# Supplementary material for: Plaque-associated human microglia accumulate lipid droplets in a chimeric model of Alzheimer’s disease
Source: Mol Neurodegener. 2021 Jul 23;16:50. doi: 10.1186/s13024-021-00473-0 (PMC8305935; doi:10.1186/s13024-021-00473-0)
Supplement: Supplementary file 1 — Additional file 1. Sc-RNAseq information table. Data pertaining to the Seurat analysis of the scRNA-seq data contained in Fig. 1. Tables include samples basics and Seurat analysis parameters, cluster barcodes, results of differential gene expression analysis for each cluster, pseudobulk analysis and the foam cell gene signature. [file 13024_2021_473_MOESM1_ESM.xlsx]

## Sheet: Sample Basics
Additional File 1. scRNA-Seq Sample Analysis Information.
Quality Control Analysis Parameters
Seurat.Version	CellRanger.Version	Analysis.Stage	Sample	Total.Cells	Average.UMI	Median.UMI	Average.Gene	Median.Gene	PCs	Resolution	PCA.Genes	Gene.Low.Cutoff	Gene.High.Cutoff	UMI.Low.Cutoff	UMI.High.Cutoff	Mito.Low.Pecent.Cutoff	Mito.High.Percent.Cutoff	Ribo.Low.Percent.Cutoff	Ribo.High.Percent.Cutoff
V3	V3	Post_Alignment	WT1	8751	3498.62	2846	1530.23	1412	14	0.5	All_Genes	NA	NA	NA	NA	NA	NA	NA	NA
V3	V3	Post_QC	WT1	6479	2962.54	2768	1417.44	1398	NA	NA	NA	NA	NA	NA	NA	NA	NA	NA	NA
V3	V3	Post_Cutoff	WT1	6163	2847.8	2740	1397.25	1391	12	0.35	All_Genes	500	2796	500	5536	-Inf	12.5	-Inf	27.5
Seurat.Version	CellRanger.Version	Analysis.Stage	Sample	Total.Cells	Average.UMI	Median.UMI	Average.Gene	Median.Gene	PCs	Resolution	PCA.Genes	Gene.Low.Cutoff	Gene.High.Cutoff	UMI.Low.Cutoff	UMI.High.Cutoff	Mito.Low.Pecent.Cutoff	Mito.High.Percent.Cutoff	Ribo.Low.Percent.Cutoff	Ribo.High.Percent.Cutoff
V3	V3	Post_Alignment	WT2	10603	3164.67	2632	1475.84	1359	15	0.5	All_Genes	NA	NA	NA	NA	NA	NA	NA	NA
V3	V3	Post_QC	WT2	8279	2773.07	2591	1383.15	1350	NA	NA	NA	NA	NA	NA	NA	NA	NA	NA	NA
V3	V3	Post_Cutoff	WT2	7876	2669.27	2556	1360.38	1342	12	0.35	All_Genes	500	2700	500	5182	-Inf	12.5	-Inf	27.5
Seurat.Version	CellRanger.Version	Analysis.Stage	Sample	Total.Cells	Average.UMI	Median.UMI	Average.Gene	Median.Gene	PCs	Resolution	PCA.Genes	Gene.Low.Cutoff	Gene.High.Cutoff	UMI.Low.Cutoff	UMI.High.Cutoff	Mito.Low.Pecent.Cutoff	Mito.High.Percent.Cutoff	Ribo.Low.Percent.Cutoff	Ribo.High.Percent.Cutoff
V3	V3	Post_Alignment	WT3	11099	2807.32	2530	1365.56	1334	13	0.5	All_Genes	NA	NA	NA	NA	NA	NA	NA	NA
V3	V3	Post_QC	WT3	8542	2758.99	2604	1389.3	1363	NA	NA	NA	NA	NA	NA	NA	NA	NA	NA	NA
V3	V3	Post_Cutoff	WT3	8246	2690.06	2583	1374.63	1358	10	0.35	All_Genes	500	2726	500	5208	-Inf	12.5	-Inf	27.5
Seurat.Version	CellRanger.Version	Analysis.Stage	Sample	Total.Cells	Average.UMI	Median.UMI	Average.Gene	Median.Gene	PCs	Resolution	PCA.Genes	Gene.Low.Cutoff	Gene.High.Cutoff	UMI.Low.Cutoff	UMI.High.Cutoff	Mito.Low.Pecent.Cutoff	Mito.High.Percent.Cutoff	Ribo.Low.Percent.Cutoff	Ribo.High.Percent.Cutoff
V3	V3	Post_Alignment	HO1	21038	1372.94	833	760.483	550	9	0.5	All_Genes	NA	NA	NA	NA	NA	NA	NA	NA
V3	V3	Post_QC	HO1	4084	2676.72	2508	1356.48	1322	NA	NA	NA	NA	NA	NA	NA	NA	NA	NA	NA
V3	V3	Post_Cutoff	HO1	3939	2603.28	2482	1340.39	1316	8	0.35	All_Genes	500	2644	500	5016	-Inf	12.5	-Inf	27.5
Seurat.Version	CellRanger.Version	Analysis.Stage	Sample	Total.Cells	Average.UMI	Median.UMI	Average.Gene	Median.Gene	PCs	Resolution	PCA.Genes	Gene.Low.Cutoff	Gene.High.Cutoff	UMI.Low.Cutoff	UMI.High.Cutoff	Mito.Low.Pecent.Cutoff	Mito.High.Percent.Cutoff	Ribo.Low.Percent.Cutoff	Ribo.High.Percent.Cutoff
V3	V3	Post_Alignment	HO2	7680	2919.58	2411	1387.85	1276	12	0.5	All_Genes	NA	NA	NA	NA	NA	NA	NA	NA
V3	V3	Post_QC	HO2	5937	2597.78	2361	1309.79	1265	NA	NA	NA	NA	NA	NA	NA	NA	NA	NA	NA
V3	V3	Post_Cutoff	HO2	5572	2426.47	2308.5	1269.01	1251	7	0.35	All_Genes	500	2530	500	4722	-Inf	12.5	-Inf	27.5
Integrated Analysis Parameters
Seurat.Version	Total.Cells	Average.UMI	Median.UMI	Average.Gene	Median.Gene	Regressed.Variables	Integration.Dimensions	PCs	Resolution	PCA.Genes
V3	31617	2664.78	2546	1355.12	1338	nCount_RNA, percent.ribo, percent.mito	25	15	0.3	2000

## Sheet: Cell Barcodes
Additional File 1. Cellular barcode information for cells removed during QC and for cells assigned to the clusters in the final analysis.
WT1												WT2											WT3												HO1											HO2
Removed				Retained in Final Analysis								Removed			Retained in Final Analysis								Removed				Retained in Final Analysis								Removed			Retained in Final Analysis								Removed
Damaged	Dividing	Doublets	Heme	Homeostatic	MHCII	DAM	IFN	IL1B	Humanin-Like	Degranulation		Damaged	Dividing	Doublets	Homeostatic	MHCII	DAM	IFN	IL1B	Humanin-Like	Degranulation		Damaged	Dividing	Doublets	Heme	Homeostatic	MHCII	DAM	IFN	IL1B	Humanin-Like	Degranulation		Damaged	Dividing	Doublets	Homeostatic	MHCII	DAM	IFN	IL1B	Humanin-Like	Degranulation		Damaged	Dividing	Doublets	Heme
AAACCCAGTCTAGGCC	AACAAGAAGGAGTCTG	AAACCCAAGTACAACA	AAACGCTAGGTAATCA	AAACCCACAGCGACAA	AAACCCAAGCCGCTTG	AAACCCAAGCCTCTCT	AAAGGGCTCTGTCAGA	AACCATGCAACTGCCG	AAATGGAAGCGACATG	AAAGTCCAGGGACAGG		AAACGCTGTATAATGG	AAACGAACACACTGGC	AAACGAAGTGCGGCTT	AAACCCAAGCCTCACG	AAACCCAAGGCAATGC	AAACCCAAGCTTCGTA	AAACCCATCAGCGCAC	AAAGTCCGTCCGAAGA	AAAGGGCAGTCCCTAA	AAGACAAAGTGCTCGC		AAACGAAAGGACCCAA	AAACGCTGTGTGATGG	AAACCCAAGGATATGT	GTAAGTCCAAGGTCGA	AAACCCAAGAGCTGCA	AAACCCAAGACATCCT	AAACCCAGTCCTGGGT	AAAGAACGTCTTGCGG	AAAGAACCAGGTTCAT	AAAGGATCAGTTGAAA	AACCACATCTAGCCTC		AAACCCAAGACCAGAC	AAACCCATCCGATTAG	AAACGCTCATATGAAG	AAACCCAAGAGTTGTA	AAAGAACCATAGTCGT	AAACCCACAGGGACTA	AAACGAACACTGGAAG	AACACACGTGGACAGT	AACCAACTCCGAGATT	AAAGGGCAGACTACCT		AAACGAATCCAACCGG	AAAGGATAGCGTGCTC	AAACCCAGTGTACGCC	TGAATGCGTATGGAGC
AAAGGTAAGCTCATAC	AACAAGACAGCTGTGC	AAACCCAGTAGTTAGA	AACCTTTAGGATGGCT	AAACCCAGTATTCTCT	AAACCCAAGGGTCTTT	AAACGCTCATCCCACT	AAAGTCCTCCCAGGCA	AACGTCATCGAGTGAG	AACCATGCAAACTAGA	AAGCGTTTCGGACGTC		AAACGCTTCAGGGATG	AACCAACCAAGACCGA	AAACGCTAGACTGGGT	AAACCCAAGTAAACAC	AAAGGATAGAAGTCTA	AAACGAATCCAATGCA	AAACGAAAGTTCGCAT	AAAGTGACAATGGCAG	AAAGTGATCCCAAGCG	AAGCCATTCAACCGAT		AAACGCTTCAGTGTCA	AAAGAACGTAGTCGTT	AAACCCAGTTCGATTG	TCATCATCAGTCAGTT	AAACCCAAGCTAAATG	AAACCCAAGCATCAGG	AAACGCTGTAATCAAG	AACAACCAGCACAAAT	AAATGGACATAGAAAC	AAAGTCCTCATCACCC	AATCACGGTCGTTCAA		AAACCCAAGAGAGCAA	AAAGGTAAGAGTCACG	AAAGGGCTCTCCAAGA	AAACCCAAGTCTCGTA	AAAGAACTCCTCTCTT	AACAAAGCAATCTAGC	AACAGGGAGGCCGCTT	AACCATGTCGAATCCA	AACCACACAAGTGGGT	AAAGTCCTCTACGCAA		AAACGAATCGGTTGTA	AAAGGATCAAAGCGTG	AAACGAATCTATCGCC
AAAGTCCCACAATTCG	AAGGAATTCGTGACTA	AAACCCAGTTGTCTAG	AAGAACACAGTTGCGC	AAACCCAGTTAAACAG	AAACGCTAGACATAAC	AAACGCTTCGTAGCCG	AACAAAGAGAAGTGTT	AAGAACAAGCACTCTA	AACCTGAGTGGTAATA	ACGGAAGCAGGCATGA		AAAGGGCAGGTTAAAC	AACCCAACAGTGAGCA	AAACGCTAGCCGTTAT	AAACCCACAAGGTTGG	AAAGGGCAGGCATGGT	AAACGCTAGCTAATCC	AAAGAACCAGCGTAGA	AACCATGAGGCATCTT	AACAAGAGTATACGGG	AATTTCCCATATACCG		AAAGAACAGTGCACTT	AAAGGGCAGGTATAGT	AAAGAACCAATCACGT		AAACCCAGTAGCTGCC	AAACGAAAGGGAGATA	AAACGCTGTACTGACT	AACAGGGGTGTCTAAC	AACACACCATAGAAAC	AACAAAGAGCCATGCC	AATGACCAGTATGCAA		AAACCCAAGGCCTGCT	AACACACTCTATTCGT	AAAGGTATCGTCCTTG	AAACCCACAACCACGC	AAAGGGCCATGTCAGT	AACCAACGTCGGATTT	AACCCAATCTACACAG	AACCTTTCACACTGGC	AACCTGACAGCTGAGA	AATTTCCTCTGGAAGG		AAAGAACAGATGGTCG	AACAAAGCATGTCTAG	AAAGAACCACGACTAT
AAAGTGATCAATCAGC	AAGTACCCACGGTGCT	AAACGAAAGGGAGATA	AAGCCATAGCCTAACT	AAACCCATCAGCCTTC	AAACGCTGTCGTCATA	AAAGAACCAGTTAGGG	AACAAGAAGCGGATCA	AAGACAAGTGGTCAAG	AAGACAACAGTTTGGT	ACTGCAAGTGACGCCT		AAAGGGCGTCATGGCC	AACCTGACATGAGTAA	AAACGCTTCTTCGTGC	AAACCCATCAGACCGC	AAAGGTACAAGATGTA	AAACGCTGTACACGCC	AAAGTCCAGCAGATAT	AAGCATCAGCTGAGTG	AAGATAGTCCTAGCCT	ACTGCAACAGCACGAA		AAAGGATAGGTATAGT	AACAAGACATTGTACG	AAAGGATAGAGGTTAT		AAACCCAGTGATACTC	AAACGAACACTGCACG	AAAGGGCTCGACGTCG	AACCACAAGAATTCAG	AACGAAACATCAGTCA	AACCTTTAGCGTGAGT	ACAGAAATCGCTGTCT		AAACCCAAGGCTTAGG	AACAGGGGTCATTGCA	AAAGTCCGTTACTCAG	AAACCCACACAGGATG	AAAGGTAGTGTAGGAC	AACCACATCTACTGAG	AACCTTTGTGTGTCGC	ACACAGTGTCGGTAAG	AAGGAATGTATGGTAA	ACAAAGAAGCGAGTAC		AAAGGGCCATATACCG	AACACACGTTCCGCGA	AAAGGATCAGAACTTC
AAAGTGATCCACGTGG	AAGTGAATCATTACTC	AAACGAAAGTGCAAAT	AAGCGTTAGGTGAGCT	AAACCCATCTACTTCA	AAAGAACTCTGAGGCC	AAAGGGCTCACCATGA	AACCAACAGCAGTCTT	AAGACTCCACGCTATA	AATTTCCCACACCTGG	AGATGCTAGGGCCCTT		AAAGGGCTCTCCTGCA	AAGATAGGTCTCACGG	AAAGAACCAAGGTCTT	AAACCCATCGGCATTA	AAAGGTAGTCAACCTA	AAAGGATTCAAGAATG	AAAGTCCTCTCCAAGA	AAGCGAGAGAAATTCG	AAGATAGTCGACATTG	CCGAACGCAATCGTCA		AAAGGATGTGAGATAT	AACCTTTTCCATCAGA	AAAGGATTCGCAGTTA		AAACGAAAGAGAGCCT	AAACGAAGTGCAAGAC	AAAGTGAAGAGAGCGG	AACCATGTCATGGAGG	AAGGTAACATGGAGAC	AAGTACCCATTAAGCC	ACCCTTGGTCCAGCCA		AAACCCACAACCTATG	AACCAACCAGTCTACA	AACACACCAACACAAA	AAACCCACACGTTCGG	AAATGGAAGATCGACG	AACCATGTCTCATGGA	AAGCGAGCATAATGCC	ACGGAAGCAGCACCCA	AAGTGAAAGATTCGCT	ACACCAACAGCCTATA		AAAGGGCTCGCTTAAG	AACCACATCAGACAAA	AAAGGATTCAAATAGG
AAATGGACAAACTCTG	AATAGAGAGAATCGAT	AAACGAACACTTTAGG	AAGCGTTTCTGTTCAT	AAACGAACAATGTCTG	AAAGGATCACATTCGA	AACAACCGTGTGAATA	AACCAACCACAGAGCA	AAGCGAGGTATCGAAA	ACCATTTTCTCGGTCT	AGCTACAAGCTATCTG		AAAGTGAAGCTGTGCC	AAGCATCAGAAAGTCT	AAAGAACGTGAATTAG	AAACCCATCTCTCCGA	AAAGTCCAGCCAAGGT	AAAGGGCAGAGCACTG	AAAGTGAGTCAGTCTA	AAGGTAATCGCAAGAG	AAGCATCCAACAAGAT	CCTAAGACAGTGACCC		AAAGGGCTCTTTCGAT	AATGCCAAGTGCGCTC	AAAGGATTCTAGGCCG		AAACGAAAGGGTCACA	AAACGAAGTGCATGTT	AAAGTGAAGGCTCTCG	AACCCAAAGCTGACTT	ACAAGCTGTCCTCATC	AAGTCGTAGGAAGTCC	ACTCTCGCAGCACGAA		AAACCCACAAGGATGC	AACCACAGTCCGCAGT	AACAGGGAGCTCTGTA	AAACCCAGTGAACCGA	AACAGGGCAGCGCTTG	AACCTGACATTGTACG	AAGTACCAGAGCATAT	ACTGATGAGGGAGGTG	ACACTGAGTGTCGATT	ACACGCGCAACTGGTT		AAAGTCCCAGGACGAT	AACCTGATCTACAGGT	AAAGGGCAGATACAGT
AACAAAGGTCCGGTCA	AATCGACGTGTTCCAA	AAACGAAGTCCATAGT	AAGTCGTTCACACCGG	AAACGAACAATTAGGA	AAAGGATGTCTCTCTG	AACAAGACACAAAGCG	AACCAACTCAACTTTC	AATGGAAAGGTCGTGA	ACCCTCATCAGTGATC	ATCCACCAGGTGCCTC		AAAGTGATCTTCTTCC	AAGTACCGTATCAGGG	AAAGGATCATCAGTGT	AAACCCATCTGACGCG	AAAGTCCTCACGACTA	AAAGGGCCACATTACG	AACAACCTCGCCTCTA	AAGTCGTAGTTGCGCC	AAGCATCGTCCCTAAA	CGACAGCAGCCTGTCG		AAAGGTAAGCGATCGA	AATGGCTAGCACCGTC	AAAGGGCGTTTGCCGG		AAACGAACAAAGGAGA	AAACGAAGTTCGAAGG	AAAGTGAGTTAGGCTT	AACCTTTGTCCGGTCA	ACTACGAGTGTAAACA	AAGTGAAAGGTCATTC	ACTTTCATCGCGGACT		AAACCCACATTCGATG	AACCTGAAGAGAGCCT	AACAGGGAGTGGTGGT	AAACCCATCTACGGGC	AACCAACAGAGGCGTT	AACCTTTTCGTCTACC	AAGTGAAGTGCTGATT	ACTGCAAGTGAAGCTG	ACCGTTCAGTCCGTCG	ACACGCGGTATGGTAA		AAATGGAGTCTTACAG	AAGACAAAGCGATCGA	AAAGTCCCACTACTTT
AACAACCGTACCATAC	AATGGAAAGCCATTTG	AAACGCTGTAGTACGG	AATTCCTAGAAATTGC	AAACGAACATGAAGCG	AAAGGATTCTGTCGTC	AACAAGAGTCTCACAA	AACCACAAGAGGATGA	AATGGCTCAAGCCCAC	ACCGTTCCAAGTAGTA	ATGGAGGGTTGGACCC		AAATGGACATGACTCA	AATGCCATCGTTCAGA	AAAGGGCGTCCAGTTA	AAACGAAAGCTTCTAG	AAAGTGAAGACAACAT	AAAGGTAAGAATTGCA	AACAAGAGTGATCGTT	ACCACAAAGACGATAT	AAGGAATGTGCTGTCG	CGCCATTTCGTAATGC		AAAGGTAGTCGCATTA	AATGGCTGTTGTGCAT	AAAGGGCTCTGCATAG		AAACGAATCAAACTGC	AAACGAAGTTGCTCAA	AAATGGAAGTACAACA	AACTTCTCACGACGCT	ACTATCTCACATACGT	AAGTGAACACGTCGTG	AGGTTACTCAAAGAAC		AAACCCATCGACGACC	AACCTGAAGCGTATAA	AACCAACCAGCTCCTT	AAACGAAGTTCTCCCA	AACCAACTCGAACGCC	AAGATAGCACACACTA	AATCGTGCAGCCGGTT	ACTTAGGCACGTTCGG	ACTCCCATCAAGAGTA	ACATCGAGTATACCTG		AAATGGAGTTGCCTAA	AAGACTCCACCCATAA	AAAGTGAGTTATCCAG
AACAAGACACAGCCAC	ACAAAGAAGGTAACTA	AAACGCTGTCGAATGG	ACACCAAAGCATCGAG	AAACGAACATTCCTAT	AAAGGGCTCCCGATCT	AACACACGTAGCTCGC	AACCATGAGGTGAGAA	ACACCAAGTTACCGTA	ACGTAACCAGTTGGTT	CCCTCTCTCAAAGGTA		AACAAAGGTCGCCTAG	AATTTCCTCGGCTTGG	AAAGGTAAGTAGCAAT	AAACGAACAAGTGACG	AAAGTGATCAATCCGA	AAAGTGATCACCCATC	AACACACCACGTGTGC	ACCGTTCCAGCTACAT	AATCGACCATCAGCAT	CTACAGAGTTTACCTT		AAAGGTAGTGCATTAC	ACAACCAGTTCTCTAT	AAAGGTAAGCCTTTCC		AAACGAATCCAACTAG	AAACGCTCAATGCTCA	AAATGGATCATCTCTA	AAGAACAAGTTCGGTT	ACTCCCAGTTACACTG	AATAGAGCAGTGGCTC	AGGTTACTCGACCCAG		AAACCCATCGCAGAGA	AACGAAATCGATACTG	AACCACATCCCTTTGG	AAACGCTAGATGGTAT	AACCTTTGTGAAGCGT	AAGATAGTCCGGTAAT	AATGACCAGGGTTAAT	AGAAATGGTTGAGAGC	ACTGTCCAGGGTTTCT	ACCGTTCGTCACCGCA		AACAAAGTCTTGCAAG	AAGATAGGTGTCTAAC	AAATGGATCTGTACAG
AACACACCATTACGGT	ACAGGGACAGCTGTTA	AAAGAACCATGCCATA	ACACGCGCAGTAGGAC	AAACGAATCGTTCCTG	AAAGTCCCAACGACTT	AACCACACACGTCTCT	AACCTTTCACAACGCC	ACATCGACAATACCCA	ACGTACAAGACCAAAT	CCGGGTAGTAGTGATA		AACACACCAAAGACTA	ACAGGGACATCGGAAG	AAAGGTACACGCTGTG	AAACGAACAGGGAATC	AAAGTGATCAGGTAAA	AAATGGACAACGGTAG	AACAGGGCAGAGCGTA	ACTTAGGTCGCTACAA	AATGGCTTCCTCTAGC	CTCCGATCAAATACGA		AAAGGTAGTTCCACGG	ACACAGTGTATGTGTC	AAAGGTACAGAGATTA		AAACGCTAGATAGCTA	AAACGCTGTCGCTCGA	AACAAAGGTGCTCTTC	AAGCGAGAGCGACTGA	AGACTCAGTTTGAACC	AATCACGAGCCAAGGT	ATACCTTTCAGCGCAC		AAACCCATCTTCCGTG	AACGTCAGTACACGCC	AACCTTTTCCGTGTCT	AAAGAACTCTCGCTTG	AACGAAAAGCGGTAAC	AAGCCATAGCGTGTCC	ACAACCATCTGGCCAG	AGCTTCCTCGCTGCGA	ACTTTGTGTCGAATTC	ACCTACCTCGAGTCTA		AACAACCAGTGGCCTC	AAGCGTTAGGCTCACC	AACAAAGTCTTCGATT
AACACACGTTCATCTT	ACATCCCCAGTGGCTC	AAAGAACGTACACTCA	ACACTGAAGTCACTGT	AAACGCTTCTCATGGA	AAAGTCCTCATTTACC	AACCATGCAACTGCTA	AACGGGACACATGACT	ACCTACCAGTTCCGTA	ACTTTGTCAAATCAAG	CGTCAAAGTAGAGATT		AACACACGTCTTAGTG	ACATCGACACACACGC	AAAGGTACATCTCATT	AAACGAACAGTGGGTA	AAAGTGATCGAGTCCG	AACAAAGTCGTCCTCA	AACAGGGGTTCAAGTC	AGACAAATCATTTCCA	ACACCAACAAACGTGG	CTTAGGAGTAGTCTGT		AAAGGTATCATCTCTA	ACACCAACATCGTCCT	AAAGTCCGTATCAAGA		AAACGCTAGTCATGAA	AAAGGATGTACGAGCA	AACAAGACATCAGTGT	AAGTTCGAGCTGGCCT	AGAGAGCCAGGCACTC	AATGAAGAGTTGAAGT	ATAGACCAGCGTGCTC		AAACGAAAGCACTTTG	AAGACAATCCAGCACG	AACGGGACATCGAGCC	AAAGGATAGCAGCAGT	AACGTCAAGGTTCCAT	AAGCCATGTTAGCTAC	ACACTGACACAATCTG	AGGTCATCAGGAGGAG	AGACAAAGTCGAGCTC	AGACCCGCACGTGAGA		AACAACCCATCGAACT	AAGGTAAAGCATCCCG	AACCACAAGATCCTAC
AACACACGTTCTCCAC	ACCCTCAAGAGCCATG	AAAGGATCACAGAAGC	ACAGAAATCAGAGTGG	AAAGAACCACCTAAAC	AAAGTCCTCGTAGAGG	AACCCAAAGCCATATC	AAGAACAAGCTCTGTA	ACGATCACAATCCTAG	AGAAATGAGTGATAGT	CTCACTGTCTAAGGAA		AACAGGGTCACATCAG	ACGATCACAGCTCATA	AAAGGTATCCTTACCG	AAACGAACAGTGTACT	AACAAAGTCTGTTCAT	AACAACCCAAGCGAGT	AACCAACAGATGCTGG	AGAGCAGGTTGTCTAG	ACATCCCCAGACGATG	GAAGCCCAGGAACATT		AAAGGTATCCATAAGC	ACCTACCCAAATACAG	AAAGTCCTCCTCTCTT		AAACGCTAGTCTTGGT	AAAGGGCAGCTGCGAA	AACACACCACGGTCTG	AATCGACCATGTTTGG	AGCCAGCCAACGCATT	AATGACCGTTTGGGAG	ATAGGCTTCGCACGAC		AAACGAAAGCCTTCTC	AAGCGTTGTAGTAAGT	AACGGGAGTACTCGCG	AAAGGGCAGATGATTG	AACGTCACAAGATGGC	AAGGTAAGTGGATCGA	ACCAAACTCGCCGAGT	AGGTGTTAGTCACTAC	AGACACTTCTCACTCG	AGCGCTGAGACCCGCT		AACAGGGGTCCAGCAC	AAGTTCGAGGAGATAG	AACCACACATCCGATA
AACAGGGAGTTTCAGC	ACGGGTCGTCATGCAT	AAAGGATGTTGTTGTG	ACAGCCGAGTTCCTGA	AAAGAACGTACGTGAG	AAAGTGAAGGCATCTT	AACCCAATCGTGGTAT	AAGAACACAGTTCCAA	ACGATCATCCAATCTT	AGAAATGGTACTAACC	CTCAGTCCACGCTGCA		AACCAACAGCGTGTTT	ACGGAAGAGTGTTCCA	AAAGGTATCTCAACCC	AAACGAACATAGGAGC	AACAACCCACGTAACT	AACACACAGCAGAAAG	AACCAACAGCCGTAAG	AGATCGTTCGGTAGAG	ACCCTCACAATCGCAT	GATAGAAGTTATTCCT		AAAGTCCCAGACAATA	ACCTACCCAGTATGAA	AACAACCAGTGAATAC		AAACGCTCATTGACAC	AAAGGGCAGGAAACGA	AACAGGGCACACAGAG	AATGACCAGTACGTCT	AGGACGACAGTGGTGA	AATGCCACATCGCTCT	ATCACAGCATCATTGG		AAACGAAAGGTGCATG	AATAGAGAGATTACCC	AACTTCTTCTGCGGCA	AAAGGGCTCGGTTGTA	AAGACTCTCCTCTAAT	AATCACGGTAACACCT	ACCAACAAGGCCTTCG	AGGTGTTGTCTGTGTA	AGCGCCATCTTACCGC	AGGAGGTCATGTGCTA		AACCAACAGCAATAGT	AATCGTGTCATTGTGG	AACCACAGTATCCTCC
AACCACACATGACGAG	ACGGTCGGTGGCAACA	AAAGGGCAGACCAGAC	ACGCACGTCCGTGGCA	AAAGAACTCAGTAGGG	AAAGTGACACACCTAA	AACGGGACACCACTGG	AAGACAAAGTGTTCAC	ACGATGTAGACTTCAC	AGAACAAAGAGGCGTT	CTCATCGCAAATCAGA		AACCAACAGGCATCAG	ACGTACATCCCTGGTT	AAAGTGAAGCGGTAGT	AAACGAAGTATCGCTA	AACAACCTCCCACAGG	AACACACGTTTACACG	AACCATGCATCTATCT	AGCGATTCATGAAGGC	ACGTAACTCATGGCCG	GATGGAGCATAAGCAA		AAAGTCCGTTGTAAAG	ACGGAAGCACTTCAGA	AACAACCCACTAAACC		AAACGCTGTAGCGCTC	AAAGGGCCATCTCCCA	AACAGGGCATCTGTTT	ACACGCGTCCGGACTG	AGGCTGCAGAAGGATG	ACAACCAAGTGAGTTA	ATTCAGGAGGACTGGT		AAACGAAAGTGTTGTC	AATCACGCACTTCAAG	AAGCATCCACTATCCC	AAAGGTAGTCGCGGTT	AAGCGAGCAACTCGAT	AATGAAGAGTAGCAAT	ACCATTTAGCAATTAG	ATCCACCCATCTGCGG	AGCTTCCCAGAGAAAG	AGGAGGTGTGGCTTAT		AACCAACCATTGAGGG	AATGAAGCACGCGGTT	AACCCAACAATCAGCT
AACCACAGTTGGCCTG	ACGTCCTAGGCTAACG	AAAGGGCCACAGCTGC	ACTACGAAGGGAGATA	AAAGAACTCGAATGCT	AAATGGAAGCACTCAT	AACGGGATCATCACCC	AAGCATCGTACGATCT	ACTTTCAAGATTCGCT	AGACCATAGATGAATC	CTCCCAAAGCGCCCAT		AACCAACGTTGTCTAG	ACGTACATCTACACAG	AACAACCAGGTAATCA	AAACGAATCGATGCTA	AACAACCTCCGTAATG	AACAGGGCACGGTGTC	AACCCAACAAATCGTC	AGGAATATCACAAGAA	ACGTCCTTCGTGGCTG	GGGTCTGTCCCGATCT		AAAGTGACATGGAATA	ACGGAAGTCCGTGCGA	AACAAGATCTAACGGT		AAACGCTTCAAACCCA	AAAGGGCTCCGCACGA	AACAGGGGTTCCAGGC	ACAGAAAGTCGATTAC	AGGTTACAGGATTTGA	ACCAACATCTTCTTCC	CAAGAGGAGAAATGGG		AAACGAACAATTCTCT	AATGCCAGTCAGTCGC	AAGCCATGTATTTCCT	AAAGGTAGTTGATCGT	AAGCGTTTCAAGAGTA	AATGAAGTCACGTCCT	ACCTGTCGTATCGGTT	ATCTCTATCCCTCTTT	AGGGCTCAGAAGGTAG	ATCACAGCAATCACGT		AACCCAACACTCCCTA	AATTTCCCACGTGTGC	AACCCAAGTACCGTCG
AACCCAATCCGGCAGT	ACGTCCTTCAGCCTTC	AAAGGGCCAGTACTAC	ACTATCTCATGGGAAC	AAAGGATAGCGACATG	AAATGGAAGGGTTAGC	AAGATAGGTATCCTCC	AAGCCATAGGTAAAGG	AGAAATGCACAGTGAG	AGACCATTCCCGTTGT	CTCTCAGTCTTAAGGC		AACCATGCACTTGAGT	ACGTTCCGTCCTCCTA	AACAACCTCCTCTCTT	AAACGCTAGGGAACAA	AACAACCTCGATGGAG	AACCCAACAAGACAAT	AACCTTTTCACCACAA	AGGGTTTCAGGCACTC	ACTTAGGGTCCAGTTA	GTAATGCTCCTACGGG		AAAGTGATCGATGCTA	ACGGGTCCAGAGTTCT	AACCAACTCTTCCCAG		AAACGCTTCGCCATAA	AAAGTCCGTTACACAC	AACAGGGTCTGTCAGA	ACCCAAAAGCTGACTT	AGGTTGTTCCACACCT	ACCATTTTCCGTAGGC	CACTGAAAGACCCGCT		AAACGAACAGAGGCAT	AATGGCTAGATGCTTC	AAGCGAGAGGATTCCT	AAAGTCCAGTCACACT	AAGGTAACAAGACAAT	AATGACCCATCCTTGC	ACGGAAGAGGTGCCTC	ATGAGGGTCGACCTAA	AGGGCTCTCAAGTCTG	ATCACTTCAATCGCCG		AACCCAACAGTGCCTG	ACAAGCTCAACACGTT	AACCCAATCCGCTGTT
AACCTTTAGCAGTAAT	ACTTTGTGTTACAGCT	AAAGTCCTCGCGCTGA	ACTTATCCAGTAACCT	AAAGGATGTTTGTTCT	AAATGGACAACGGGTA	AAGATAGTCCAGTGCG	AAGCCATTCTAGCCAA	AGACACTCATCGAACT	AGCCAGCGTACAGTTC	GAGAAATAGGTAGTCG		AACCCAACATGAGGGT	ACTTTGTGTAGTATAG	AACAAGAGTCTACTGA	AAACGCTAGTTATGGA	AACAAGACAGCCATTA	AACGGGAAGAGAGTGA	AACCTTTTCTCACTCG	AGTACTGAGCGAATGC	AGAACCTCAAGCCTGC	TGAGGGACAGAGAAAG		AACAAAGCATGTCAGT	ACTACGAGTAATTAGG	AACCACAAGAAGTCCG		AAAGAACAGGTCCAGA	AAAGTGAAGACAAGCC	AACGAAACAAGAGTTA	ACCCAAACAGACCTAT	AGTAACCTCTTGAACG	ACCTGTCAGTAATTGG	CACTGGGAGCAGGGAG		AAACGAACAGAGTCTT	AATTCCTGTTGCTCAA	AAGCGAGTCGATACTG	AAAGTCCCAGACACCC	AAGGTAATCCGTACGG	AATGGCTGTAGCGCTC	ACGTACAAGCGCATCC	ATTGGGTAGATTGACA	AGGGTGAGTCGCAACC	ATCGGCGGTACCAGAG		AACCTGACAATGAGCG	ACACAGTAGGTGCTTT	AACCTTTGTCAGTTTG
AACCTTTGTCGCACAC	AGAAGTATCCCTTCCC	AAATGGAAGCTTCGTA	ACTTCCGAGTAACCTC	AAAGGGCCAACTTGGT	AACAAAGGTACCTTCC	AAGCATCGTCACTGAT	AAGGTAACAACTTGCA	AGACAGGCAGTGAGCA	AGCGTATGTATCGATC	GAGAAATGTCGGTAAG		AACCTGAAGCATGCAG	AGAAATGAGACAGTCG	AACAAGATCGGCTCTT	AAACGCTGTATAGGAT	AACACACAGAGATCGC	AACGTCAAGACGTCGA	AACGTCAAGCGTGCTC	AGTACTGGTCGCATGC	AGAAGTACAGGTGAGT	TGATTCTCACTTCAAG		AACAAAGTCAGCGCAC	ACTACGAGTCACTCTC	AACCACAAGTGCGCTC		AAAGAACGTGTTGAGG	AAAGTGATCAGTGCGC	AACGGGAGTGGCTACC	ACGGAAGAGAGGCCAT	AGTACTGTCGGTCGAC	ACGTACATCCAGTACA	CACTTCGTCTCGGGAC		AAACGAACATAATGCC	AATTCCTTCACGATCA	AAGCGTTTCGCGTGCA	AAAGTCCGTCCACTCT	AAGTCGTAGGGCAATC	ACACGCGTCTCGGTCT	ACTGTGAAGAAGAACG	CAAGGGACAAATTGGA	AGGTTACCAGGCATGA	ATCGTAGTCAGTCATG		AACCTGACATAGCTGT	ACACAGTTCTGTCGCT	AACGAAAAGACTCCGC
AACCTTTGTGCAGTGA	AGACACTTCGTGCGAC	AAATGGAGTGACGTCC	AGAAGTATCAAGCCAT	AAAGGGCCATCGATAC	AACAAAGTCCGTATAG	AAGCGAGGTGTCGATT	AAGTACCAGCGGACAT	AGAGAGCAGCTGTGCC	AGGATCTCAGCTTTGA	GATGATCAGAGCATTA		AACGAAATCAGCGCGT	AGAAGCGAGAGAATCT	AACCACACATGGATCT	AAACGCTGTGGTTTGT	AACAGGGCACGCTATA	AACTTCTAGGCATCAG	AACGTCAAGGCCATAG	AGTCAACCACTCCACT	AGACACTCATAGGAGC			AACAAGAGTGGGACAT	ACTCCCAAGAAATTCG	AACCACACATGTAACC		AAAGAACGTTGACGGA	AAATGGAAGTGAGGTC	AACGTCATCTTTGCTA	ACGTAACAGCGTGCCT	AGTAGTCTCATGTCAG	ACGTTCCCAGTGCCTG	CAGAGCCCAATCCAGT		AAACGAAGTCTTGAGT	AATTCCTTCATCTATC	AAGGAATCATCGATCA	AAAGTCCGTGGCTGCT	AAGTGAAAGTACGAGC	ACATCCCCAAGGGCAT	ACTTTGTCACTGCGTG	CACCAAATCAGACCCG	ATACCTTTCGAGCCTG	ATGATCGAGAGCTGCA		AACCTTTGTTCTGACA	ACATCCCCAGTAGAAT	AACGGGAGTCATGACT
AACGGGACATTACTCT	AGACTCATCCACACAA	AACAAAGAGTGGAAGA	AGACCCGGTCCACTTC	AAAGGGCTCTTTCCGG	AACAACCCACGGTAGA	AAGCGAGTCTAGCATG	AAGTCGTCACGCGCTA	AGCCAATTCAGCTGTA	AGGATCTGTCGTTATG	GCATCGGTCTGGGATT		AACGGGAAGAGTCTTC	AGCCAGCCAAATACGA	AACCATGAGCAGGGAG	AAACGCTGTGTAAATG	AACAGGGGTACGGATG	AAGAACACACAGAGCA	AACTTCTGTGATCATC	AGTCAACGTATCTTCT	AGATCCAGTTTACACG			AACACACAGCAAACAT	ACTGCAAGTTGTTTGG	AACCTGACATAAGCGG		AAAGAACTCACCCATC	AAATGGACAAGTCCAT	AACTTCTGTGACACGA	ACGTAACTCAACCTTT	ATACCGAGTACTGGGA	ACTATGGAGAGCAGTC	CAGCACGTCTGAGAGG		AAACGAAGTGACACGA	ACAACCACATAGACTC	AAGGTAACACAACCGC	AAAGTGAAGCGTGCCT	AATAGAGTCACGGACC	ACATGCAGTGTCTTGA	AGAAATGAGATTAGTG	CAGCAATAGTGCAAAT	ATCCATTCAAGAGCTG	ATGATCGAGTCATCCA		AACCTTTTCGCTGACG	ACATGCAAGGGCGAAG	AAGAACAAGTCTTCGA
AACGTCACAGCGAGTA	AGCATCAAGCGATGAC	AACAAAGGTGCCCTTT	AGAGAGCAGTGCTAGG	AAAGGTAAGAGAGGGC	AACAACCCATGCCATA	AAGGAATCATGAATCC	AAGTCGTTCCCTATTA	AGGATAATCAGTAGGG	AGGCATTAGAACAGGA	GGGAAGTGTGTTAGCT		AACGGGAAGAGTGACC	AGCGTATAGGGTTAAT	AACCATGCACAAATAG	AAACGCTTCCACTTTA	AACCAACAGAGCATCG	AAGAACATCGTGAGAG	AAGAACATCCACTGGG	AGTCATGAGTGATTCC	AGCTACATCTTTCTAG			AACACACAGTGGATAT	AGACCATAGGTCGTAG	AACCTTTCACAACGTT		AAAGAACTCATTCGTT	AAATGGACAGCTACAT	AACTTCTGTTCAGCGC	ACGTAGTCAGGGCTTC	ATAGACCCACTTTATC	ACTGTGAGTACAGTTC	CATCGGGAGTACTGGG		AAACGAAGTTCAGTAC	ACAAGCTCATACAGGG	AAGGTAACAGCTACAT	AAAGTGAGTTGCTCCT	AATCACGCAAGCTCTA	ACCTGTCCATAATGAG	AGAACAACAAATGGCG	CATACAGAGGTACATA	ATCTTCAAGATGTAGT	ATTTCTGGTCTACACA		AACGAAATCGTCAGAT	ACCAAACAGAAGTCAT	AAGACTCAGCGCAATG
AACTTCTCATAGACTC	AGCGATTGTAATGTGA	AACAAAGTCGTTCTGC	AGAGCCCGTCTGATAC	AAAGGTAAGGTGGGTT	AACAACCTCTTGGGCG	AAGGTAACAAGTGTCT	AAGTGAAAGGTCATTC	AGGATCTAGTGGGAAA	AGGTCATCAAACTCTG	GGGAGTAAGATGCCGA		AACGGGAGTAGTGCGA	AGCTCAAAGCAAGTCG	AACCATGCAGACTCTA	AAAGAACAGCTGTGCC	AACCAACGTAAGGCTG	AAGACAACATTCACCC	AAGACAAAGATACTGA	AGTCATGGTGCTGATT	AGGAATATCGGAAACG			AACACACGTAAGTCAA	AGACTCATCGAACTCA	AACGTCAGTACCGCGT		AAAGAACTCTTCACGC	AACAAAGCAAACGTGG	AAGAACATCATCTGTT	ACGTAGTGTGAGGAAA	ATATCCTGTGCCAAGA	AGAAGTACAAGTACCT	CCACCATCACCGGAAA		AAACGAATCATGCCGG	ACAAGCTTCGTCACCT	AAGTGAACAACACGAG	AAAGTGATCGCAAGAG	AATGAAGTCTCAGAAC	ACGATCAGTACATTGC	AGAACAAGTGACAACG	CATCCCAAGTGAGCCA	ATGAGGGTCACTCTTA	CAATCGAAGCAGCAGT		AACGGGAGTCTTGAGT	ACGATCAAGATGCAGC	AAGACTCGTAGCTAAA
AAGAACAGTACTGCGC	AGCGTCGGTACACTCA	AACACACCAAACGAGC	AGGCTGCAGGTTATAG	AAAGGTACAGTGTATC	AACAAGACATGCCGGT	AAGGTAAGTTAAGGGC	AAGTGAACATCTTAGG	AGGCATTAGCTATCTG	AGTAGCTTCGAACACT	GGGCTACTCTGGCTGG		AACGTCACACTGGACC	AGCTTCCGTCACCACG	AACCCAATCACTACGA	AAAGAACCATACAGCT	AACCAACGTCGCATGC	AAGACTCGTGCCCTTT	AAGACTCCATGAAGCG	ATACTTCAGTGACCTT	AGGCCACGTTGCACGC			AACAGGGAGGAAGTAG	AGCATCATCCCATGGG	AACGTCATCAACCTCC		AAAGGATAGGCCCACT	AACAACCCATAGAGGC	AAGACAACATGCACTA	ACGTTCCGTAACACCT	ATCCACCAGTTCTACG	AGACCATAGTTTGAGA	CCCATTGGTTCGAGCC		AAACGAATCGCTTGAA	ACACGCGTCCTTGAAG	AAGTTCGCACAACGAG	AAATGGAAGGTTACAA	AATGGCTAGGCGCTCT	ACGATCAGTGGTCCGT	AGACACTAGGGTACAC	CCAATGAGTTCCAGGC	ATGATCGCAGTAGGAC	CAATTTCGTGAATAAC		AACGGGATCCGATCGG	ACGATGTTCCTACGAA	AAGACTCTCAAAGAAC
AAGAACATCGGTCATA	AGTAGCTGTACCTATG	AACACACTCAGAATAG	AGGGAGTGTAGGAAAG	AAAGGTAGTACTCGAT	AACAAGAGTCTACGAT	AAGTCGTCATGACTAC	AAGTGAAGTCACCGAC	AGGGCTCCAGCAATTC	AGTGCCGGTCGAAGCA	GGTGGCTGTACTCGAT		AACGTCAGTCACAGTT	AGGATAAGTGCTTATG	AACCTGACACGGATCC	AAAGAACGTAAGACCG	AACCACAAGTGTACAA	AAGCATCTCAATCCAG	AAGACTCCATGTTCAG	ATAGAGAGTCAACGCC	AGGTGTTAGCGTCAAG			AACCAACAGATCGGTG	AGCGCCAAGGTTGTTC	AAGACTCCACGACGAA		AAAGGATCACAGTACT	AACAACCGTCAGTCTA	AAGACAACATTGTCGA	ACTATGGCACACTTAG	ATCCCTGGTGATATAG	AGACCCGGTAAGCTCT	CCGCAAGCATGCCGGT		AAACGAATCTGTCAGA	ACACTGATCGAACGGA	AATCACGTCCTTCGAC	AAATGGATCCTCTAAT	AATGGCTTCTAGCATG	ACGCACGTCAACACGT	AGAGCAGTCGATACGT	CCAATTTTCAGGGATG	ATGTCCCGTACCTAGT	CATACTTAGAGGTTAT		AACGGGATCTGGTGGC	ACTTAGGTCGTTCTGC	AAGCCATAGTCTGCAT
AAGACAAAGTAAGACT	AGTCATGAGCCGAATG	AACAGGGAGTCTTCGA	AGTAGCTAGCTGGTGA	AAAGGTATCTCCAAGA	AACACACCAGATACTC	AAGTCGTTCTGGGCCA	AAGTGAAGTCGCAGTC	AGGGTCCAGCCTCTTC	ATCCATTAGTTTGCTG	GTGCTTCTCGTCTACC		AACGTCAGTGTGTTTG	AGGATCTCAAACCATC	AACGAAAAGGACTATA	AAAGAACGTTAAGTCC	AACCACATCGTCTACC	AAGCCATCAATGAAAC	AAGATAGTCCTCTCGA	ATCATTCTCAGCGGAA	AGTAACCTCGAGTCTA			AACCAACCAATTCTTC	AGCGCTGAGAGCATTA	AAGACTCTCCCTTGGT		AAAGGATGTGCTTCAA	AACAACCGTCCTACGG	AAGACTCTCTTCTAAC	ACTATGGTCCTACCAC	ATGATCGCAGAAGCGT	AGAGAGCTCAGCGTCG	CCGTAGGAGTGGAATT		AAACGCTAGAGTCTGG	ACAGAAAGTTCGTACA	AATGAAGCAGGTCAGA	AACAAAGGTGCAACGA	AATTCCTCAGCAGGAT	ACGGTTACAGTAACCT	AGAGCCCGTGCATACT	CCACAAACAATCGTCA	ATGTCCCTCACCTACC	CATGCAAGTGGTTTGT		AACGTCACAAGCTCTA	ACTTCGCTCGGTCGAC	AAGCCATTCTAGATCG
AAGACAACAACACAGG	AGTGACTTCTATTGTC	AACAGGGGTCTCGGAC	AGTGACTAGAGCAGTC	AAAGTCCGTCTTAGTG	AACACACCATCGGCCA	AAGTTCGCATTGACAC	AAGTTCGAGCATGTTC	AGGTCATCAGCGGATA	ATCTCTATCAGTGATC	TACTGCCAGTCGAGGT		AACTTCTCAAGCACCC	AGGTTACGTTCTTAGG	AACGAAACACTACGGC	AAAGGATGTATTCTCT	AACCATGGTCAGACGA	AAGCCATCATGTTCAG	AAGATAGTCTCGAACA	ATCCACCTCTCTTGCG	AGTACCACATGCAGCC			AACCACACAGTAGAGC	AGCTACATCAAGCCTA	AAGCATCTCTCAGAAC		AAAGGGCAGATCACCT	AACAACCTCCATAGGT	AAGATAGGTAGGCAAC	ACTCCCACACCAGCCA	ATTCTTGTCCATTGGA	AGGCATTGTTCCTAAG	CCTCATGCAACCGTAT		AAACGCTAGCATACTC	ACATTTCCAACGCCCA	AATGACCTCTCGCTTG	AACAAAGGTTGGCTAT	AATTCCTTCTGCGGAC	ACGTACATCAACTTTC	AGATGCTGTGTCCCTT	CCCTAACAGGTTTGAA	CAATCGATCTTGAGCA	CGAAGTTAGACGAGCT		AACGTCATCTCTGACC	ACTTTCAGTCGAAACG	AAGCGAGTCACTTATC
AAGACAATCGCTGCGA	ATCCTATGTGCTCTCT	AACAGGGTCCTTATAC	AGTGACTGTATCGATC	AAAGTCCGTCTTCATT	AACCAACAGACATACA	AATAGAGAGCAGCCCT	AATAGAGGTGCTGTCG	AGTACCACATCGTTCC	ATGTCCCTCTGGGCAC	TCCGAAACACTCACTC		AACTTCTGTTCCGCTT	AGTAACCTCTGGACTA	AACGGGAGTACAAGTA	AAAGGATGTTTGTGGT	AACCTGAAGCACTCGC	AAGCGAGCAAATAAGC	AAGCGTTCAGAATCGG	ATCCCTGCATGTGTCA	AGTTCCCGTATTCCTT			AACCACACATCGAAGG	AGCTCAATCCTCATAT	AAGCGAGCAAAGGATT		AAAGGGCCAATTTCCT	AACAAGAAGGCCATAG	AAGCATCTCCTGGTCT	ACTGATGAGCACTAGG	CAAAGAAAGGCGAACT	AGGGCTCGTACTCCGG	CCTTTGGAGCTTCGTA		AAACGCTCACCAGTTA	ACCAACACAGTTAAAG	AATGCCAAGCGACTGA	AACAACCTCTCGACGG	ACAACCACATCTCCCA	ACGTAGTAGACTGTTC	AGCGCCAGTTTGTGGT	CCGATCTCACTGCATA	CAGTGCGCAAGGGCAT	CGCCAGAGTTTGTTGG		AACTTCTTCAACTACG	ACTTTCAGTCGTACAT	AAGCGAGTCCCTAGGG
AAGACTCAGGAAAGAC	ATTCGTTAGTTGGAAT	AACCAACAGTCATTGC	AGTTCCCAGTCAGAGC	AAAGTCCTCGTAGCTA	AACCAACAGTCGGGAT	AATCGTGAGAAAGTCT	AATGGCTAGAAATCCA	ATACTTCTCTTAGCTT	ATTCTTGTCATGACAC	TCGACGGCAATGGGTG		AAGACTCCAACTGTGT	AGTCAACGTAATCAAG	AACTTCTTCCACTTTA	AAAGGATTCGTCCTTG	AACCTGACAGAATTCC	AAGCGAGTCATTGCCC	AAGCGTTGTTCGGACC	ATCGTAGCACCTGCGA	ATAGGCTGTATTGAGA			AACCATGCAGGTATGG	AGCTCAATCGCATTAG	AAGCGTTCAATGAACA		AAAGGGCGTTCCATTT	AACAAGACAACCACGC	AAGCCATCACATTGTG	ACTGATGGTTCGTGCG	CAAGAGGTCGCTCTAC	AGTACTGCAATGCTCA	CGACAGCGTGCAATAA		AAACGCTCACTGCACG	ACCATTTAGTGCACTT	AATGCCACAAGCAGGT	AACAAGAAGTTCTCTT	ACAAGCTAGGCAATGC	ACGTTCCTCACCTGGG	AGCGTATTCGGTTCAA	CCGATCTGTGTCCGGT	CCCTCAACACAGTGAG	CGCCATTAGGCGACAT		AAGCATCCAGTGAGCA	ACTTTCATCGGCATCG	AAGGAATTCACGGAGA
AAGACTCAGTATGCAA	ATTCGTTCAGTTGTTG	AACCAACGTGTCCTAA	ATACCGATCTCATGCC	AAAGTGAAGAGGGTGG	AACCAACCATCCGATA	AATCGTGTCTCTAGGA	AATTCCTCACACTTAG	ATCACGAGTTACCTTT	CAAAGAAAGCCGGATA			AAGACTCTCAGACTGT	AGTGCCGAGAGAGCAA	AAGAACAGTCCCTGTT	AAAGGGCAGGGCAACT	AACGAAACATCCGGCA	AAGCGTTCACCAGTAT	AAGGAATTCTCCGTGT	ATCTTCAAGAGGACTC	ATCACTTAGGTAAAGG			AACCATGTCCTGGTCT	AGGAATATCTGGACCG	AAGGTAAAGCCTAACT		AAAGGGCTCTAAGCGT	AACAAGAGTGTCCTAA	AAGCGTTGTAGCACGA	ACTGTCCGTAGTGTGG	CAAGGGAAGGACTAAT	AGTAGTCGTGCAACGA	CGAGGAAAGCCTCAAT		AAACGCTCACTGGATT	ACCCAAAAGTTAACGA	AATTTCCCAATCGCCG	AACAAGACATACGCAT	ACAAGCTAGGCCGCTT	ACTATCTCAATGGGTG	AGCTACAAGCCTCAAT	CCTCCTCTCCACCTCA	CCCTGATCATAGAAAC	CGCCATTGTCGTGGAA		AAGCATCGTCATACCA	ACTTTGTAGCCTGAAG	AAGGTAACAACCCTCT
AAGACTCCATTATGCG	ATTTCACCAATGAAAC	AACCACACAAGGAGTC	ATCGGCGGTAGTCCTA	AAAGTGACAACTTCTT	AACCAACGTTCGGTTA	AATGGAAGTCGTATTG	ACAAAGACACTTCATT	ATCACTTGTGAATTGA	CAACCTCAGTCAGGGT			AAGCATCGTTATGACC	AGTTCCCCAACAGCCC	AAGACAACATCTTAGG	AAAGGGCCACCCAATA	AACGAAATCATGAGTC	AAGCGTTTCGCTATTT	AAGGTAAAGCATTTGC	ATGCATGTCGATACTG	ATGACCACAATCAGCT			AACCCAAAGATCCGAG	AGGACGAAGATCCGAG	AAGGTAAGTGACTATC		AAAGGTAAGGGAGTGG	AACAAGATCCTTGACC	AAGGAATCACTGCTTC	ACTGTGATCAACCCGG	CAATGACGTGCATACT	AGTGATCAGTGAGTGC	CGCCATTTCCGTGGTG		AAACGCTCAGAGGACT	ACCCTCACAAGAAACT	ACACGCGGTAATGATG	AACAGGGAGAGTGTTA	ACAAGCTGTTTACTTC	ACTATCTTCTCTAAGG	AGGATAATCATAGGCT	CCTTTGGAGGCTTAGG	CCGAACGCACTACAGT	CGTAAGTGTGAAGCTG		AAGCCATCAACGGCCT	ACTTTGTTCGCGGTAC	AAGGTAACAATACCCA
AAGACTCTCCCAAGTA	CAACGATCACAGAAGC	AACCTTTCACATAACC	ATCGTGACAATTCGTG	AAAGTGAGTCTGCAAT	AACCACAAGGAGCAAA	AATTCCTAGGGTTGCA	ACAAGCTCAATAGAGT	ATCATTCCATCTCGTC	CAACGATCAACTGCCG			AAGCCATAGAAATTGC	ATCCACCTCATCCTAT	AAGACAAGTCGCTTGG	AAAGGGCCAGTGACCC	AACGTCATCCGCCTAT	AAGGAATGTCGTGTTA	AAGGTAACAAGAAACT	ATGGGAGCAATTTCGG	ATGCGATGTTTAGACC			AACCTGACATTCACAG	AGGAGGTAGCCGATTT	AAGTACCAGCGCAATG		AAAGGTACACCGTGCA	AACAAGATCGGCATTA	AAGGAATGTGAGTTTC	ACTTATCAGTCAAGCG	CACTGAACACGCTATA	ATCACGACACAAGCTT	CGGGACTAGCACTCAT		AAACGCTCAGGCTCTG	ACCCTTGCAGAACTCT	ACAGGGATCAAGAATG	AACAGGGAGGGCTAAC	ACAAGCTTCTCTATGT	ACTCTCGGTACAGTAA	AGGATCTCAGACCATT	CCTTTGGTCGCGTTTC	CCGGTGAAGAGATGCC	CTCCACACATCGGTTA		AAGCGTTCATACCACA	AGAACAATCGAAGGAC	AAGTTCGCAGCAAGAC
AAGACTCTCCCTCGAT	CAGATTGCATCCGAAT	AACGAAATCAAGCGTT	ATCTCTAAGCGAGTAC	AAATGGAGTGTTTCTT	AACCACAGTTTATGCG	AATTCCTGTAACTGCT	ACAGAAACAAGAAATC	ATTACCTAGGTAGACC	CACGTGGCACTTTAGG			AAGCCATCAACCGTGC	ATCCCTGGTGTTTGCA	AAGACAATCATCACTT	AAAGGGCGTCACTGAT	AAGAACAAGTTTGAGA	AAGGAATGTTAGAGAT	AAGTACCGTGGCTGAA	ATGGTTGTCGGTAGAG	ATGGAGGTCCACCCTA			AACCTGATCCTTTAGT	AGGCATTAGCTCCATA	AAGTCGTAGCTAGAGC		AAAGGTAGTGAGATCG	AACAAGATCGGTCTAA	AAGGTAAAGGTGCTGA	ACTTATCTCCTACTGC	CAGCACGAGGAGCAAA	ATCACTTAGGCGAACT	CGGGCATGTGCTTCAA		AAACGCTGTCTACATG	ACCCTTGTCCTGTACC	ACATCGAAGCTAGTTC	AACAGGGGTAGACAGC	ACACAGTTCATTACTC	ACTGCAACATTAAAGG	AGGATCTCAGAGGGTT	CGAAGGACATGGATCT	CCTCAACGTGTATTCG	CTCCGATTCTCGCTTG		AAGGAATTCGGAGCAA	AGAAGTATCTTGGCTC	AATCACGAGTAGACAT
AAGATAGAGGACGGAG	CAGCAGCTCTAAGCGT	AACGTCAAGGATTTGA	ATGGGTTAGGTCCGAA	AACAAAGCAGCACAGA	AACCATGCAGCCGGTT	AATTTCCCACGACGTC	ACAGAAAGTAGTAAGT	ATTACCTTCTTTGCTA	CACTGAAGTACCTGTA			AAGCGAGCAACGACAG	ATCCTATCACTTTAGG	AAGACAATCGAACACT	AAAGGGCTCGCCGAGT	AAGACTCAGCAATTAG	AAGTCGTCAAGCGGAT	AAGTGAAAGGCTTTCA	ATTCACTGTTCGAAGG	ATTACTCAGGACGGAG			AACGAAAAGTGAGGTC	AGGCATTCACTTCCTG	AAGTCGTTCGGATAAA		AAAGGTATCGTGCATA	AACACACCAAACACGG	AAGGTAAGTTAAAGTG	AGAAATGAGTCTTCGA	CAGGGCTCACTTGACA	ATCCCTGAGTGGACTG	CGTGATAGTCAACACT		AAACGCTGTTCCTTGC	ACCCTTGTCGTTGTGA	ACATTTCAGATACTGA	AACAGGGTCGTCGACG	ACACAGTTCCGAGATT	ACTTATCCACAGTGTT	AGGGAGTCACGCTGTG	CGACAGCGTAGATTAG	CCTCACATCCACAGGC	CTCCTCCTCAGCTTGA		AAGGTAAGTATGGTAA	AGACAAACACGCGTCA	AATCGACCAAACGAGC
AAGATAGCATGACTCA	CAGCGTGGTCCGATCG	AACGTCATCAGCTCTC	ATTGTTCTCACCATGA	AACAAAGCATAGATCC	AACCATGGTTAGAAAC	AATTTCCGTCTAACTG	ACATGCATCGAGAAAT	ATTCCATGTACATTGC	CAGCCAGCACTTGTCC			AAGCGTTGTCTCAAGT	ATCGTAGGTTTCTATC	AAGACTCAGAATACAC	AAAGGTAAGGGTACGT	AAGCCATCAATCTGCA	AAGTGAATCTACTGCC	AAGTTCGCAATTGCCA	ATTCGTTTCTGGAAGG	ATTACTCGTCCACTTC			AACGGGAAGCGACTAG	AGGTCTAAGATGTTCC	AATAGAGAGCTCTGTA		AAAGTCCAGGACAACC	AACACACCATATGCGT	AAGTGAAAGTAGACCG	AGAAGCGGTGGGCTCT	CAGTGCGCACGTACAT	ATCGTGACATGAAAGT	CGTGTCTTCCGAGCTG		AAACGCTTCATTTCCA	ACCGTTCAGATAGCTA	ACATTTCGTAAGTCAA	AACCAACAGCTCGAAG	ACACAGTTCGCATGAT	ACTTCGCCATCCTATT	AGGTCTATCCATTGGA	CGATGGCGTTTAGACC	CCTCCAATCGGTATGT	CTGAATGGTAACGCGA		AAGGTAATCCTTATGT	AGACAAAGTACGGCAA	AATCGTGAGGCCTAAG
AAGATAGTCGGTCGGT	CAGGGCTAGCAAACAT	AACTTCTGTTTAGAGA	ATTTACCGTGTGAGCA	AACAAAGGTTTGGCTA	AACCATGTCATCACAG	ACAAGCTAGTGCGCTC	ACCCTCACACAATTCG	CAACGATAGGGCGAAG	CAGGGCTAGTCCGTCG			AAGGAATCAGCTGAAG	ATCGTCCGTTGCTCAA	AAGACTCAGGGTCTTT	AAAGGTACACCGTCTT	AAGCGAGAGTTGCTCA	AAGTTCGAGCCAACCC	AATCACGTCTGGAAGG	ATTTCACGTATTTCCT	ATTATCCAGCGGACAT			AACGTCAAGAGAATCT	AGTCTCCTCAACTGAC	AATAGAGTCTTTGGAG		AAAGTCCAGTCACGCC	AACAGGGTCCAAGCCG	AAGTGAAGTAATGCTC	AGAAGCGTCCTTATCA	CATAAGCGTGTTATCG	ATGCATGGTTACCTGA	CTATCCGAGCGATGAC		AAACGCTTCGTTGTTT	ACCGTTCGTGCTGTCG	ACCAAACCAACTTGGT	AACCAACCAAGAGAGA	ACACTGATCCCGTAAA	ACTTTCAGTCTTCATT	AGTCACACAGAAGTTA	CGATGGCTCGCTCCTA	CGAGTGCGTATGGAAT	CTGCCATTCACCCTTG		AAGTACCGTGCCCGTA	AGACCCGTCCGCCTAT	AATGACCGTAAGGTCG
AAGCATCTCATACAGC	CAGTTAGTCGCCTAGG	AACTTCTTCGCTTTAT	ATTTCACGTTGTAAAG	AACAACCAGCTAGCCC	AACCTGACAATACAGA	ACACAGTAGGCGAAGG	ACCCTTGTCCGTGACG	CAATGACTCTTCTTCC	CAGGTATTCAAGTGTC			AAGTCGTAGATAACAC	ATGGGTTCAGGCATTT	AAGACTCCACCTGTCT	AAAGGTAGTTTCGACA	AAGCGAGCACGAGGAT	AAGTTCGCAGCGTAGA	AATCGTGAGGGTCTTT	CAACCAACATCCAACA	ATTCTACCATACTGTG			AACGTCAAGCGTTGTT	ATCAGGTAGTCGGGAT	AATCACGGTATTCCGA		AAAGTCCAGTCAGAGC	AACCAACAGCAACAAT	AAGTGAATCCGTGTAA	AGACAGGAGGTCGAGT	CATAGACAGGACCCAA	ATGGTTGAGCTGAGCA	CTCAAGATCCTGTAAG		AAAGAACAGACCTGGA	ACCGTTCTCGCCGATG	ACCACAACATGCGGTC	AACCAACGTATTGAGA	ACAGAAAGTATCAGGG	ACTTTGTAGCTGGCCT	AGTGACTGTGAATGTA	CGCATGGCAACACGTT	CGAGTTACAATACGAA	CTGCGAGTCCGCAAAT		AAGTACCGTGGGACAT	AGAGAATCATGTCAGT	AATGGAACAGGTCTCG
AAGCATCTCATTTCGT	CATACAGGTCAACGCC	AAGACAAAGTATAGGT	CAACGATAGGAACGCT	AACAACCAGTCTCCTC	AACCTGAGTATGACAA	ACACAGTGTCTGCGCA	ACCTGAATCGTCTAAG	CACACAAAGTAGAGTT	CAGTTAGGTCGAACAG			AAGTTCGTCCAACCAA	ATGGGTTTCAACCTCC	AAGACTCCAGACGGAT	AAAGTCCAGAGTATAC	AAGCGAGCATCGCCTT	AATCACGCATCCGCGA	AATCGTGGTTGTCATG	CAACCTCCAACTTGCA	CAACCTCCACAGACGA			AACTTCTCAATCTGCA	ATCCATTCAGGGCTTC	AATGAAGCAGGGATAC		AAAGTCCCAAAGAGTT	AACCAACAGTCACAGG	AAGTTCGGTAGGGAGG	AGACCCGGTCTAACTG	CATCGCTAGCTAGAAT	ATTCGTTTCTGCCTCA	CTGTCGTCAGACGGAT		AAAGAACAGCATCCTA	ACGATGTAGTATGATG	ACCATTTGTATCCCAA	AACCACAAGTCATACC	ACAGGGAGTCCTCCTA	AGAAATGCACAGCTGC	AGTGCCGCACCGTCTT	CGCCAGAGTAGTACGG	CGGAATTAGTATGATG	CTTAGGACACGACCTG		AAGTACCTCTCTTGCG	AGAGCAGAGTCACAGG	AATGGCTAGGGATCAC
AAGCCATAGTCACGCC	CATACTTGTTTACTTC	AAGACAACAATTCGTG	CAATACGTCGTGGGAA	AACAACCCACCTCGTT	AACGAAAAGCGTTGTT	ACACAGTTCAGGGTAG	ACGATCAAGACTAGAT	CACAGGCCAGCTCATA	CATAAGCAGGATGTTA			AAGTTCGTCGGCGATC	ATTACTCTCGGCATCG	AAGATAGAGAAAGTCT	AAAGTCCAGCATTTCG	AAGCGAGGTTCTTAGG	AATCACGTCCCTATTA	AATGACCTCAGACCGC	CAGGGCTTCTGAACGT	CACGTTCAGACTCCGC			AACTTCTCACTTGGGC	ATGAAAGTCTAGTGAC	AATGAAGGTGTGTACT		AAAGTCCCACGCGTGT	AACCACAGTCGCCACA	AATAGAGCATTACTCT	AGATAGATCACCTCTG	CATGCAACAGTTGTTG	ATTTCACCATAGATCC	CTGTGGGTCAAACGAA		AAAGAACAGGCTTAGG	ACGCACGCAGTCTTCC	ACCCTCATCCCGAGAC	AACCACAAGTGGCGAT	ACATCCCAGATGAATC	AGACAGGCATGGAACG	ATACCTTCAGTCGCAC	CGGAATTAGCTCGACC	CGGGACTGTGAACGGT	CTTCGGTTCTCATAGG		AAGTCGTAGATTAGAC	AGATGCTGTATACAGA	AATGGCTGTATATGGA
AAGCGAGAGTTGGAAT	CATCCACCACAGCTGC	AAGACAAGTCCGACGT	CACAGGCGTATGCGTT	AACAACCGTGCAGATG	AACGAAACACTCCGAG	ACATTTCCAATCCTTT	ACGATCAAGTCATTGC	CACAGGCGTTTACTTC	CATCCGTGTCTAGGCC			AATAGAGGTCCACAGC	ATTGGGTAGATTAGCA	AAGATAGTCGGTCTAA	AAAGTCCCATATCTGG	AAGCGTTGTCTTTCAT	AATCGACTCCTATGGA	AATTCCTGTCAACCTA	CATAGACCACATGGTT	CACTGTCGTGACACAG			AACTTCTTCTAGGCAT	ATGGAGGAGTATGATG	AATGACCCAAGCTGTT		AAAGTCCCATTGAGGG	AACCACATCAGCGCGT	AATCACGAGGTAGACC	AGATCGTCACCATATG	CATGCCTCAATGTTGC	ATTTCACTCTCATTGT	CTTCTCTTCTCGACCT		AAAGAACCAGCCGGTT	ACGTAACCAATTAGGA	ACCCTTGGTATGGAGC	AACCACACAGTAGATA	ACATCCCAGCGACTTT	AGAGCCCCAAGAGTGC	ATACCTTTCACTGTTT	CGTAAGTTCTAACGGT	CGGGACTTCCGACATA	GAGGCAAGTGAGGATC		AATAGAGGTACATACC	AGCCAGCAGGAACTAT	AATTTCCCAGTTGGTT
AAGCGAGCACCCTTGT	CATGCCTAGGTAAGGA	AAGACAAGTTCGTGCG	CACATGAAGGCGAAGG	AACAACCGTGGGATTG	AACGGGAAGCTGTTCA	ACATTTCGTACAAGCG	ACGATGTCATGAGATA	CACCAAAAGTATTAGG	CATGCCTTCACTACTT			AATAGAGGTGGCAGAT	ATTTACCCATGAGGGT	AAGCCATCATGCACTA	AAAGTGAAGGAATCGC	AAGCGTTTCACACCCT	AATCGTGAGGTTTGAA	ACAAAGAAGCACACCC	CATCCCAAGCGTGTCC	CACTTCGGTGGTCTCG			AAGAACAAGCTTAAGA	ATGGGAGTCTATGCCC	AATGACCTCGCAGAGA		AAAGTCCGTTCATCTT	AACCATGCATGACAGG	AATGGCTGTGACTCGC	AGCCAATAGATGATTG	CATGGATTCGCCAACG	CAACCTCTCGCTTGAA	GAAGCGACAGATCATC		AAAGAACCAGCTACTA	ACTATCTAGGAGACCT	ACCTACCGTTTGAACC	AACCATGTCCTATTGT	ACATGCAAGTCCTACA	AGATAGATCAAGCTGT	ATACTTCCACGACGAA	CGTGAATTCTCGGCTT	CGTCAAAAGCCGTTGC	GAGGGTAGTTCTTGCC		AATAGAGGTGCTGTCG	AGCCAGCCACTTTATC	AATTTCCTCCCGAAAT
AAGCGAGGTTGCTAGT	CATGCGGCAACTGGTT	AAGACAATCTATCACT	CACCAAAAGATGTTAG	AACAACCTCATCCTAT	AACGGGATCGAGAACG	ACCAACACAATCGTCA	ACGCACGGTGGCCTCA	CACTTCGCATCGCCTT	CATTGTTAGCCTGAGA			AATCACGAGTGATCGG	CAATCGAGTAGACACG	AAGCCATGTAGCGATG	AAAGTGACACAGCATT	AAGGTAACAGCCTATA	AATGACCTCAAACTGC	ACAAAGATCACAATGC	CATCGGGGTCCCTGTT	CAGAGCCTCTCCCAAC			AAGACAACAGATACCT	ATGTCTTTCTTCTTCC	AATGCCAGTCCCAAAT		AAAGTCCTCGTGGCGT	AACCCAAAGGGTTGCA	ACAAAGATCACTACGA	AGCCAATAGTTGCGAG	CATGGTAGTACGATCT	CAAGACTTCGTGCAGC	GAAGGGTTCAAATGCC		AAAGAACCAGTCACGC	ACTATCTAGGGTCTTT	ACCTGAACACCACTGG	AACCCAAAGCACTAAA	ACATTTCAGAATTCAG	AGATCCATCAACCCGG	ATCACAGTCCTGGCTT	CTAACCCTCTTCACAT	CGTGATATCACATACG	GAGTTACAGGTCCTGC		AATCACGTCATTGCCC	AGCGTATCAAAGAGTT	AATTTCCTCTCTCCGA
AAGCGTTCAAGGAGTC	CATGCGGTCGCTGATA	AAGACTCAGAGAGAAC	CAGATACAGAGGGTAA	AACAACCTCGTACCTC	AACTTCTAGACTCGAG	ACCAACAGTTGGGACA	ACGGAAGCATGAGTAA	CAGGGCTCATGCGTGC	CCAATGAGTCTACAGT			AATCGTGCAGCTGCCA	CAATGACTCGACATTG	AAGCCATTCTGTGCTC	AAAGTGAGTTACGGAG	AAGGTAACATTCGATG	AATGACCTCCGATAGT	ACAACCAAGGCATGCA	CATGCCTGTGCATGAG	CAGATACCAACCACGC			AAGCATCAGCCTATCA	ATTCAGGGTGTCGATT	AATGGCTGTAGTTCCA		AAAGTGACAGACATCT	AACCCAAGTATCGTTG	ACAACCACATATAGCC	AGCCACGCAGGTGTTT	CATTCCGTCGCTGCGA	CAATCGAAGGTAAGGA	GACATCATCAGACAAA		AAAGAACCATTGCCGG	ACTATGGCAAACACGG	ACCTGAAGTTTGCCGG	AACCCAAAGCGTTACT	ACATTTCGTTTCGTGA	AGATGCTGTCGCATTA	ATCCATTAGAAATTCG	CTAACTTTCCCAACTC	CGTGCTTGTCCCAAAT	GATCACAAGCGTTGTT		AATCGTGAGCCAAGCA	AGGATAAAGAGCCATG	ACAACCACATACAGAA
AAGCGTTCATCATCCC	CCAATGACACCAGCGT	AAGACTCAGAGTGGCT	CAGGCCATCGCGATCG	AACAAGAAGAAACTAC	AACTTCTGTCCGGACT	ACCTACCAGACTAGAT	ACGGTCGAGGTGCAGT	CAGTTCCAGTTAGAAC	CCCAACTTCCATGAGT			AATCGTGGTGTTGCCG	CACACAATCTGACCCT	AAGCGTTTCTTCTAAC	AAATGGACAGCTGAAG	AAGGTAAGTCGTTGGC	ACAAGCTTCCCATTTA	ACAACCAAGGGCAGGA	CATTGCCAGTACCCTA	CAGATTGAGCATCCTA			AAGCATCGTAGAGCTG	ATTCCCGAGTTGCCTA	AATTCCTCATATCTCT		AAAGTGAGTAGACGTG	AACCTTTTCGGCACTG	ACACAGTAGCCTAGGA	AGCGATTTCTGAGGCC	CCAATGATCCGGTAGC	CAATTTCCACTAGTAC	GACCGTGCATGATGCT		AAAGAACCATTGCTTT	ACTATGGTCGCATTGA	ACGGGTCCAGTCTCTC	AACCCAAAGTCTTCGA	ACCAAACGTCTTCATT	AGCCAATAGTCAGCCC	ATCGCCTCACATATGC	CTATCTACAATCTGCA	CTCAACCAGCTAAGTA	GCTCAAAGTGTGTCCG		AATGACCGTTCTTCAT	AGGCCACGTGTTCGAT	ACAAGCTCAGTAGATA
AAGCGTTCATTCAGGT	CCAATGATCGGAGATG	AAGACTCGTAAGGCCA	CATAAGCTCTACGGGC	AACACACTCTCTGCTG	AAGAACACAGTTAGGG	ACGATCAGTGTCGATT	ACGGTTATCCCATAAG	CCACGAGGTCTAGTGT	CCCATTGAGGAACGTC			AATGAAGAGCCGATAG	CACCAAAGTCAACCTA	AAGGTAATCACTCACC	AAATGGACAGTTAGAA	AAGTACCAGTCTAGAA	ACACAGTGTCCTACGG	ACAAGCTAGAAGTCTA	CCAATGATCCTTCTTC	CAGGTATGTAGCTGCC			AAGCCATGTGCTGATT	ATTCGTTTCTAGATCG	ACAAAGATCCACTGAA		AAAGTGAGTTCCTACC	AACGAAAAGAGTGTGC	ACAGAAACAGTCTACA	AGCGCTGAGGCTTTCA	CCACACTGTTGTACGT	CAATTTCGTCGAAACG	GACCGTGGTGCATTTG		AAAGAACGTCTGTCAA	ACTGATGTCACACCGG	ACGGGTCGTCGGTGAA	AACCCAAGTATTCCGA	ACCAACATCTCTGAGA	AGCTACATCGCTATTT	ATCGTCCCAATCTAGC	CTCACTGTCTTACACT	CTGCTCAAGGTTACAA	GGAAGTGCATTAGGAA		AATTTCCAGTGATGGC	AGGGAGTTCCGGGACT	ACAAGCTGTGAACGGT
AAGCGTTTCCTTGAAG	CCCTTAGTCCATTCAT	AAGATAGAGACCATTC	CATAGACAGTAGCCAG	AACAGGGGTACGTGTT	AAGAACATCATGAAAG	ACGCACGTCCTACAAG	ACGTAACAGAGGCTGT	CCCTCAAGTTCGGACC	CCTCACAGTGTCCGTG			AATGAAGTCTCCTACG	CACTAAGAGGAACTAT	AAGGTAATCTCATGGA	AAATGGAGTTTCTATC	AATAGAGAGTCACTGT	ACAGCCGAGCACTAGG	ACAAGCTGTGCCCGTA	CCATAAGCAGCCCACA	CAGTTCCTCTCTCTTC			AAGCCATTCCCAACTC	ATTTCTGCAGCTGTAT	ACAACCAGTTTCGGCG		AAATGGACAATCCTTT	AACGAAAAGTGGATAT	ACAGGGAAGCCGGAAT	AGCGCTGGTTTGGAAA	CCATCACTCACTCACC	CACTGTCAGTACTGTC	GACGCTGTCCAACTGA		AAAGAACGTTCAAGGG	ACTTATCAGATAACAC	ACGGGTCGTGTTGACT	AACCTGAAGGTCTTTG	ACCATTTGTACCTAGT	AGGATAATCCACACAA	ATGGAGGCATCGATCA	CTCCAACTCTCCTGCA	GAAATGATCCACGGGT	GGGAAGTAGTTGTAAG		AATTTCCCAGGTCCGT	AGGGCTCCAAGTCCAT	ACACAGTCAGGAACCA
AAGGTAAGTATCTCTT	CCGATCTCAGAGTCTT	AAGCATCAGAAAGCGA	CATGGATCAAAGCAAT	AACAGGGTCATTCGGA	AAGAACATCTGCTGAA	ACGGAAGCAGGGAATC	ACGTAACGTAACGGTG	CCGATCTCATGCCATA	CCTCCAAAGGGCAGAG			AATGACCGTAAGATCA	CACTGGGCATTGCCTC	AAGGTAATCTTGCAGA	AACAAAGAGGAGATAG	AATAGAGGTGGACTAG	ACAGGGAGTGGTAACG	ACACCAACACGACGTC	CCATAAGCATCGATGT	CATCCCAGTCAGGAGT			AAGCGAGGTGTACGCC	CACTGAATCATCACCC	ACAACCATCATTTGCT		AAATGGACAGAGTAAT	AACGAAAGTAGCTTTG	ACATCCCAGATGAAGG	AGCTCAAAGCAGTAAT	CCGATGGTCATTGCGA	CACTTCGCATTCAGCA	GACGTTATCGGTCTAA		AAAGAACTCCAAGCTA	ACTTATCTCCAAGCCG	ACGGTCGAGGCTGTAG	AACCTGAAGTCTAGAA	ACCATTTTCCAGTACA	AGGCATTCAAGGTCTT	ATGGAGGTCTGCCCTA	CTCCGATCATGGAATA	GAACACTTCGTTAGTG	GGGTCTGTCCACTTTA		ACAAGCTGTACTTGTG	AGGTGTTTCCAGCACG	ACAGAAAGTATACCCA
AAGGTAAGTCTGTGGC	CCGTGAGCAACCAGAG	AAGCATCGTCCGGTCA	CATTCTACACTCAGAT	AACAGGGTCTTTCCGG	AAGACAATCTTGAGCA	ACGGGTCCATCCTTGC	ACGTAGTGTTCTTCAT	CCGATGGGTTCCTTGC	CCTCCAACAAATCGTC			AATGCCAAGCGGTAAC	CACTTCGAGTTGGCGA	AAGTCGTAGGACTGGT	AACAAAGAGTCATCGT	AATCACGCAAACCACT	ACCAAACGTACAGTTC	ACACCAACACTCCGGA	CCATCACTCATAGCAC	CATGCAATCAAGGTGG			AAGGTAAAGTTGCTCA	CAGATACAGGTATAGT	ACAAGCTCACGGCGTT		AAATGGATCAGTCTTT	AACGGGAAGGCTGTAG	ACATCCCAGCTCCATA	AGCTCAACATCCGTGG	CCGGACACACAAGTTC	CATGGTACAGGTTACT	GAGGCAAAGCTGCGAA		AAAGAACTCCCGAAAT	ACTTATCTCCCTCGAT	ACGGTTATCCTACTGC	AACCTGAGTCCGGCAT	ACCCTCAGTGTTCCTC	AGGGAGTAGGCCCACT	ATGGATCGTGTTAAAG	CTGGTCTCATCACAGT	GAAGGGTCAAACGAGC	GTAATGCAGACTCTTG		ACACCAATCCCTTGTG	AGTAGCTGTCCGGATC	ACAGAAATCATGCATG
AAGGTAATCTCAATCT	CCTCACAGTCTAGATC	AAGCATCGTGATTAGA	CATTGTTAGTCGAGGT	AACCAACAGATTGCGG	AAGACTCGTTGTGGAG	ACGTAACCATCCGCGA	ACTACGATCGAATGCT	CCTACGTCAACAGCTT	CCTGTTGAGTGAGCCA			AATGCCAGTCGCGTCA	CACTTCGCAAGTAGTA	AAGTTCGGTCATCAGT	AACAAAGCACGGTGAA	AATCGACCACACTGGC	ACCCAAAAGGCCACCT	ACACCAACATCTAGAC	CCCGAAGCAACCTATG	CATGCTCCAAGTCATC			AAGGTAACAACGTAAA	CAGATACTCCCTCTTT	ACACCAAGTTGTGGCC		AAATGGATCCGATAGT	AACGGGAAGTCACTCA	ACATCGAAGCTAATGA	AGCTTCCCACACTTAG	CCGGTAGGTAAGCGGT	CCACAAATCGTCCTCA	GATCAGTCAACTGATC		AAAGAACTCTACTCAT	ACTTCGCAGCGTATGG	ACGTAACCACATAACC	AACCTTTAGAAATGGG	ACCGTTCCATCAGCTA	AGGGCCTGTCAGTTTG	ATGTCTTAGGGCGAGA	CTGTCGTAGTATAGGT	GACCTTCAGGATGTTA	GTAGAGGTCCGATAAC		ACACGCGGTATGAGGC	AGTAGCTTCTGAGTCA	ACATCCCTCCTTGACC
AAGTACCGTAGTTCCA	CCTGTTGAGACGACTG	AAGCATCTCTACACTT	CCACCATGTCGTGGTC	AACCAACTCAAATGAG	AAGATAGTCGGCTTCT	ACGTACATCTACGGGC	ACTATCTTCCGAGCTG	CGGAATTAGGGCATGT	CGAAGTTCAGTAGAGC			AATGGAAAGCAACTTC	CAGCACGTCTAAGCGT	AAGTTCGTCGCTTTAT	AACAAAGGTACCGGCT	AATCGACTCCTCGATC	ACCCAAAGTCCTCAGG	ACACGCGAGACTCAAA	CCGGGTACATCGTGCG	CCACCATAGGGAGATA			AAGTCGTTCCGAGTGC	CAGCAATCAGGAGGTT	ACACCAATCTGCGAGC		AACAAAGAGAATGTTG	AACGGGACAGTCCCGA	ACATCGAGTCCAGAAG	AGGATAACACTAGGTT	CCTATCGAGATGGGCT	CCACACTAGCTAATGA	GATGTTGTCAGCGCGT		AAAGAACTCTTCGGAA	ACTTCGCAGGACCCAA	ACGTAACCATGTGGCC	AACCTTTCAACTGATC	ACCGTTCGTAGATTAG	AGGGTGACATACAGAA	ATGTCTTAGTAAAGCT	CTTACCGCAATTAGGA	GAGTCATGTGCGTCGT	GTATTGGTCGGTAGGA		ACACGCGTCAAAGAAC	AGTGACTTCTGCTTTA	ACATCCCTCGAACGGA
AAGTACCGTGGGCTCT	CGAAGTTCAACTGCCG	AAGCCATCAGAGTGAC	CCACGAGAGGGAGTGG	AACCAACTCGCAGTCG	AAGCCATCAAGATCCT	ACGTAGTCACTGAGGA	ACTATGGAGGCACTAG	CGGAATTTCAAGATAG	CGATCGGAGGGATGTC			AATGGCTAGCCGTAAG	CAGGGCTTCCATCTGC	AAGTTCGTCTCCGAAA	AACAAAGGTATGTGTC	AATCGTGAGGTCGTAG	ACCCTTGCAACTCCAA	ACACGCGCAGCTGTCG	CCGGTGAAGTTGCTGT	CCCAACTAGATGCCGA			AAGTCGTTCCTACACC	CAGCAATGTTAGGAGC	ACACTGAGTGACGTCC		AACAAAGAGCTGTACT	AACGGGAGTGTTGACT	ACATCGAGTGGTATGG	AGGCATTTCGGCCTTT	CCTCATGTCTTGAGCA	CCACCATCATGACCCG	GCATGATTCAAATAGG		AAAGGATAGCGATGCA	ACTTTCAGTGGTCCCA	ACTATCTTCGATTCCC	AACCTTTCATTGCAAC	ACCTGTCCACGGAAGT	AGTCTCCGTCTTCATT	ATTATCCTCAAATGCC	CTTCAATAGACCATAA	GAGTTTGTCAATGTCG	GTCATTTTCGAGATGG		ACACTGAAGTGCTAGG	AGTGTTGGTCGAGCAA	ACATCCCTCTGTGTGA
AAGTCGTTCCTGTAGA	CGAGTTAAGCTTACGT	AAGCCATGTGCTGCAC	CCACGAGGTGCCTTTC	AACCAACTCGTCCTTG	AAGCGAGTCCTAAGTG	ACGTTCCAGCCAAGTG	ACTATGGGTACGAGCA	CGGACACAGAAGTCTA	CGCCAGATCGCGTTTC			AATGGCTAGGCTAGCA	CATACCCAGCCAGACA	AATAGAGAGACCCGCT	AACAAAGTCCGTGGGT	AATCGTGGTAGCGTCC	ACCCTTGCAGTGACCC	ACACGCGTCGGCATTA	CCTCATGGTTGGAGGT	CCCTAACTCGCTGTCT			AAGTGAAGTTGGTAGG	CATCGCTAGCACTCTA	ACACTGATCGGCTGAC		AACAAAGAGGGAGGCA	AACGGGATCAATCAGC	ACCATTTCATCATTTC	AGGGCTCGTCAAATCC	CCTCCTCGTGCCTACG	CCATCACCACCGTCTT	GCCAGGTAGGTCCCTG		AAAGGATAGGAACGAA	ACTTTGTAGCAATAAC	ACTATGGGTACACGCC	AACCTTTTCAATCTCT	ACGATCAGTGGATCGA	AGTGATCGTTTCGGCG	CAAAGAAAGGTTCCGC	CTTTCGGAGAGATCGC	GCAGTTAGTTGTCCCT	GTGCTTCCAGACCAGA		ACAGAAAGTGGTTTGT	ATATCCTCACAATGCT	ACATGCAAGTTGGCGA
AAGTGAAAGCAATAGT	CGGAATTAGATCACTC	AAGCCATTCATTGTGG	CCCTGATGTATCACGT	AACCACAAGGACGCTA	AAGCGTTCATTACTCT	ACTACGAAGGAATTAC	ACTATTCCACTTGTGA	CGGGCATTCTCGTGGG	CGGGCATCAGGAGGTT			AATGGCTTCGTGGGAA	CATACCCTCGACATTG	AATAGAGGTGACTATC	AACAACCAGAGGGTAA	AATCGTGGTCACTCTC	ACCGTTCCATTGGGAG	ACACTGATCTCGTCGT	CCTGCATCATGTTACG	CCCTCTCCATGAATAG			AAGTTCGTCAGGAGAC	CATCGTCTCAATGTCG	ACATTTCAGTGCCGAA		AACAAAGGTTTGCAGT	AACGTCATCACGGAGA	ACCATTTGTGAGCGAT	AGGGCTCTCCGCTGTT	CCTGTTGTCGCAATTG	CCCTAACAGCTAATGA	GCGGAAAGTACCGTCG		AAAGGATAGGTTCACT	AGAAATGTCAGCACCG	ACTGCAAGTTATGTCG	AACCTTTTCATCCTAT	ACGGAAGCAATGTGGG	AGTTCCCAGATTGACA	CAACAGTTCTGCAGCG	GAACTGTAGTAGATCA	GCATGATAGGTCACAG	GTTACCCAGTCAATCC		ACAGCCGAGCATACTC	ATCACAGAGGAACTCG	ACATGCAGTGATGAAT
AAGTGAACACCCTATC	CGGAATTTCTGCGGAC	AAGCCATTCCTTCTAA	CCGAACGCACGACGTC	AACCACAAGGGAGTTC	AAGCGTTGTTGGGTTT	ACTATGGGTAAGTTGA	ACTATTCCAGTATTCG	CGGGTCACATCTAACG	CGTAATGCATGGCACC			AATTTCCGTCGACGCT	CATCCGTCAGTATGAA	AATAGAGTCGGCGATC	AACAACCAGGGCCAAT	AATGAAGAGCTCGAAG	ACCGTTCGTTACGTAC	ACAGCCGGTAGCTGAG	CCTTCAGCAAGAGGTC	CCCTCTCGTAAGGTCG			AAGTTCGTCTCACTCG	CATGCAATCCATCCGT	ACCAAACTCAACCTCC		AACAACCCAGCCGTCA	AACTTCTAGTACCATC	ACCCAAAAGCCGATTT	AGGTAGGTCGCAGTTA	CGAGGAATCTAGTACG	CCCTCAAGTATACGGG	GGAACCCAGCCATGCC		AAAGGATAGTCGAAGC	AGAACCTTCACTGATG	ACTGTGAAGAGCTTTC	AACCTTTTCTCGTTTA	ACGGTCGCAGGAGGAG	AGTTCCCGTGTCCCTT	CAACCTCCAACTTGGT	GAAGCCCAGAAGCGCT	GCCAGCAAGACTTGTC	GTTACGAGTGCACGCT		ACAGCCGGTAGTTAGA	ATCGGATTCTTCCAGC	ACATTTCTCAAGCCAT
AAGTTCGTCTATCACT	CGGAGAAAGGAGAGTA	AAGCGTTCAATCGAAA	CCGATGGAGCAACAGC	AACCACAAGTGAGGTC	AAGGAATGTACGCGTC	ACTATTCCAGAACTAA	ACTATTCCATTAAAGG	CGTGTCTGTCCAGGTC	CGTGCTTCAACCCTCT			AATTTCCGTGTCTTGA	CATCGCTCACATGAAA	AATAGAGTCGTGTCAA	AACAACCGTCAGGTGA	AATGAAGCAGTCGTTA	ACGATCAGTCACGCTG	ACAGGGAGTCAACCTA	CGAAGGACAAATTGCC	CCGTTCAAGAATTTGG			AATCACGGTTGCTCGG	CCAAGCGAGGAATTAC	ACCAACAGTTCTATCT		AACAACCGTACCCACG	AACTTCTCACGCGGTT	ACCCTCAAGGCACTCC	AGGTTACGTTCAACGT	CGATCGGCACGGCACT	CCGAACGTCGGAATTC	GGAGAACGTCCAGCAC		AAAGGATCACACGCCA	AGACCCGGTGATACAA	ACTTAGGGTTTACCAG	AACGAAACAATCACGT	ACGGTCGGTTAGAGAT	AGTTCGATCAAGAAAC	CAACGGCGTACGTTCA	GAATCACCACCCAACG	GCGAGAAAGGAGGTTC	TAACTTCAGCCGCACT		ACAGGGAAGTAACCGG	ATCGGCGCAGATACCT	ACCAAACGTGGCTGAA
AATAGAGGTGTCTCCT	CGGTCAGCAGCGGTCT	AAGGAATCAGGTCCCA	CCTACGTGTCTCTCAC	AACCATGGTGTTGATC	AAGTACCAGGTAGTCG	ACTCTCGCAAGCAATA	ACTCCCAAGTAGATCA	CGTTCTGTCTCGAACA	CGTTCTGAGCTGAAAT			ACAAGCTAGACTAGAT	CATTCTAAGCAATAAC	AATCACGGTTGTAAAG	AACAACCGTGTTTCTT	AATGACCAGGTCGTCC	ACGATCATCTCTCTAA	ACATCCCCAGGAAGTC	CGAAGTTCACATACGT	CCGTTCATCACTTCTA			AATCGACTCAAGCCGC	CCAAGCGCAGACATCT	ACCCTCAAGTGCCAGA		AACAACCTCTGCACCT	AACTTCTCAGCGACCT	ACCCTTGCACCGTGCA	AGGTTGTCAGGGAATC	CGATGGCGTAAGGCCA	CCGGTGAAGATCCCGC	GGGCCATGTAGTCTGT		AAAGGATCAGCCTATA	AGATGAAAGGCCCACT	ACTTCGCAGAGTCCGA	AACGAAAGTTCTCGCT	ACGGTTACACCAACAT	ATACCGAAGGTACATA	CAACGGCTCTTCCCGA	GACACGCGTTTCCATT	GCGATCGGTTACACAC	TAAGCGTAGCCGTCGT		ACAGGGACACAGACGA	ATCTCTACAGGCACTC	ACCACAAAGGTAAACT
AATCACGAGGGATCTG	CGTGAATCATGTTCAG	AAGGAATTCCGACGGT	CCTCATGAGGGCCTCT	AACCCAAAGGTAAACT	AAGTACCCAGCTTCCT	ACTGTCCGTCGCCACA	ACTCCCAGTCCTGGTG	CTAAGTGGTAGCACGA	CTCATCGTCAAAGAAC			ACACAGTAGGCTAGCA	CATTGCCCATCCTGTC	AATCACGTCTCAAAGC	AACAACCTCAAACCTG	AATGCCAGTGGTGATG	ACGGAAGAGTAACCGG	ACATGCAAGGGATCAC	CGAGAAGAGAGGTTTA	CCTCCAAGTACAGAAT			AATCGTGCACACCTAA	CCAATTTCAAGTTGGG	ACCCTCACATCGATAC		AACAAGAAGGTCGCCT	AAGAACAAGAAACTCA	ACCGTTCAGCAGAAAG	AGTAACCAGCTATCTG	CGCATGGTCTTAGGAC	CCTGCATTCAAACCTG	GGTGATTGTCTCTCCA		AAAGGATCAGGTTCGC	AGATGAAGTCGTCATA	ACTTCGCAGGCGACAT	AACGAAAGTTTGGGTT	ACGGTTATCGTTGTGA	ATATCCTGTGGTCTAT	CACACAAAGAGTCACG	GACCCTTTCTCCTACG	GCGGAAATCGACCATA	TAGACTGTCGCTTGCT		ACATCCCTCTTGGCTC	ATCTTCACAGCGAGTA	ACCATTTAGCGAGGAG
AATCACGGTAGTGTGG	CGTGCTTCACCGAATT	AAGTACCGTTATCTTC	CGAGAAGGTTTACTTC	AACCCAAAGGTCGTAG	AAGTACCTCAGTAGGG	ACTTAGGAGACCTCAT	ACTGATGAGCAACAGC	CTACGGGCATCGAGCC	CTCCGATCACAGAGAC			ACACCAATCAGGAAAT	CCACACTTCTGAGAAA	AATCGACGTGTTTGCA	AACAACCTCACTGATG	AATGGCTAGGGTCAAC	ACGGGTCAGTCATTGC	ACATTTCAGACTTAAG	CGAGAAGTCACAGTGT	CGAAGGACAGGAATCG			AATGAAGAGAAGAGCA	CCCAACTTCATCCTAT	ACCCTCATCTCGCAGG		AACAAGACACTGCACG	AAGAACATCCGCGATG	ACCTGTCCAAGGCAAC	AGTACTGCATGGGTTT	CGGGACTAGTTTGGCT	CGGAACCCACCAGCTG	GGTGTTATCGGCATAT		AAAGGATGTCAGGTGA	AGCATCATCGGAATTC	ACTTTCATCGTGTGAT	AACGGGAAGATCCTAC	ACGTAACTCGACCTAA	ATCACAGTCTGAGAGG	CACGTGGGTAGTCGTT	GACTCAACAGAGCGTA	GCTGCAGAGAAGCCAC	TATGTTCCAACATACC		ACCAAACAGTTGCCCG	ATGAGGGTCCATTCAT	ACCATTTGTGCCGAAA
AATCGACAGTGAGGTC	CGTGCTTGTCTAGATC	AAGTACCTCGTAATGC	CGAGGCTCAGTGTGCC	AACCCAACAAGCGGAT	AAGTCGTAGCTGTTAC	ACTTCCGAGCAGCCTC	ACTGATGGTTACGATC	CTACGGGGTAAGAACT	CTGAATGTCTGTCCCA			ACACGCGAGGTTGCCC	CCATCACGTGTATTCG	AATCGTGGTATCAAGA	AACAACCTCCTCAGAA	AATGGCTCAGCTCATA	ACGGGTCGTGGAACCA	ACATTTCAGGTCCTGC	CGAGGCTAGCGTGAAC	CGACAGCGTGTTGACT			AATGAAGTCGTCCTTG	CCCGGAAAGCAACCAG	ACCGTTCCACGTTCGG		AACAAGACAGCAGTCC	AAGACTCCAACAAGTA	ACGATGTCACAAGCTT	AGTCAACCAAATGATG	CGTAATGGTAGATCGG	CGTTAGATCATTTGCT	GTCACGGCAGTCTTCC		AAAGGATTCCATAGAC	AGCCAGCCAGCTGTAT	ACTTTGTCAATCGCAT	AACGTCAAGTAGGGTC	ACGTAGTAGCACTAGG	ATCCGTCGTTCAAGGG	CAGATCAAGGCGTCCT	GAGTCATAGATTGATG	GCTTCACGTCTAACTG	TCAAGACAGCGTTAGG		ACCAAACCAAGCTACT	ATGTCCCAGACATACA	ACCCAAACAAGAGAGA
AATGACCGTTGGGAAC	CTAACTTAGGTGCCTC	AAGTCGTTCACTTCTA	CGCAGGTAGACGGTCA	AACCCAACACTGTGTA	AAGTCGTCACACCGAC	ACTTTCACAAGCCTGC	ACTTAGGAGAACTCCT	CTCAACCAGATCCCGC	CTGTGAACATCCGTGG			ACACGCGCATGAGATA	CCATCACTCGACCAAT	AATCGTGTCGTAACCA	AACAAGAAGTCCGCGT	AATGGCTCATAACAGA	ACGGTCGTCGTTGTGA	ACATTTCTCGGACTGC	CGAGTTAAGCCACCGT	CGAGGAACACTGGATT			AATGACCAGGATCATA	CCCGGAATCTTCTTCC	ACCTACCCAAAGGGTC		AACAAGAGTGTGTGGA	AAGACTCGTATGGGAC	ACGATGTTCAGGAGAC	AGTCAACGTAGTAAGT	CGTAATGTCTATACTC	CTCCATGGTTCAGCGC	GTCGTTCCATGGCACC		AAAGGATTCCGAGGCT	AGCTACAAGAATTGCA	ACTTTGTGTAGCGATG	AACTTCTCACAACGAG	ACGTAGTAGGGTCACA	ATCCTATGTGCACAAG	CAGCACGGTCCCGCAA	GATGGAGTCATTTCGT	GGAGGTACAATTCTTC	TCACTATGTTATGTCG		ACCAAACTCCGTTGAA	ATTCACTCACGAGGAT	ACCCTCATCGGTCAGC
AATGCCAGTGACCTGC	CTATAGGGTGGTATGG	AAGTGAAGTCCTGTCT	CGGAGAAAGTGCAGCA	AACCCAATCCAAGCAT	AAGTGAAAGGCGTCCT	ACTTTCAGTACATTGC	ACTTATCAGCTACTGT	CTCATCGCACACCTTC	CTTACCGTCGCATAGT			ACAGCCGGTCTACAAC	CCGATCTAGTCATTGC	AATCGTGTCTTTCCGG	AACAAGACAGAACTCT	AATGGCTGTTGTCTAG	ACGGTTACAGCTCATA	ACATTTCTCTCCCATG	CGATCGGCACGCCACA	CGAGGAACATGCAGGA			AATGCCAAGTTGAATG	CCCTCTCAGGGCAGTT	ACCTGAATCATGGTAC		AACAAGATCCCATGGG	AAGACTCGTGCAATAA	ACGGAAGCACTAGGTT	AGTCACAGTGCTCCGA	CGTGCTTCACATTCGA	CTCCTCCGTCTGATAC	GTCTAGAAGAGGTTTA		AAAGGATTCCGGGACT	AGCTACAGTAGGACCA	AGAACAAAGCCGGAAT	AACTTCTCAGGAAGTC	ACGTAGTCAATCCAGT	ATCGATGCAAGAGAGA	CATGCAATCCATCACC	GCACGGTGTACGATGG	GGTAACTAGTCGCCCA	TCACTCGGTAGGAGTC		ACCAACAAGTTACGAA	ATTCCCGCATGGAAGC	ACCCTTGGTATGGAAT
AATGGAAAGTAAACAC	CTCCACAGTGGAATGC	AATAGAGAGCCTCTTC	CGGAGAATCGCTACAA	AACCCAATCTCGCTCA	AAGTGAATCGACATTG	AGAAGTACATCCGATA	ACTTCGCAGTAGACAT	CTCCATGCAGAGGCTA	CTTCCGAGTGCATACT			ACAGCCGTCTCGGCTT	CCGATGGGTTGGCCTG	AATGACCAGCAGTCTT	AACAAGAGTGTTAAAG	AATTCCTCAGTGGCTC	ACGGTTATCTCGACGG	ACCAAACTCAAACGAA	CGGGTCAGTTCCAGGC	CGAGTTAGTGAAAGTT			AATGCCACACGTACTA	CCGATCTAGCGCCATC	ACCTGTCCAGCATTGT		AACAAGATCGGATAAA	AAGATAGAGAAGAACG	ACGGAAGGTTAGAGAT	AGTGCCGAGACGGTTG	CTACCCACAGGACGAT	CTCCTCCTCAAAGAAC	GTGAGGACAAGATTGA		AAAGGGCAGTGCAGGT	AGGACGAGTCGAGCTC	AGACAAAGTACTCAAC	AAGAACAGTAGTCGGA	ACGTAGTTCACTGAAC	ATGCCTCAGAACGTGC	CATGGTAGTGACCGTC	GGAACCCGTCGCCTAG	GGTTGTACACACCTGG	TCATGTTCATAGATGA		ACCACAACAGACGCTC	ATTTCTGTCACGAACT	ACCTGAACAACTTGCA
AATGGAAGTGTAGGAC	CTCCGATTCGTTCTGC	AATAGAGCAATACGCT	CGGAGAATCTGAGGTT	AACCTGACAATCCTTT	AAGTGAATCTTAGCTT	AGACAAACATGTTCGA	ACTTTCACATCATCCC	CTCCCAATCATTATCC	CTTGATTGTTGGGAAC			ACATCCCAGAAATTGC	CCGTGAGAGCCGTCGT	AATGACCGTTAGCGGA	AACAAGATCATTTGTC	AATTTCCCATGGGAAC	ACGTACAGTCAAGCCC	ACCACAATCCCAATAG	CGGGTCATCCGATAGT	CGATGGCTCCACATAG			AATGCCATCATTCATC	CCGATGGTCTGCTGAA	ACCTGTCCATCTTTCA		AACAAGATCTAGTCAG	AAGATAGCAGACCTAT	ACGGGTCCAGTAGTTC	AGTGCCGCACTAACCA	CTAGGTATCCCTTCCC	CTGCAGGGTCTTCGAA	TAAGTCGGTACAAAGT		AAAGGGCCAATTCTCT	AGGATCTTCTAGAACC	AGACAAAGTCGAATGG	AAGAACATCCACACAA	ACGTAGTTCTATCGGA	ATGGATCCAGTGCCTG	CATTTCATCTATACTC	GGACGTCAGAGAGCGG	GTAATCGCAGGTCAGA	TCATTACGTGACATCT		ACCACAAGTAACAAGT	ATTTCTGTCGTAGGAG	ACCTGTCAGGCATTTC
AATTCCTAGCGAGTCA	CTGAATGGTTCTGAGT	AATCACGCATAACTCG	CGGCAGTGTACCGTGC	AACCTGACACTCCACT	AAGTTCGCAAGATTGA	AGACACTTCCCAAGTA	ACTTTCAGTGAATGTA	CTGATCCGTATTGAGA	GAACACTTCAGTCCGG			ACATCCCAGCTCGCAC	CCTAAGACACCGTGCA	AATGCCAGTTGATGTC	AACAAGATCCTCTAGC	ACAAAGAAGGTCCCGT	ACGTAGTTCATTCACT	ACCACAATCCTTCTAA	CGTGAATAGAAATGGG	CGCCAGAAGTGGATTA			AATGCCATCCATAAGC	CCGGGTATCAGCGGAA	ACCTGTCGTCCTGTTC		AACACACCAATTAGGA	AAGATAGGTGTCATGT	ACGGGTCGTTCGGACC	AGTTCGACAATCGCAT	CTATAGGGTCTCAAGT	CTGCATCCAGGCTTGC	TACCGAACAGATCATC		AAAGGGCCAGATCATC	AGGCCACGTACAGAAT	AGACAGGTCCCATTCG	AAGACAACACTACCCT	ACTACGACACAGCTGC	ATGGGTTCAGAGAAAG	CCAAGCGTCTGGAGAG	GGCTGTGAGATGGCGT	GTAATGCCAGAGTCTT	TCCATCGAGTTACTCG		ACCACAATCTATACTC	CAATTTCCACGGTGTC	ACGATCAGTACGTACT
AATTCCTAGCGGGTTA	CTGCCATCATAATGCC	AATCACGCATACTTTC	CGGGACTTCCATTTCA	AACCTGAGTACCCAGC	AAGTTCGCACTTGACA	AGACACTTCGTAACCA	AGAAGCGAGAAGCGCT	CTGCGAGGTAGTGCGA	GAATCGTAGAGAGCGG			ACATCCCTCCGCTTAC	CCTATCGCATTGACTG	AATTCCTTCTTAGCCC	AACACACAGTGTACCT	ACAAAGACAGAGATGC	ACTATTCTCAAGTCGT	ACCATTTGTAAGGCTG	CGTGATATCCCGTGAG	CGGAACCGTCTAGGTT			AATGGAAAGTGGTTCT	CCTCCTCTCCTGTAGA	ACGATCAGTTACGCCG		AACACACGTGAGTAGC	AAGATAGTCGTCTACC	ACGTCCTCACTCCTTG	ATATCCTGTAATTAGG	CTCATTAGTGACTGAG	CTGCCATAGAGCAAGA	TACGGGCTCACACCCT		AAAGGGCGTGCTCTCT	AGGGCCTGTACGACAG	AGACCATTCGATGGAG	AAGACAAGTATCAGCT	ACTATCTTCGCAAGAG	ATTACTCAGCGACTTT	CCACACTGTAGAATGT	GGGACCTAGCGGACAT	GTAATGCTCTACGCGG	TCCTCTTCAAGTCGTT		ACCATTTGTTAGAAAC	CACAACAGTGTAGTGG	ACGATGTCATAGTCGT
AATTCCTAGGCACTAG	CTGTATTCACAGACGA	AATCACGCATTGCAAC	CGTAAGTGTCACCCTT	AACCTGAGTTAAAGTG	AATAGAGGTAATACCC	AGACAGGCAAGGTACG	AGAAGTAGTAGATTAG	CTGGTCTAGAGTCTTC	GACAGCCAGCGACAGT			ACATCGAAGCCTAACT	CCTCAGTGTCTGTCAA	ACAACCAAGCCTTCTC	AACACACCAACTGCTA	ACAAAGAGTAGCACAG	ACTGATGAGTCATTGC	ACCCAAAAGGCCCAAA	CGTTAGACAGGGAATC	CGGACACCAGACACAG			AATTCCTCAAGATGTA	CCTCTCCAGGAGAGGC	ACGCACGCAATACCCA		AACACACTCCCAATAG	AAGATAGTCTCCGAAA	ACGTCCTTCGATTCCC	ATCCATTGTGTCGCTG	GAACACTAGGGCAACT	CTGCCATTCTGCGATA	TAGACTGAGGTCGCCT		AAAGGGCGTGGATACG	AGGGTGACAATGGCAG	AGACTCAGTGCACGCT	AAGACAATCTACAGGT	ACTATGGCAGCTCTGG	ATTACTCGTGGATACG	CCCTCAAGTCCCACGA	GGGATGAGTTACCGTA	GTCACTCTCGCATTAG	TCGAACACAAGTTGGG		ACCCTCAAGACTTAAG	CACAACATCTGTGCGG	ACGATGTGTGTAAATG
AATTCCTGTCCAATCA	CTGTGGGCACGGTAGA	AATCGACCACGCTTAA	CGTGTCTTCTGGTGGC	AACCTTTGTGCATTTG	AATCGTGAGATTGAGT	AGACTCAAGCTAGAAT	AGAAGTAGTCGCACAC	CTGTGAACAATACGCT	GACAGCCAGGGAGATA			ACATGCAGTCTACATG	CCTCCAACACCGCTGA	ACAACCACAGACGCTC	AACACACCAAGATGTA	ACAAAGATCATCCTAT	ACTGATGCACCGGCTA	ACCCAAACAGCTCTGG	CGTTCTGAGGTTCCAT	CGTAAGTAGACTGAGC			ACAAAGAAGCTTAAGA	CGAGTGCCAGCAGTTT	ACGCACGCAGCGTACC		AACACACTCGTGAGAG	AAGATAGTCTTCGTGC	ACTATCTCACTGTCGG	ATCCCTGGTATCGCTA	GAACACTCAGCGTAGA	CTGGCAGAGACAAGCC	TCATCATCATTGTCGA		AAAGGGCTCACCGGTG	AGGTTGTTCTGTCTCG	AGAGAATAGTAACGAT	AAGACTCAGACTACCT	ACTCCCAGTCCATCTC	ATTCACTGTCCTACAA	CCCTCAAGTTCGGCGT	GTACAACAGACATATG	GTCAGCGTCAAGTCGT	TCGGATAGTCAGTCTA		ACCGTTCCATCCGATA	CACGGGTGTGGCTCTG	ACGATGTTCTCTCGAC
AATTTCCCAGCTCGGT	CTTAGGATCCACTTTA	AATCGTGAGAGATTCA	CGTTGGGGTGGACTGA	AACCTTTTCACTTATC	AATCGTGGTTTGCAGT	AGAGAGCCACGACGAA	AGACAAATCCATATGG	CTTAGGACAGTCCCGA	GACATCAAGTCAACAA			ACATTTCAGTCTTCGA	CCTCCTCTCATGAAAG	ACACAGTGTAGACACG	AACACACCAGAATCGG	ACAAAGATCCGCACTT	ACTGTCCGTGGGATTG	ACCCAAAGTTCTCTCG	CGTTCTGAGTTTGTCG	CGTAGTACACCAGTAT			ACAACCAAGGGCAAGG	CGCCAGACAAAGGTTA	ACGGGTCAGCGTATAA		AACAGGGAGAGAATCT	AAGCATCTCAGTGGGA	ACTCCCACAATCGAAA	ATCCGTCGTAGGATAT	GAAGGGTGTACATTGC	GAAATGATCTTAAGGC	TCATGTTTCCTCACTG		AAAGGGCTCTCGCTCA	AGTAACCAGAACTTCC	AGAGAATAGTTGCATC	AAGACTCTCCTTATCA	ACTGCAATCGTCCTCA	ATTCTACCATGGATCT	CCGGTAGGTAACCCGC	GTAGTACAGTAGAATC	GTCCCATGTGAAGCTG	TCTATCAAGGTCATCT		ACCTGAAAGAGGACTC	CACGTTCGTATTGAGA	ACGCACGTCTAGAGCT
AATTTCCGTCTCACAA	GAAGGGTCACTGCGAC	AATCGTGTCGTAACCA	CTAGACAGTGGAAATT	AACGAAACACGACCTG	AATCGTGTCCTATGGA	AGAGCAGGTGCCTTCT	AGACAGGAGGTTATAG	CTTAGGAGTAGAGATT	GACGCTGCAGTTGCGC			ACCAACATCCTCTGCA	CCTCTCCTCTGAGATC	ACACCAAAGAGCCTGA	AACACACGTTTCGCTC	ACACAGTAGTAGATCA	ACTTATCTCTCCCAAC	ACCCTTGAGCTTCTAG	CGTTGGGTCGCGCCAA	CTAAGTGAGTCGCTAT			ACAAGCTAGCCGAACA	CGGGCATTCTACTGAG	ACGGTCGTCCTGTTGC		AACAGGGAGCCAAGGT	AAGCATCTCGACGCGT	ACTGTCCTCTTACTGT	ATCGTGAGTGGTCTGC	GACTTCCTCCGTGGTG	GAACACTCACTAGGTT	TCATTCACAAGATCCT		AAAGGGCTCTTTGCTA	AGTACCAAGGAGGGTG	AGAGAGCTCTTTGCAT	AAGATAGAGGCTAAAT	ACTGTCCCACAGCGCT	CAACAACTCTGAGTCA	CCGTGAGTCAAACCCA	GTCAAGTCAGGTATGG	GTGCAGCGTTGCCTAA	TGAATGCCAAGCTCTA		ACCTGAACAGACATCT	CACTGAACACCAGCCA	ACGGGTCAGCTCCGAC
ACAAAGAAGTAGTCAA	GACGTTACATACCATG	AATGAAGAGACCAAAT	CTATCCGGTGCTATTG	AACGAAACAGTTAGAA	AATGACCAGCCTCACG	AGATCGTGTTTGTTCT	AGACAGGGTACAAAGT	CTTGATTGTGACAACG	GAGACCCGTCTTACTT			ACCACAAAGAACCGCA	CCTTGTGGTCTTGCTC	ACACCAAAGGAACATT	AACAGGGCACCCTTAC	ACACAGTCACATACTG	ACTTCGCCAACAAGAT	ACCCTTGAGTTTGAGA	CTAACCCGTAAGATAC	CTAAGTGGTGTGTCGC			ACAAGCTGTGCCCTTT	CGGTCAGGTACTCAAC	ACGGTTAAGTCACACT		AACAGGGAGTAGCTCT	AAGCCATCATCGGCCA	ACTGTGACAGCTACTA	ATGCATGTCTCGAGTA	GAGATGGCAGTGGTGA	GACCGTGTCTTGGATG	TCCAGAATCTAGTTCT		AAAGGTAAGAGTCTTC	AGTAGCTGTCAAAGTA	AGAGCAGGTGTCCGGT	AAGATAGCAGATTAAG	ACTGTGACATGGATCT	CAACGGCAGAACGCGT	CCGTTCACATCATTGG	GTCACTCAGTACAACA	GTGCTTCCATATACCG	TGACCCTGTGGATCGA		ACCTGTCTCCCGATCT	CAGATACGTGGCTCTG	ACGGGTCGTTACGGAG
ACAACCAGTGTGTCCG	GACGTTAGTTCACCGG	AATGAAGAGCATCAAA	CTCCGATAGAGAGAAC	AACGAAAGTAGCACGA	AATGACCCATGTTCGA	AGATGAAAGCACTTTG	AGACCATCAAAGGCAC	GAAATGATCATGAGGG	GATAGCTGTATCGATC			ACCACAATCAGTAGGG	CGAAGGAGTAATGCTC	ACACGCGAGACAGCGT	AACAGGGCAGCTACCG	ACACCAAGTACTGGGA	ACTTTCATCCGACAGC	ACCCTTGCACTAGGTT	CTAACTTCAGTAACAA	CTACCTGTCTGTGTGA			ACACAGTAGTCTACCA	CGTGATAGTTTCCCAC	ACGGTTAGTCATTCCC		AACAGGGCACGACCTG	AAGCGAGCACAGTGTT	ACTTATCAGTCGGGAT	ATGCCTCCAGGAGGAG	GATCAGTTCATTCTTG	GACTGATAGGGTGGGA	TCGACCTGTATGCAAA		AAAGGTAAGCAACAAT	AGTAGTCAGCATCCCG	AGAGCCCTCTCGCTCA	AAGATAGGTGCAGTGA	ACTTATCAGCATGTTC	CACACAAGTTCGGTAT	CCTACGTTCACCGCTT	GTGCGTGCAATCCAGT	GTTACAGTCGGTGAAG	TGAGGAGAGGATTTAG		ACCTGTCTCGAGGCAA	CAGATCACATACACCA	ACGGTTAAGAGAACCC
ACAACCATCCCATGGG	GAGAAATGTGACCGAA	AATGACCCAGTCTTCC	CTGAGGCAGAAACCAT	AACGAAAGTAGCGCCT	AATGACCTCAATCCGA	AGATGAATCCGCAAAT	AGACCCGAGGAAAGAC	GAAGGGTTCCGGCAGT	GATGTTGAGTATAGAC			ACCACAATCTGGGCGT	CGATGCGCAGCCATTA	ACACGCGAGATGCTAA	AACCAACAGTACGAGC	ACACGCGCAAACTCGT	ACTTTGTTCACTAGCA	ACCCTTGCACTCGATA	CTAAGTGTCTGGCCAG	CTACTATCAGAAGCTG			ACACAGTTCCAACTAG	CGTTAGACATTCTGTT	ACGTAACGTAATGATG		AACAGGGTCCTGTTGC	AAGCGAGCACGCTGAC	ACTTCCGTCTACGCGG	ATGGAGGTCGGTAACT	GCACATACACTACGGC	GAGAGGTGTGCTCTCT	TCGATTTGTCATCTAG		AAAGGTAAGGCGACAT	AGTAGTCCAAGTTCGT	AGATCCAGTCAAGGCA	AAGATAGTCGGTTAGT	ACTTATCCACTCGATA	CACACAATCTCAACGA	CCTGTTGTCACCCTTG	GTGCTGGGTGAGGCAT	GTTGCTCTCACTCCGT	TGCAGATCACAAGCCC		ACGATCAGTGCGAACA	CAGATTGTCCGCACTT	ACGGTTATCGGCTTGG
ACAAGCTGTCCATAGT	GAGATGGCATACCGTA	AATGACCGTGTTTCTT	CTGTAGAAGTTCACTG	AACGAAAGTATGAAAC	AATGCCACAGGTCCGT	AGCATCAGTGTCATTG	AGAGAATAGACGAGCT	GAATAGAGTCGTTCAA	GATTCGAAGATGGCGT			ACCATTTGTGGGTATG	CGCATAACACGCAGTC	ACACGCGGTCTCGACG	AACCAACCAAGACTGG	ACACGCGCAGTCCCGA	AGAACAACATATAGCC	ACCGTTCTCAACCCGG	CTAGACAGTTCAACGT	CTAGACAGTGATACCT			ACACAGTTCCTTATCA	CTAACTTCACAGAGAC	ACGTAGTTCATCAGTG		AACAGGGTCTTTACAC	AAGCGAGGTTTGACAC	ACTTCGCAGATTCGAA	ATGGATCGTTCGGCTG	GCCAGGTAGATTAGCA	GAGTCATAGCAGATAT	TCGGGACGTGGTCTGC		AAAGGTAAGTGCCAGA	AGTCATGCAAGCGCTC	AGATGCTCAAGGTCAG	AAGCATCCATGCCGCA	ACTTCGCCATGATGCT	CACAGGCAGCAGGGAG	CCTTTGGCACAAATCC	GTGTTAGAGGCCACCT	TAACTTCGTATCGCAT	TGCATGAGTGGTCTTA		ACGCACGTCAAGCCCG	CATAAGCCAACCTAAC	ACGTAACGTTATCCAG
ACACAGTAGGCTCACC	GAGTTGTAGAATCGCG	AATGACCTCAAGCTTG	CTTAGGAAGACAGCTG	AACGAAAGTCCTGTCT	AATGCCACATTGGATC	AGCGCTGAGGACTGGT	AGAGAGCAGAACAAGG	GAATCGTTCCACATAG	GATTTCTAGTGCTCAT			ACCCAAATCCCTTGTG	CGCATAACAGTCAACT	ACACTGACAACTTGCA	AACCAACCACTTCAAG	ACACTGAAGGTTGGAC	AGAACAAGTAATGATG	ACCTACCGTGAGTAGC	CTCCAACGTCTCGGGT	CTAGGTACATCTCATT			ACACCAAAGATGGTAT	CTACAGAAGAATGTTG	ACGTCCTTCCTAAGTG		AACCAACCACCGTACG	AAGCGAGTCGATACTG	ACTTTCATCACGTAGT	ATTACCTAGCGAGTCA	GCCAGTGTCCCTATTA	GAGTTGTAGTAAACGT	TGAACGTCACGACCTG		AAAGGTACAACTCGTA	AGTGCCGTCTTAAGGC	AGATGCTCATAACTCG	AAGCCATAGAGAATCT	AGAACAACAGGTGGAT	CACTGAAAGTTCTCTT	CGCGTGATCGGTAAGG	GTTGAACAGACCTTTG	TACCCGTCATGAGTAA	TGGGATTGTGCCCTTT		ACGGGTCAGAAACCAT	CATGAGTCACGGCGTT	ACGTACACAGTTTCAG
ACACAGTCACCCTTGT	GAGTTTGTCGACCATA	AATGCCATCGACCCAG	GAACACTCACAGTGTT	AACGAAATCAGGACGA	AATGGAAAGAATCTAG	AGCTTCCCAGCTTTGA	AGAGAGCCAATAAGGT	GAGACCCCATTCCTAT	GCACGGTAGCGACATG			ACCCTTGAGCCGATCC	CGGAATTCACAAAGCG	ACACTGACAGAACTCT	AACCAACGTGGGAGAG	ACACTGAAGTGGTTGG	AGAACCTCATTACGGT	ACCTACCTCGAGCTGC	CTCCCAATCCTTCACG	CTATAGGAGAGGGTAA			ACACCAATCCGTCACT	CTCACTGAGGTTCACT	ACGTCCTTCTGTCGTC		AACCACAAGACCAGCA	AAGCGTTAGTACCATC	ACTTTGTTCGTCCATC	ATTACTCCACTCCGGA	GCTTCACCAATCGCCG	GAGTTGTGTCACAGAG	TGAATGCAGAACTGAT		AAAGGTACATAACTCG	AGTTCCCTCGGTGTAT	AGCATCACACCTTCGT	AAGCCATTCCTACGGG	AGAACAATCGCCAATA	CACTGGGTCTAACGCA	CGGAACCCAGCACAAG	TACAGGTAGCGCCTAC	TACGTCCAGTACTGTC	TGGTAGTGTCCAACGC		ACGGTTATCGACGCTG	CATGCAAAGTGACACG	ACGTTCCAGGCCCAAA
ACACGCGCAAATACGA	GATCATGTCTGAGGTT	AATGCCATCTGATTCT	GAACACTCAGAGAAAG	AACGGGAAGGGAACAA	AATGGCTAGGTGAGCT	AGGAAATAGAATAGTC	AGAGCCCTCAGCCTCT	GAGACTTAGCCTTTGA	GCACGTGGTGTTTACG			ACCCTTGAGTAAGCAT	CGGAATTTCCTCTGCA	ACAGAAAAGAGACAAG	AACCACAAGCACGGAT	ACACTGATCATGAGAA	AGAACCTTCCTCTAGC	ACCTGAAAGACGACGT	CTCTCGATCCTAGCCT	CTCCGATAGCCTGAGA			ACACGCGTCCCTTGGT	CTCATGCTCGCCGAGT	ACTATTCCAACCAGAG		AACCACAAGATCACTC	AAGCGTTGTACTCAAC	AGAAATGCAGCCGGTT	ATTCCATAGGGCAGGA	GGAACCCTCAGGGTAG	GATCAGTAGTTTGCTG	TGAGGTTAGTCTAGCT		AAAGGTACATAATGCC	ATACCGATCAGTGCGC	AGCATCATCCAGTTCC	AAGCGAGCAGATTTCG	AGAACCTTCAGACCTA	CAGATTGGTGACACAG	CGGAATTAGAATCGCG	TACCTGCTCTGCTAGA	TACTTGTCAAATGAAC	TGTCAGATCTCCAATT		ACGTACAAGCTGCGAA	CATGCGGCATCGCTGG	ACGTTCCAGTAAGGGA
ACAGCCGCATGTCGTA	GATTCGAAGCTGTGCC	AATGGAACATCAACCA	GAAGAATCAGCGTGAA	AACGGGATCGTAACTG	AATGGCTGTCACTACA	AGGACTTAGAATTCAG	AGATAGAGTCCTGGTG	GAGGCCTTCGGATAAA	GCACTAATCACCTACC			ACCTACCCACGCCACA	CGGACACAGATCCCAT	ACAGAAATCACTGGGC	AACCACAAGGCATCGA	ACAGAAAAGTTTCGAC	AGAAGCGGTACCCAGC	ACGATCAAGGGTCTTT	CTGCGAGAGTTCGGTT	CTCCTCCCAATTCGTG			ACACGCGTCTGAGAGG	CTCATTACAGTCGTTA	ACTCTCGCATTCTGTT		AACCACAAGGCTCAAG	AAGGAATAGAAATCCA	AGAAATGTCCTGTACC	ATTCCATGTGTACGCC	GGATGTTTCTTCGTAT	GATGCTAAGACGATAT	TGCGACGGTGCATACT		AAAGGTACATGTTCAG	ATAGACCAGTCGCCAC	AGCCAATGTGCAATAA	AAGCGAGCATCCCACT	AGAAGCGAGAAGCGCT	CAGCAATAGGCTCAAG	CGGGACTAGTAGCAAT	TACTTGTCAGAGATGC	TACTTGTTCACAAGAA	TTAGTCTAGATGTTCC		ACGTACAGTCACTAGT	CATGGTAGTCAGACGA	ACGTTCCGTACGATTC
ACAGCCGTCATGGATC	GCACGTGGTACGTACT	AATGGAAGTGAGAGGG	GACCGTGCAAGGCTTT	AACGTCAAGCTAGAAT	AATTTCCAGCCTCTTC	AGGAGGTCAAATACAG	AGATGCTAGGTGTGAC	GAGTCTATCACTTGGA	GCATCTCGTTGCCGAC			ACCTACCCAGTACTAC	CGGAGAAGTCACCGAC	ACAGCCGAGGACTTCT	AACCACAAGGTCGACA	ACAGAAACAAATCGTC	AGAAGTACAGCAGATG	ACGATCACAGTAGTTC	CTGCTCACAAAGCAAT	CTCCTTTAGCAGGGAG			ACACTGAAGACCACGA	CTCCACACACACACTA	ACTCTCGTCGTTCCTG		AACCACATCAGCTTGA	AAGGAATAGGTTAAAC	AGAACAAGTGTGAATA	ATTCCATTCCGATCTC	GGCACGTCAAAGGCGT	GCAACCGGTACGTAGG	TGGGCGTTCGTTCCTG		AAAGGTAGTACACGCC	ATAGACCTCGGTTAGT	AGCCACGAGCACAAAT	AAGCGAGTCGACGCTG	AGACAGGAGTTGAAAC	CAGGGCTCAGAGGCAT	CGGTCAGGTTCATCGA	TATCTTGTCACGTAGT	TAGGGTTAGTAAAGCT	TTCGGTCAGAGCAGTC		ACGTACATCGACGACC	CATTGAGAGCGGTATG	ACTATCTCAGACGCTC
ACAGGGAGTCCTATAG	GCACTAACAATCTAGC	AATTTCCCAACACAAA	GACGTTACATTAAAGG	AACTTCTAGAGAACCC	AATTTCCAGGAACATT	AGGCTGCGTACACGCC	AGATGCTCACGTAGTT	GAGTGAGTCGATACAC	GCCAACGGTACTGAGG			ACCTACCGTGTAGTGG	CGGCAGTAGTCTTGGT	ACAGCCGAGGGTATAT	AACCACAAGTCTGGTT	ACAGCCGAGGTTTACC	AGAAGTAGTCGCATGC	ACGCACGGTTTGACAC	CTGGACGCAGAGGCTA	CTGCAGGTCGCCAACG			ACACTGACAGGCGAAT	CTCCTTTAGCCTGTGC	ACTGCAAGTGTATCCA		AACCATGAGCATTTCG	AAGGAATCAGGGTTGA	AGAACAATCTTCGACC	ATTCCCGAGCAATTAG	GTAACACGTGTCCACG	GCACTAAGTGTCGCTG	TGGGCTGCATGGCCCA		AAAGGTAGTACCCGAC	ATAGAGATCCTCCACA	AGCCACGAGGGAGGGT	AAGCGTTTCAAGCCCG	AGACTCAGTCCTACGG	CATACAGAGACTACCT	CTAAGTGCAATCCAGT	TCACATTCACCTGTCT	TAGGTACGTACAAGTA	TTCTAGTGTCAACGCC		ACGTACATCGTGTCAA	CCATCACAGACCTCCG	ACTATGGAGCACAAAT
ACATCCCAGTCAATCC	GCACTAACAGCTCATA	ACAAAGACACCCTTGT	GACGTTAGTAGTGATA	AACTTCTAGGTTGGTG	AATTTCCTCGCAGAGA	AGGGTGACACCTCGTT	AGATGCTGTGCTTCAA	GATAGAATCAGTGATC	GCTACAATCAAAGGTA			ACCTACCTCAGCGGAA	CGGCAGTGTCATAACC	ACAGCCGCAGCACCCA	AACCACACACAGAAGC	ACAGCCGGTGAAGCGT	AGAAGTATCCGAGATT	ACGGGTCCATAACCCA	GAACACTGTAACATGA	CTGCGAGGTACTGTTG			ACACTGACATCCGCGA	CTCTCAGCACATAGCT	ACTGTCCAGACCCTTA		AACCATGAGGGTTAAT	AAGGAATCATATTCGG	AGAACCTAGTGGAATT	ATTCTACTCGACCTAA	GTACAACTCTTGCAAG	GCCCAGAAGCATGCAG	TGTAAGCGTAGGTAGC		AAAGGTAGTCCTTTGC	ATAGGCTCACAGACGA	AGCCACGTCACCTCTG	AAGGAATGTCATCAGT	AGAGAATCACTACAGT	CATAGACGTTCAAACC	CTACAGAGTACAGTCT	TCACGCTTCTGCTCTG	TATCTGTCAGCTGTCG	TTGGATGTCCTAACAG		ACTATTCAGGGTTGCA	CCATCACAGCAAGGAA	ACTCCCACACCATTCC
ACATCCCTCTTCACGC	GCAGTTAGTCTTTCTA	ACAAAGATCTCCGAGG	GACGTTATCCCAACTC	AACTTCTGTTGTATGC	ACAAAGAGTTATGTGC	AGGTAGGTCCGAACGC	AGCATCACATGATAGA	GATCACATCGCCAACG	GCTGCAGAGATACAGT			ACCTGTCCATATAGCC	CGGGCATAGAAACCAT	ACATCGAAGTCAACAA	AACCACATCGTTCGCT	ACAGCCGTCGCACGAC	AGACAAATCACCGACG	ACGGGTCTCAGAGCGA	GACCTTCGTCCTTTGC	CTTCCGACACTTCAAG			ACACTGACATCTGCGG	CTCTGGTCACAGCTGC	ACTTAGGAGGAGCTGT		AACCATGAGGTAACTA	AAGGAATTCCATGATG	AGAACCTTCGCATGAT	ATTTCACTCGGATAAA	GTAGAAATCCCAAGCG	GCTTCACGTCACGACC	TGTGTGACACCCTAAA		AAAGGTAGTCGAGCAA	ATCATTCTCCGTATGA	AGCGATTCAGACAATA	AAGGAATGTGATGGCA	AGAGCCCTCACAACCA	CATCAAGTCGGTGTTA	CTACCTGAGAAGAGCA	TCCGAAAGTAAGCTCT	TATCTTGAGTCATGGG	TTGGTTTCATGACTCA		ACTATTCCAGTCCCGA	CCATCACTCAACTGAC	ACTCCCATCCAAGCAT
ACATCGACACAGTCAT	GCATCTCCACCACATA	ACACAGTCATACGCAT	GACTCAACACCGGTCA	AACTTCTGTTTCTATC	ACAACCACATACAGAA	AGTAGCTTCGACACCG	AGCCAATCATTGGATC	GATCATGGTCGCTTAA	GCTGGGTTCCCAGGCA			ACGATCAAGCACTCGC	CGGTCAGTCCACCTGT	ACATCGATCAGAGTTC	AACCATGCAATTGAGA	ACAGGGAGTGTTAACC	AGACACTCATAATCCG	ACGGGTCTCTCATGGA	GAGTTGTAGCGACCCT	CTTCGGTTCTGGGTCG			ACACTGACATTACTCT	CTGCATCTCTGAATGC	ACTTAGGTCATATGGC		AACCATGAGGTCCCGT	AAGGTAAAGCCTGAGA	AGAAGCGGTGACCGAA	CAAAGAATCAAGCCGC	GTATTGGTCGTGAGAG	GGCAGTCGTACGTACT	TTCCGTGGTACTGTTG		AAAGGTAGTTCTTGTT	ATCCATTTCTTTACAC	AGCGATTTCAGAGTTC	AAGGTAAAGGTTATAG	AGATCCACAATTGCGT	CATCCCACAGTCACGC	CTACCTGTCATCCTAT	TCGGGTGTCATCGCAA	TCAGTGATCCCTGGTT	TTTATGCCAAGGGCAT		ACTATTCTCCCTTGGT	CCCATTGAGCTCCGAC	ACTCCCATCTGCTGAA
ACATTTCAGGCATCGA	GCATGATAGCAGCACA	ACACAGTCATCCGGTG	GACTCAATCGATACGT	AAGAACAAGACGCATG	ACAACCATCCTGTTAT	AGTAGTCAGAGTAACT	AGCCAGCCAGTAGAGC	GATGATCCACAATGCT	GGATCTATCCTTTGAT			ACGATCACACATGTTG	CGTGTCTAGGCCTGCT	ACATGCAGTAAGAACT	AACCATGCAGTTTCGA	ACAGGGATCCTCTCTT	AGACCATGTATACAGA	ACGGTCGCAACTGAAA	GATCACAAGAGGCGGA	GAACGTTGTCTGTGGC			ACACTGAGTGTCCAAT	CTGGTCTAGATGAATC	ACTTCGCTCTGGGCAC		AACCATGAGTAGCCAG	AAGGTAAGTGCCGTAC	AGACACTAGGTAGATT	CAACGATTCTCGTCGT	GTATTTCGTTGTAGCT	GGCAGTCGTGACATCT	TTCCTTCCAGCTGTTA		AAAGGTATCCTGTAAG	ATCCCTGTCTCACTCG	AGCGCCAAGAGCAACC	AAGGTAAGTCGAGCTC	AGCCAATTCCGTATGA	CATCGTCTCTGGAAGG	CTCAATTGTTGACTAC	TCGTGCTTCGCCGATG	TCCTAATTCGGCCTTT			ACTCCCATCTCACCCA	CCCGAAGGTCTGTTAG	ACTGCAAAGAAATCCA
ACATTTCCAAGTATCC	GCCAACGGTCGCCACA	ACACAGTGTCTCTCAC	GACTCTCAGAGAGGTA	AAGAACAAGCCATGCC	ACACAGTCAAGAGTTA	AGTAGTCCAAGTCCCG	AGCGCCAAGAGCCATG	GATGTTGGTTCCTTGC	GGCAGTCCACCGTCGA			ACGCACGCACGCGCTA	CGTGTCTGTTGAGAGC	ACATGCAGTGAGTCAG	AACCATGCATCCGGTG	ACATCCCAGGGCTTCC	AGAGAATAGGCATTTC	ACGGTTAGTGAGTCAG	GATCAGTCATCTGGGC	GAAGCGAGTCATCGGC			ACAGAAAAGGAGGTTC	CTGTACCAGAAATCCA	ACTTTCAAGGCCTAAG		AACCATGCAACAGCTT	AAGGTAATCGTCGATA	AGACACTTCCTCATAT	CAAGGGATCTCCTGCA	GTCAAGTCAAGACGGT	GGCTTTCCATCCGGTG	TTCCTTCGTGCACGCT		AAAGGTATCGCCAATA	ATCCGTCCACAGCTGC	AGCTCAACACTTCTCG	AAGGTAAGTCGTATGT	AGCCAGCAGAGATGCC	CATGAGTCATTCATCT	CTCACTGTCACCTCAC	TCTCACGTCTGGCCTT	TCCTGCATCCGATGTA			ACTCTCGAGTAACAGT	CCCGGAAAGCCGTAAG	ACTGCAACACGTATAC
ACCAAACGTCGGTGAA	GCCAACGTCGCCACTT	ACACCAATCAGACTGT	GAGATGGGTATCCCAA	AAGAACACACACTGGC	ACACAGTCATGCAGCC	AGTCACAGTACAGGTG	AGCGTATCACCACTGG	GCAACCGGTGCGGATA	GGCTGTGAGCTGCCAC			ACGCACGTCTCGGCTT	CTAACCCTCCGTATGA	ACATGCAGTTTGAAAG	AACCATGGTCCTCAGG	ACATCCCGTCGTGCCA	AGATCCACAGGTGACA	ACGTACACAACTCGTA	GATGGAGTCGATCCCT	GAAGTAAGTGTTACAC			ACAGAAAGTAGCGTAG	CTGTCGTAGTCAAGCG	ACTTTGTCATGGCACC		AACCATGCAATTTCTC	AAGTACCCAATTTCCT	AGACCCGCATTCACCC	CAATGACTCTAGCATG	GTCATCCTCCACGAAT	GGCTTTCTCGGCACTG	TTCCTTCGTTCTTAGG		AAAGTCCAGACATCCT	ATCGCCTAGGCAGGTT	AGGAAATTCCATCTAT	AAGGTAATCCGCTTAC	AGCCAGCGTAGCCAGA	CATGAGTGTTAATGAG	CTCAGAAAGACTTAAG	TGAGACTGTTCCGTTC	TCCTTCTTCAGACATC			ACTGATGTCTGCCTCA	CCCTGATAGTGCACAG	ACTGTCCCACGATAGG
ACCAAACGTGGAGAAA	GCCAGCAGTACTCGCG	ACACGCGCAGGCAATG	GAGGCCTGTCGATTTG	AAGAACACAGGTCCGT	ACACAGTGTGCCGTAC	AGTCATGTCTGGTTGA	AGCGTCGCATTAAGCC	GCACATATCCCGAAAT	GGGATCCTCCGCAGTG			ACGGAAGCACAGTATC	CTAGACAAGTAAGACT	ACATTTCAGAAGCCAC	AACCCAAAGATTAGCA	ACATCCCTCCGATCGG	AGATCCACATCCTCAC	ACGTAGTTCGAGAAAT	GATGTTGAGTGGACTG	GACTGATCAGGAACCA			ACAGCCGTCTCCCATG	CTTAGGACACCCTAAA	ACTTTGTGTGTTGAGG		AACCATGCAGCTGCCA	AAGTACCCATCATGAC	AGACCCGTCGTGGAAG	CACAACATCCGAGAAG	GTCCACTGTCACCCTT	GGTGTTAGTGTCCCTT	TTTCGATGTCCCAAAT		AAAGTCCAGCACACAG	ATGGTTGCACGTACTA	AGGACGAAGTAGTCTC	AAGTACCCATAGCACT	AGCGATTGTTTCTTAC	CATGCGGGTTTCACTT	CTCAGAATCGGAATTC	TGAGCATTCCTTGGAA	TCGCACTCACACCTAA			ACTGCAACAGGATGAC	CCCTGATGTATGGGAC	ACTGTCCGTCCCAAAT
ACCAACAGTCGTCTCT	GCCAGTGAGAGGTTAT	ACACGCGGTGTGTCCG	GAGGGTATCGGCATCG	AAGAACACATAGATCC	ACACAGTTCTGGAGAG	AGTCTCCTCATTCATC	AGCTCAAGTTGGGATG	GCAGTTAAGTAACCTC	GGGCTACTCACTGCTC			ACGGAAGCATTAGGAA	CTCAGTCTCCACCTGT	ACATTTCGTATCACGT	AACCCAAGTAACCAGG	ACATCGAAGGTTCTAC	AGATCCATCGCCTTGT	ACGTCCTCACGGATCC	GCACATACACTATCCC	GAGCTGCAGAAGGCTC			ACAGGGATCGCTTGCT	CTTCAATAGGTTGACG	AGAAATGCAGAACGCA		AACCATGTCCACTTCG	AAGTACCGTCTAATCG	AGACTCATCGACGCGT	CACACAAGTCGAAGCA	GTCTCACGTACGAGTG	GGTTAACTCCATTGGA			AAAGTCCAGCATCAGG	ATGTCCCGTTAGTCGT	AGGACGAGTCCGTTTC	AAGTACCTCCAAACCA	AGCGCTGCAATAACGA	CATTTCAAGTGTAGTA	CTCAGTCTCGACATCA	TGATTTCTCGGTAAGG	TCGGGTGGTAGTCGGA			ACTGCAATCGCAGTTA	CCGATGGTCCCAACTC	ACTGTGAGTTCAATCG
ACCAACATCCTCTAAT	GCCAGTGAGGTACTGG	ACAGAAACACGGAAGT	GAGTTTGAGAAGGTAG	AAGAACAGTGATAGAT	ACACGCGAGAGGCGGA	AGTGATCGTTTGAAAG	AGGAAATAGGAGATAG	GCAGTTATCCGTGGCA	GGGTAGACAGGTATGG			ACGGAAGTCATCGTAG	CTCCCAAAGCCATTGT	ACATTTCTCGATTGAC	AACCTGAAGATGATTG	ACATTTCTCGCGTGAC	AGATGCTGTCCCGGTA	ACGTTCCCAAACGTGG	GCAGCTGGTTCCGCGA	GAGTGTTAGGGTTTCT			ACATCCCAGGCTCTCG	CTTCCGAGTCAAAGTA	AGAAATGTCTGTAACG		AACCATGTCGATTGGT	AAGTACCTCCGCACTT	AGAGAATGTCCCGCAA	CACAGATTCCGGACGT	GTCTGTCTCAAACGTC	GTAGAGGCATCAACCA			AAAGTCCAGCCAAGGT	ATTACCTGTGGTATGG	AGGACGAGTGGGCTTC	AAGTCGTTCAATCTTC	AGCGCTGGTACTGCGC	CCAATGATCACCCTCA	CTCCCTCAGTGCAAAT	TGCAGTATCACTACGA	TCTCCGAAGAGAGGTA			ACTGTCCAGCATTTCG	CCGCAAGTCCACGAAT	ACTGTGATCCCGTAAA
ACCACAACAGAAATCA	GCCATGGAGGGACTGT	ACAGAAATCATACAGC	GATCAGTAGGCGTTAG	AAGAACATCTACGGTA	ACACGCGCATTGAAAG	ATACCTTCATGAAGCG	AGGAATAAGGCATTTC	GCATGATCATGGCCAC	GGGTCTGCACAGTGAG			ACGGAAGTCGGCTGTG	CTCCGATTCTAAGGAA	ACCAAACCACGGTGTC	AACCTGAAGTCGTTAC	ACCAACAGTCCGAAGA	AGCATCATCTCAACGA	ACTACGACAAAGAACT	GCATGATAGGGCAATC	GATCGTAGTACGTGTT			ACATCCCTCGAACGCC	GACACGCAGAAGGGAT	AGAACAAAGAGGATGA		AACCCAACACTGTCCT	AAGTCGTAGAGAGTGA	AGAGAGCAGATCCCAT	CACTGGGAGGAAGTCC	GTGAGCCCAACGACTT	GTCACGGAGTTGTCGT			AAAGTCCAGGGACAGG	ATTACTCAGCATCTTG	AGGACTTAGAACAGGA	AAGTGAAAGTGTAGAT	AGCGCTGGTCAGCGTC	CCAATTTGTACTGCCG	CTCCTCCCACCTTCCA	TGTTACTAGCCATTGT	TCTCCGAAGTTACGAA			ACTGTCCGTTATAGAG	CCGGTGAAGAAGTGTT	ACTTATCAGGTCATCT
ACCACAATCGCATGAT	GCCTGTTCACCAGTAT	ACAGCCGAGAGAGGGC	GATTCGAGTACGTTCA	AAGACAAAGAGCAAGA	ACACGCGTCGTAGGAG	ATACCTTTCCGATCGG	AGGACGAAGCATGTTC	GCATGATTCTGTCGCT	GGGTCTGCACGCTATA			ACGGTCGGTAAGGCCA	CTCCTCCCAGCAGTGA	ACCAAACGTCCAGCAC	AACCTGATCGCAGTTA	ACCACAACATCGTGCG	AGCCAATTCAAAGGTA	ACTATCTGTGTATACC	GCGATCGCACTGGACC	GATGAGGAGGTTCTAC			ACATCGAAGCACTTTG	GACTCAACAACTACGT	AGAACAACATGCCGGT		AACCCAACAGGAATAT	AAGTCGTAGGCAGCTA	AGAGAGCAGATTGATG	CAGAGCCAGAATACAC	GTGCACGCATGGTACT	GTCATCCAGGCCTTGC			AAAGTCCAGTCTTGGT	ATTATCCCAACCGTGC	AGGACTTAGGAGACCT	AAGTTCGAGTATTGCC	AGCTTCCCAGGTCCGT	CCCAACTAGATCGGTG	CTCCTCCTCTTCACAT	TGTTCCGCAGCCGTTG	TCTTAGTGTACAAGTA			ACTGTCCTCAAGAGGC	CCTAAGACAGCGAACA	ACTTCGCAGGCTGAAC
ACCATTTGTATAATGG	GCCTGTTGTAGTAAGT	ACAGGGACAAGGAGTC	GCACGGTAGTATGATG	AAGACAACATAACCCA	ACACTGAAGGGTCACA	ATAGACCGTGTGGTCC	AGGACGATCCTACGGG	GCCAACGCATCCTAAG	GGTAACTAGGAGGTTC			ACGGTCGGTCGAACGA	CTGAATGTCCTTCAGC	ACCAAACTCTACACTT	AACCTTTAGAAATTGC	ACCACAATCTGCCTGT	AGCCACGTCGCGATCG	ACTATTCCATGACACT	GCGGATCCAGAGGGTT	GATTCGATCGTGGTAT			ACATCGACAGCTAACT	GACTCTCAGCTCTATG	AGAACCTAGAGTCTTC		AACCCAACATAGCTGT	AAGTCGTCACATAACC	AGAGCCCGTACACGTT	CAGATTGGTGGCTCTG	GTGGAAGCAGCAGTTT	GTCATTTGTCTGCAAT			AAAGTCCCAACCCGCA	ATTATCCTCTCCATAT	AGGACTTTCTGCTAGA	AAGTTCGCAGATAAAC	AGGAAATCAGCAGTTT	CCCGGAAAGATTGACA	CTCTCAGAGGGAGAAT	TTCTTGAGTCTGCATA	TGACTCCGTCGTCTCT			ACTGTGACAAGGCGTA	CCTACGTAGAGCATAT	ACTTCGCCACCGTGGT
ACCATTTTCTAGCCTC	GGACGTCCACGCGTGT	ACATCCCCATCCTGTC	GCACGTGGTGGCGCTT	AAGACAATCCACATAG	ACACTGACAGCGTGCT	ATAGACCTCGGTCATA	AGGAGGTTCAACACCA	GCCTGTTGTGATACCT	GGTCACGAGCTACAAA			ACGGTCGGTCTCTCCA	CTGATCCGTCTACGAT	ACCAACAAGAGATCGC	AACCTTTGTTGAGAGC	ACCATTTGTGGCGCTT	AGCCAGCCACTCCGAG	ACTATTCGTAGTTAGA	GCTGAATTCCATCACC	GATTGGTAGATGCGAC			ACATGCACATTAGGAA	GAGCCTGCAAACCATC	AGAACCTCAAGGTACG		AACCCAAGTATGATCC	AAGTCGTGTTATCTGG	AGAGCCCGTGTGAGCA	CAGATTGTCCAATCCC	GTGGCGTTCGAGAGCA	GTCCTCATCGTTGTAG			AAAGTCCCAACTGGTT	ATTCACTCATGCACTA	AGGAGGTGTCCGAAAG	AAGTTCGGTCGTATGT	AGGACGACAAGTAGTA	CCCTCTCTCGGATTAC	CTGAGCGGTCACGTGC	TTTACGTTCCCAGCGA	TGCAGGCAGGATTTGA			ACTTAGGAGGTTACAA	CCTCAGTCACCGTACG	ACTTTCACAGCATCTA
ACCCAAAAGCCTATCA	GGATCTAGTCTCGGGT	ACATCCCTCGTTTACT	GCCAGGTTCGCTAGCG	AAGACTCGTCTAGATC	ACACTGATCAGGACAG	ATAGAGACAAGTATCC	AGGATAATCGCAGTGC	GCGATCGGTGGCTCTG	GTCACGGAGAGCCATG			ACGGTTATCTTGATTC	CTGATCCTCCCTTTGG	ACCACAACAGCGTATT	AACGAAAAGCCGAACA	ACCCAAAAGCCAAGTG	AGCGATTTCCTGTTAT	ACTCCCACAACTGTGT	GCTGGGTTCATTGAGC	GCACATAGTGGAAGTC			ACATGCAGTGGACAGT	GATGATCGTACTGTTG	AGAACCTCATCACCAA		AACCCAAGTCACCTTC	AAGTCGTGTTGGCTAT	AGAGCCCGTTGGGTTT	CAGCGTGAGAGATGCC	GTGTGATCACTCATAG	GTGAGCCGTGGGTCAA			AAAGTCCCACATGGTT	ATTCAGGCAGCAGTCC	AGGCATTCAGTGTATC	AAGTTCGGTTCGGTCG	AGGACTTCAAGTTGGG	CCCTTAGCAGGAAGTC	CTGGACGCATAACTCG	TTTACTGCATGACTGT	TGCAGTAGTGAATAAC			ACTTCCGCAGAACTTC	CCTCAGTGTTTACCAG	ACTTTCAGTATCTCTT
ACCCAAAGTCCAGGTC	GGGACTCTCACTGTCC	ACATCGAAGCCTGACC	GCCAGTGTCTAGTGTG	AAGACTCGTTGACTAC	ACAGCCGAGTAAGAGG	ATATCCTGTCGTGTTA	AGGATCTCAATCAGCT	GCGGATCTCCCTTGGT	GTCAGCGTCCGGCAAC			ACGTAACTCAATCCAG	CTGCCTAAGGTAACTA	ACCACAACATGAGTAA	AACGGGACATCCTTGC	ACCCAAACAAGTGATA	AGCGCCAAGCCTCTTC	ACTCCCAGTGTTCATG	GGAATCTGTATCTTCT	GCACTAAGTGGACCTC			ACATTTCCAGGACTTT	GATTCTTAGCTCCCTT	AGACACTGTACGGGAT		AACCTGAAGGGCAGAG	AAGTCGTTCGCACTCT	AGATAGAAGGTCACAG	CAGGGCTGTTGCTCGG	GTTAGTGTCTAGCATG	GTGCAGCAGTCCCGGT			AAAGTCCCAGAATTCC	ATTCCTAAGCCAAGCA	AGGCCACAGCGCTGCT	AATAGAGCACACACGC	AGGATAACAGGAATAT	CCGGACAGTGGCAGAT	CTGGACGGTCTGATCA	TTTCACATCCATCTAT	TGCATGACACCAGGTC			ACTTCCGGTCTTGCTC	CCTCATGAGCACGGAT	ACTTTCAGTTAACAGA
ACCCTCAAGGGTTAAT	GGTAACTCAACTTGGT	ACATCGAAGGAGTCTG	GCCGATGGTAGATCGG	AAGACTCTCTTCGGAA	ACAGGGAGTATACGGG	ATCACAGAGGACGCTA	AGGATCTCATTCAGCA	GCGTGCACACAGGATG	GTCCTCACAGCGTATT			ACGTAGTCAGTTTCAG	CTGGTCTGTATAGCTC	ACCATTTCACCGCTGA	AACGGGAGTATCCTTT	ACCCTCAAGCTAGAGC	AGCTACAGTGCCTATA	ACTGATGGTGTGTCCG	GGAGAACAGAAGGTAG	GCAGGCTTCAAGCCGC			ACATTTCGTGTTGCCG	GATTCTTTCAGCTTCC	AGACAGGTCGCCATAA		AACCTGAAGTGTTGAA	AAGTGAAAGCGAGTCA	AGATCCATCCATCGTC	CAGGTATAGATTAGCA	GTTTACTTCTAATTCC	GTGTAACCATTGACAC			AAAGTCCCAGGATGAC	ATTCCTATCGCTACAA	AGGCCACTCGCCACTT	AATAGAGTCAGTGTTG	AGGATAATCGAACGGA	CCTAAGATCCGTCACT	CTGGACGTCGAGTCTA	TTTGACTGTCATGCAT	TGCATGATCTAAGGAA			ACTTCCGTCGAGCACC	CCTCATGCATGAAGCG	AGAACAAAGGATGGCT
ACCCTCATCATCGTAG	GGTAACTTCTGTCGCT	ACATCGACACTAGGTT	GCGATCGAGAGGATCC	AAGATAGCAAGGTCAG	ACATCCCAGAAGCGCT	ATCACGAGTTCACGAT	AGGCATTCACGTACTA	GCTTCACAGACGCAGT	GTCGAATAGTATGATG			ACTCCCAAGGAACGAA	CTGTGAAGTTGTCATG	ACCCAAAAGAATTTGG	AACGTCAAGAAACTGT	ACCCTCAGTCGAACGA	AGGAAATAGAGAATCT	ACTGTGACACAAGTTC	GGAGGTAGTACCTAGT	GCCAGCAGTAACGTTC			ACCAAACAGTGCAACG	GCAACATGTCCTCATC	AGACCATGTAATGATG		AACCTGACAACGAGGT	AAGTGAAAGGCCCAAA	AGATGCTGTTTGTTGG	CAGGTATCAATAAGGT	TAAGCCAGTAATCAGA	TAACACGAGAATTTGG			AAAGTCCCAGGCTCTG	ATTGTTCAGTCCCAAT	AGGGCCTCACTGATTG	AATAGAGTCATCAGTG	AGGATCTCAGACACCC	CCTACGTCATCCGGTG	CTGTCGTTCATGGCCG	TTTGGTTAGCCAGAGT	TGCTGAACAGGAAGTC			ACTTCGCGTCAAAGCG	CGAAGGACAGCTGAGA	AGAAGCGCAACCAACT
ACCGTTCCAAATGGCG	GGTCACGTCCACTGGG	ACATGCACAGAGCGTA	GGAACCCCAATTCACG	AAGATAGCACACTTAG	ACATCCCCAACCGACC	ATCAGGTAGGCCCGTT	AGGCCACGTGAGATTA	GGAACCCTCCACACCT	GTCGAATGTGGCTAGA			ACTCCCACATGGAGAC	CTTCAATCACGCTGCA	ACCCAAAAGTAACGTA	AACGTCAAGACCAAGC	ACCCTTGCACCAGTAT	AGGAATAAGAAGCGAA	ACTTAGGAGATGGTCG	GGATCTAGTATGAGCG	GCCAGCATCCGACATA			ACCAACAAGTGAGTTA	GCCATTCTCACCTACC	AGAGAATCACGGGCTT		AACCTTTAGTGCAACG	AAGTGAAAGTTGTAGA	AGCCACGTCTCGTGGG	CAGTTAGTCCTCTTTC	TAAGCGTTCAGTGGGA	TAGTGCACAGTCTGGC			AAAGTCCGTACTGGGA	ATTTCACCACACTGGC	AGGGCCTCAGGTAGTG	AATAGAGTCTATACTC	AGGCTGCAGCCTATTG	CCTCAACGTGGTCAAG	CTTCTCTCATCCGATA		TGGATCACATCCTGTC			ACTTTCATCTGCGAGC	CGAGAAGAGGATGGCT	AGAAGCGCACAGGATG
ACCTACCTCGCTTGCT	GGTCTGGTCGGATAAA	ACATTTCCAAGCTGTT	GGAAGTGTCTATACTC	AAGATAGCAGGTGTGA	ACATCGATCGCAAGAG	ATCATTCCAGAGTGAC	AGGCCACTCATCTACT	GGCTGTGTCACAAGGG	GTCGTTCGTTATAGCC			ACTCCCATCACTCCGT	GAAATGAGTAGCGTAG	ACCCAAACAGCGTACC	AACGTCACAGCGTTTA	ACCCTTGGTGTCCTAA	AGGAATAGTGGGTCAA	ACTTAGGAGGGCTGAT	GGCACGTTCCTTCAGC	GCGAGAATCTTGTGCC			ACCAACACATGTGACT	GCCGTGAGTCACCACG	AGAGAATGTGAGGCAT		AACCTTTGTTGACTAC	AAGTTCGAGAACAGGA	AGCGCCAAGCACACAG	CATAAGCAGGAGTCTG	TAGACTGCACCAGACC	TATATCCGTCCTCATC			AAAGTCCGTATGCTTG	ATTTCTGGTGACCGTC	AGGGCTCAGAGCAGCT	AATCACGCAGTTAAAG	AGGGAGTAGCGTCTCG	CCTGCATAGCCTCCAG	CTTTCAATCATTACTC		TGTACAGAGTTACTCG			AGAACCTGTCTAGATC	CGAGGCTCACTGTTCC	AGAAGTAAGTGGACGT
ACCTACCTCTTGGGCG	GGTGAAGCAAGTGGTG	ACATTTCTCAGACCCG	GGAGAACAGCCTCTTC	AAGATAGGTGCAATGG	ACATCGATCGTTCTGC	ATCCACCAGTAATTGG	AGGGTCCCACACTGGC	GGCTTTCCATACTTTC	GTCTACCGTATGGGAC			ACTGCAAAGCAAGTGC	GAACTGTTCGCCAGAC	ACCCTCAAGGTCCTGC	AACGTCAGTACCGGCT	ACCGTTCCACGTACTA	AGGACGACAGTCCCGA	ACTTCCGTCGAGAATA	GGGCTACGTAATTAGG	GCTGGGTCAGCTGTGC			ACCAACATCGCTCCTA	GCCGTGATCATCTATC	AGAGCAGTCAATCTCT		AACCTTTTCCCAAGTA	AAGTTCGAGGATACCG	AGCGCCAGTTCCAAAC	CATAGACAGGTGAGCT	TATTTCGAGCATACTC	TATCTTGCACTCACTC			AAAGTCCGTCCAAAGG	CAACAGTGTCTGGTTA	AGGGTTTTCTGATTCT	AATCACGTCCCGAGGT	AGGGCTCCATGTAACC	CCTGCATAGGCATGCA	GAAGGGTGTCGGCACT		TGTTGGATCGAATCCA			AGAAGTACAGCACAGA	CGATCGGAGCCTATCA	AGAAGTACAGCTACCG
ACCTGAACAATCGAAA	GTCAAGTAGTGGTGAC	ACCAAACGTTGGGAAC	GGAGAACCAACGATCT	AAGATAGGTTAATGAG	ACATCGATCTTCCAGC	ATCCTATCAGAGATGC	AGGGTCCTCTCCGTGT	GGCTTTCGTACGATCT	GTGAGTTAGCAAATGT			ACTGCAACAAGGCCTC	GAAGCCCTCTGTACAG	ACCCTCACACGCGTCA	AACTTCTGTGAAGCTG	ACCGTTCGTATCGGTT	AGGCTGCAGGTTACAA	ACTTCGCCACCAGCCA	GGGCTCAGTGAGCTCC	GGAACCCAGATACTGA			ACCACAAAGGCCTGAA	GCTGAATGTTGATGTC	AGAGCAGTCCGAGATT		AACGAAAAGCGTGTTT	AAGTTCGCATGAATCC	AGCGCCATCGTGGGTC	CATCCCAAGGCACAAC	TCAAGCATCGTTCTCG	TATGTTCAGAGCAGAA			AAAGTCCGTGCTAGCC	CAACCAACAATATCCG	AGGTCATAGCATCAAA	AATCGACGTCCACACG	AGGGTCCCAGGTAGTG	CCTTCAGTCTACCTTA	GACAGCCGTTAAAGTG		TTAATCCCAGCGTACC			AGACAAATCTAGCAAC	CGATGGCTCACAAGAA	AGACACTGTTCGAGCC
ACGATCATCCTCAGGG	GTCCACTTCAAAGGAT	ACCAAACGTTTCGTTT	GGAGGTACAAGTGTCT	AAGATAGGTTCTGACA	ACATGCAAGTTCTACG	ATCGTGATCCACCTGT	AGGTAGGCACGTGAGA	GGGAAGTCATGCCATA	GTGCTGGCAGATACCT			ACTGCAAGTATGTCCA	GACTGATCATCTGCGG	ACCCTCAGTCACAATC	AACTTCTGTGACCGTC	ACCTACCCAGGAGGAG	AGGGAGTGTATGGAAT	ACTTTCAAGATCACTC	GGGTCACAGCTGAGTG	GGACGTCAGACAGTCG			ACCATTTTCCTCACGT	GCTTTCGTCCACGGAC	AGAGCCCGTCTGTTAG		AACGAAAAGGAGAATG	AATAGAGAGATGTTGA	AGCGCTGGTGTCCTAA	CATCCGTCATCAGCGC	TCACTCGGTCCTGTTC	TCAGCCTAGCCATCCG			AAAGTCCGTGCTCTCT	CAACCAATCTGGCCAG	AGGTGTTGTAAGTCAA	AATCGTGAGCCGATCC	AGGGTTTGTCTCTCTG	CGAAGGATCCGGTTCT	GACATCACAATCCTTT		TTACCATGTCCAGCAC			AGACCATGTACTCGAT	CGCGTGAGTGGGTTGA	AGACAGGTCTAATTCC
ACGATGTCACTAGGCC	GTGAGTTAGTCCGCGT	ACCAAACTCCTCATAT	GGGACAATCTTTGGAG	AAGCATCAGCGCTGAA	ACATTTCAGCTAAACA	ATCTCTATCACCTCAC	AGGTAGGCAGTGACCC	GGGAAGTTCCATGATG	GTGTTCCAGCCTATCA			ACTGTCCTCCCGGTAG	GAGACCCCAGACACAG	ACCCTCATCCCAGGAC	AACTTCTGTTGCATCA	ACCTGTCAGGCCCACT	AGGGTGACAGTTTCAG	ACTTTCAGTCTCTCAC	GGGTCACGTTGCCTAA	GGGCTCAAGCGCATCC			ACCCAAACAGCATGCC	GGATCTATCAGCTGAT	AGATAGAAGAGTGGCT		AACGAAAGTTATGTCG	AATAGAGCAACTCCAA	AGCGTCGCATAATGAG	CATCGTCAGCGTATGG	TCAGTTTCATAGAATG	TCAGCCTCACATAACC			AAAGTCCGTGTCGATT	CAACGGCAGTGCACAG	AGTAGCTGTCATCGCG	AATCGTGGTAACGATA	AGGTCATTCCTATTGT	CGAGAAGAGGTAGCCA	GACCCAGAGAATTGTG		TTACGTTAGTTGAAGT			AGACTCACAATTCTCT	CGGGACTTCGTTCTCG	AGACTCAAGACTAAGT
ACGATGTTCCGCTGTT	GTGCTGGTCACCTTAT	ACCAACAAGTGGTTCT	GGGCGTTGTTGCTCCT	AAGCATCCAACGACTT	ACATTTCTCGCGTCGA	ATCTTCATCTATCACT	AGGTAGGTCCGACATA	GGGAGTAAGCGTATAA	GTTAGTGTCACACCCT			ACTTAGGAGGTCGTAG	GAGACCCCAGGGCTTC	ACCTGAACACCTGTCT	AAGAACAAGAGCCGTA	ACCTGTCAGGTGCATG	AGGTCTACAGTAGATA	ACTTTGTAGCTTGTGT	GGTAGAGCATGCTGCG	GGGTTTATCATACGAC			ACCCTCAGTGGTCAAG	GGATGTTCACATGACT	AGATAGATCTTCTCAA		AACGAAAGTTCAGGTT	AATAGAGTCGAGAATA	AGCGTCGGTTCGGCTG	CATGAGTTCGAAGCAG	TCATTGTAGATAACAC	TCATATCTCTACTGCC			AAAGTCCGTTAACCTG	CAAGAGGTCTAACGGT	AGTAGCTTCATTGTTC	AATGAAGAGATGTTCC	AGTAACCTCCTGATAG	CGGAGAATCGACCATA	GAGCCTGAGAGTCGAC		TTCAATCCACCCAAGC			AGACTCAGTGGGTTGA	CGGGTGTTCCGCAGTG	AGACTCAAGCCTCAGC
ACGCACGAGGTGAGAA	GTTGTGATCAGGGATG	ACCAACAAGTTGTCAC	GGGTATTAGAGTTGTA	AAGCATCGTTGCGGAA	ACCAAACGTCATATGC	ATGACCAAGAAGGTAG	AGGTCTATCGTAGCCG	GGGTTTACAAGCGATG	GTTGAACAGTCCTACA			ACTTAGGCAGCCCAGT	GAGGCCTTCCGCACGA	ACCTGTCTCAGGTAAA	AAGAACAAGCTGGTGA	ACCTGTCGTTCTCTCG	AGGTTACCACTATGTG	ACTTTGTGTTAAGGAT	GGTTAACAGAGTGAAG	GGTAGAGGTTCCCACT			ACCCTTGCAGTCCGTG	GGGCCATTCTGACGCG	AGATCCAAGCTAAGTA		AACGGGAAGCTACTAC	AATCGACGTCCGATCG	AGCTACACATTGACAC	CATGCAACAAGTGGAC	TCCATCGAGGCATCGA	TCATCATCACGACAAG			AAAGTCCTCCATCTGC	CAATACGAGTACCCTA	AGTCTCCAGCACTAGG	AATGAAGGTTGCCATA	AGTACTGTCAAGGAGC	CGGGACTAGTTCTCTT	GAGCTGCAGGTTATAG		TTCTTCCGTGCAATGG			AGAGAATAGTCCCGAC	CGTGATACAACAGCCC	AGACTCAAGGAAACGA
ACGCACGGTATAGGGC	GTTTGGAAGAAACTAC	ACCACAATCGGACCAC	GGGTCACTCGGCGATC	AAGCCATAGACCCTTA	ACCAAACGTCGGCCTA	ATGAGTCCAGGCACAA	AGGTGTTAGAGAGTTT	GGTAACTAGCAACCAG	GTTGAACGTAATACCC			ACTTAGGTCACCACAA	GAGTGTTCAGTCTGGC	ACGATCAAGTTGAATG	AAGAACACAACATCGT	ACGATCAAGGTTGGTG	AGGTTGTCAACGCCCA	AGAAATGTCGGCAGTC	GTAACACCAACTCCAA	GGTCACGCAGTTGTTG			ACCCTTGCATAATGCC	GGGTCTGCACGGCCAT	AGATCCATCATTTGTC		AACGGGAGTATGTCCA	AATCGACGTGAGGATC	AGGAAATTCCTCACCA	CATGGTATCTTAGCCC	TCGAAGTGTTGGCCTG	TCATCATCAGAGTTCT			AAAGTCCTCCCTCGTA	CAATTTCTCAACCTTT	AGTTCGATCTCCTGTG	AATGACCGTTCTAAGC	AGTCAACAGCGCCTAC	CGGGTGTGTCCCGTGA	GAGGGATAGACCAAGC		TTGATGGCACTCAAGT			AGAGAATCAGGTTCAT	CGTGATATCGCCAATA	AGAGAGCCAGAAATCA
ACGGAAGGTATGCAAA	TAATTCCTCGCGTTTC	ACCATTTTCTGACAGT	GGGTCTGTCTGATGGT	AAGCCATGTGGCCACT	ACCAAACTCGTCCTTG	ATGGGAGAGCTAAACA	AGTAACCCATACAGGG	GGTAACTAGCGTTGTT	TAACGACGTAGCGCCT			ACTTATCGTTAGGCCC	GATCACACAAGCGAGT	ACGATCACACTTGGCG	AAGAACACACGCCACA	ACGATCACAACCGTGC	AGTACTGAGTGACACG	AGAACCTGTTAGAGAT	GTAGATCTCCCGAGAC	GGTGATTGTGCGGATA			ACCCTTGGTATCTCGA	GGGTTATCAAGATGTA	AGATGCTAGAGAGGGC		AACGGGAGTGGACTGA	AATCGACGTGGGTTGA	AGGAAATTCCTCAGGG	CATTCATGTCTGCATA	TCGCACTGTCCTTGTC	TCATGAGTCGCTTGAA			AAAGTCCTCGTCGGGT	CACAACATCTGAATGC	ATACCGAGTGTCCCTT	AATGCCAGTTCGGCCA	AGTGATCCAACCAGAG	CGGTCAGGTTTGGGTT	GAGTCATGTCGCTCGA		TTGCTGCCACTCCCTA			AGAGAGCAGCGTTCCG	CGTGCTTTCGCTGTTC	AGAGCAGAGCATTGTC
ACGGAAGGTGCCTACG	TACACCCAGACTTCAC	ACCCAAAGTTATGTGC	GGGTGAACATCGCTCT	AAGCGAGGTCAACCAT	ACCAACATCAATCCGA	ATGGGAGGTGGGTATG	AGTCAACAGGACTAAT	GGTTAACCAGCTTCCT	TAACTTCCAAATGCGG			ACTTCCGGTAACAAGT	GATCATGAGATGAAGG	ACGATCACATCATCCC	AAGAACACACTGCGTG	ACGATGTAGGCCCACT	AGTAGCTAGGGCGAGA	AGAAGCGCACCAGCGT	GTAGGTTCAATGAAAC	GTAACACCAATGAAAC			ACCCTTGGTTGAGTCT	GTATTTCCACTGGACC	AGATGCTTCAGTGGGA		AACGGGAGTTACCTGA	AATCGTGAGCCGAACA	AGGATAACAAGACCTT	CATTTCACATCAGCGC	TCGCTCAGTACTGCCG	TCCATCGAGCATTGTC			AAAGTCCTCTCACGAA	CACGGGTAGGTACAAT	ATACCGAGTTGACGGA	AATGGAAGTATACCTG	AGTGTTGAGTGCGACA	CGTAAGTAGTGGTTGG	GAGTGAGTCGACCACG		TTGTGTTCACTGGCCA			AGAGAGCGTGAGGAAA	CTAACCCAGATAACGT	AGAGCAGCACTGTCCT
ACGGAAGGTTCTCCTG	TACACCCTCTCGTCGT	ACCCTCACATTCAGGT	GGGTGAAGTAACAAGT	AAGCGAGGTGAATGAT	ACCAACATCGATTTCT	ATTACCTAGAAAGTCT	AGTGACTAGACGTCGA	GTAACACAGGAGTCTG	TAAGCCACACAACGCC			AGAAATGAGTGCGACA	GATGCTATCACTGTCC	ACGATCAGTTAAACAG	AAGAACAGTCGTGATT	ACGATGTGTCCTATAG	AGTCAACAGCTAAATG	AGACAAAGTAGAATAC	GTAGGTTTCCGAACGC	GTAAGTCTCGCTTAAG			ACCGTTCAGCGTTACT	GTCAAACAGCGGTAAC	AGCCAATAGGCTAACG		AACGGGAGTTAGGAGC	AATCGTGGTCTTTATC	AGGATAACAAGCACAG	CCACAAAAGCGTATGG	TCGGATAGTCCTATAG	TCGACCTTCGGAAACG			AAAGTCCTCTTACACT	CACTAAGAGTCCCGAC	ATAGACCAGGCCCACT	AATGGAAGTTATGTGC	AGTGTTGCAACCAGAG	CGTAAGTCAGTCACGC	GATCAGTAGGGAGAAT		TTTATGCCAGACAAAT			AGAGCCCTCTACTGAG	CTAACTTAGGACAGTC	AGAGCAGCAGCTCCTT
ACGGAAGTCATAGGCT	TACGTCCCACTAACGT	ACCCTTGGTGTATCCA	GGGTTTAAGAAACACT	AAGCGTTAGATGTTGA	ACCACAAAGCGAATGC	ATTACCTTCATTGCCC	AGTGACTAGGCCCGTT	GTAAGTCTCAACCGAT	TACAGGTTCGAGCCAC			AGAAATGGTGATTGGG	GATGTTGGTTAAGCAA	ACGCACGCACTACCGG	AAGAACAGTGCCAAGA	ACGATGTTCTGGAAGG	AGTCAACAGTAAACAC	AGACAAAGTAGGGTAC	GTCCACTGTACCGGCT	GTAGAAAGTGTGTCCG			ACCTACCCAGCCGTTG	GTCACTCAGCTCCATA	AGCCAATAGTTTCGGT		AACGGGATCATCGTAG	AATGAAGAGCTTAGTC	AGGATAATCTAGGCCG	CCACAAACAAGTCCCG	TCTGGCTTCTCGAGTA	TCTAACTTCGACGATT			AAAGTGAAGCACCGTC	CACTGAAAGGACAAGA	ATAGAGAGTTCCAAAC	AATGGCTAGCGTGTTT	AGTGTTGCAAGCACCC	CGTGAATAGTTGCTCA	GATGAGGCACGGGTAA		TTTCATGGTGAGAACC			AGATCCACATAGAAAC	CTAACTTCAAGTGGGT	AGAGCCCTCGATTGAC
ACGGGTCCACAGCATT	TACTTCACAACCGCTG	ACCGTTCAGCAAATCA	GGTCACGTCAAGATAG	AAGCGTTAGGTAGCAC	ACCACAAGTCCAGTTA	ATTATCCAGATACAGT	AGTGATCTCACGATAC	GTACAGTGTCGTACAT	TACCCACCATGAATAG			AGAAATGTCCGTGTCT	GCACGGTCATTACGGT	ACGGGTCTCGTACCTC	AAGACAAAGAGTGACC	ACGCACGCAAGCGCTC	AGTCACAAGGGAGATA	AGACACTGTGAATGTA	GTCGCGAGTGTAGCAG	GTATTGGCAAAGGATT			ACCTACCGTGGGACAT	GTCGAATAGGTTGAGC	AGCCAATTCTTTGATC		AACGGGATCGTCCTCA	AATGAAGGTGTTTGCA	AGGCATTAGTGGTTCT	CCACACTAGAGGTATT	TGACCCTAGTTTGAGA	TCTGTCGTCCCGTGTT			AAAGTGAAGGCCTGCT	CACTGAAGTATCACCA	ATCACAGCAAAGCAAT	AATGGCTGTTGGGTTT	AGTGTTGGTTAATCGC	CGTGAATGTGTGAGCA	GATGTTGTCACCTACC					AGATCGTCAGCCCAGT	CTACATTCAGGGTTGA	AGATAGATCTGCGTCT
ACGGTCGTCATTTACC	TACTTCAGTATGGTAA	ACCGTTCAGGCTTTCA	GGTGGCTAGGATACAT	AAGCGTTAGGTCACTT	ACCCAAATCCTACGGG	ATTATCCTCTTAGCTT	AGTGTTGAGAGGTTAT	GTAGATCTCGGAGTGA	TACCGAACATTCACCC			AGAACAAAGACGCATG	GCAGCTGTCAGCCCAG	ACGGTCGTCGACCAAT	AAGACAACACCAGTAT	ACGCACGCACCGCTAG	AGTCACAGTACGAGCA	AGACACTTCGCCTTTG	GTCTCACCACGCTTAA	GTCACGGAGAGTGACC			ACCTACCTCGGTGAAG	GTCGTAAAGTCATGGG	AGCCACGTCAAAGACA		AACGTCAAGGAGAATG	AATGACCAGTTGAATG	AGGCTGCTCGGTGTAT	CCACGAGGTGAGACCA	TGAGACTGTATTCCGA	TGAATGCGTCACCGAC			AAAGTGAAGTAGCATA	CACTGGGCACCCAAGC	ATCACAGCACCGGCTA	AATGGCTTCTCAGTCC	ATACCTTCATCCCACT	CGTGCTTCATACCACA	GATTGGTGTTGGCCTG					AGATCGTGTATTCCGA	CTACCCATCACAACCA	AGATCCACATCTATCT
ACGGTTACAAGATTGA	TATATCCTCTCGACGG	ACCGTTCCATTGAAGA	GTAATGCAGGACTAAT	AAGCGTTCAGCACCCA	ACCCTCAAGGGAGTTC	ATTCCATTCATTGCTT	AGTTAGCTCAAACCTG	GTAGGAGAGTTCGGTT	TACTTCAAGGATAATC			AGAACAACAAGTCCCG	GCCATGGTCGTACCTC	ACGGTTAAGGTAGCCA	AAGACAAGTTCGGTTA	ACGCACGGTGAGACGT	AGTGATCAGAGTTGAT	AGACAGGAGGAAGTGA	GTGGAGAGTGGTCTTA	GTCGTTCCAATCGCAT			ACCTGAACAATGCAGG	GTGGCGTTCCGTGTCT	AGCCAGCAGGTACCTT		AACGTCACAGGCATGA	AATGACCGTAAGCAAT	AGGGAGTCAGACCCGT	CCACTTGTCTTCGTGC	TGAGGGACATTCACCC	TGAGACTAGTCCGTCG			AAAGTGAAGTAGTCAA	CAGAGCCAGGGAGTTC	ATCACAGTCAGCCTCT	AATTCCTAGCGGGTTA	ATAGACCTCAACGAGG	CTAGGTAAGCGACTAG	GCACTAAAGGAACGAA					AGCATCAAGGGTGAAA	CTACGGGGTCGTACAT	AGATCCATCCGTGACG
ACGTACACACTGCTTC	TATCCTAAGTTGCCCG	ACCGTTCGTAGACACG	GTACAACGTCCATCTC	AAGCGTTGTATCATGC	ACCCTCACAAAGGCGT	ATTCGTTCATTCTCCG	AGTTCCCCAATGGCCC	GTATTTCGTCGTGGTC	TAGACCACAACGGCTC			AGAACAATCTGGGTCG	GCCGATGGTGCGGCTT	ACGGTTATCATTCTTG	AAGACAAGTTTGATCG	ACGGAAGTCGGTCTAA	AGTGATCTCTCACGAA	AGACAGGTCCTAAGTG	GTGGAGATCTGAGGCC	GTGCAGCGTCAGTCCG			ACCTGAAGTAGCACGA	GTGTGATCAGCGAGTA	AGCCAGCGTCTTAGTG		AACGTCAGTCCGTACG	AATGCCAAGGGCAACT	AGGGCCTTCCAATCTT	CCCAACTGTAGGTACG	TGATTCTAGTCAGCCC	TGAGACTCAATGCAAA			AAAGTGAAGTTCCGTA	CAGCAATAGTTGCATC	ATCATTCAGCCGATAG	AATTCCTAGTTGCCCG	ATAGAGACATCCGCGA	CTATCTATCCCTGGTT	GCAGCCACATGGCTAT					AGCATCAGTTCCTTGC	CTACTATCAGGCGAAT	AGATGCTTCCTTGGAA
ACGTTCCCATGACAGG	TATCCTAGTCGTACTA	ACCTGTCAGCCGATTT	GTCACTCGTTAGTTCG	AAGCGTTGTTATGTGC	ACCCTTGGTCGTGGAA	ATTTACCGTCAACCTA	AGTTCCCGTAAGACCG	GTCACGGTCCACACAA	TATCTGTCATTCACCC			AGACACTAGCGTTACT	GCCTGTTGTCGCGTTG	ACGTACATCTATCGCC	AAGACAATCCGCGGAT	ACGGAAGTCTCGTCAC	AGTTAGCTCTCAATCT	AGACCATAGTCATGGG	GTGGCGTCATCATTGG	GTGGAAGAGACGCCCT			ACCTGAATCGTGCAGC	GTTCATTGTCAGTTTG	AGCCAGCGTGATTAGA		AACGTCAGTTTAAGGA	AATGGAACAGGCACTC	AGGGTTTAGGCCCGTT	CCCATTGTCCGTGCGA	TGCATGAGTCGCGGTT	TGAGGAGTCTTTACAC			AAAGTGACAATTAGGA	CAGCAGCGTCAGCTTA	ATCCACCAGCACTCAT	AATTTCCGTCACCACG	ATAGAGAGTCTTCAAG	CTCAGAAGTCGGAAAC	GCCAACGTCTGAGGCC					AGCCAATGTCGGCCTA	CTAGGTAAGCAACAGC	AGCATCATCCATCTAT
ACGTTCCGTGCTGTCG	TCACACCTCTTAGCAG	ACCTGTCAGGAGACCT	GTCATGATCTTCGTAT	AAGCGTTGTTCCACGG	ACCCTTGTCCCGAAAT	ATTTACCTCCAACTAG	ATAGACCGTCGGTAAG	GTCACGGTCTACGGTA	TATCTTGGTAACATCC			AGACCCGGTATACGGG	GCTGAATAGCACCCAC	ACGTCCTAGGCGTCCT	AAGACAATCCTAAACG	ACGGTCGGTCTCCTGT	AGTTCCCTCCAGGACC	AGACCATGTGAGAGGG	GTGTAACAGTTCAACC	GTGGAAGCAGTTCACA			ACCTGAATCTTTGCGC	GTTCCGTCACGGTAGA	AGCGATTTCAATCCGA		AACGTCATCCATCCGT	AATGGAAGTTCTCCCA	AGGTCATTCACCCTGT	CCCGGAACAGCTTTGA	TGCGGCAAGAAATTCG	TGAGTCAAGGCATCTT			AAAGTGAGTCGATGCC	CAGCGTGCAACAAAGT	ATCCTATCAGTTAAAG	AATTTCCTCCGACGGT	ATCACGAAGAAGTATC	CTCATTACATATAGCC	GCCAGGTAGTACAACA					AGCCACGGTCAGTCCG	CTCAACCCAACATCGT	AGCCAGCAGCTCGGCT
ACTACGACAGGAAGTC	TCACATTGTATCGCAT	ACCTGTCTCAAGTGGG	GTCATTTCACAACATC	AAGCGTTTCGGTATGT	ACCGTTCAGAGCGACT	CAACAGTCAACAGCCC	ATCACTTCACGCGGTT	GTCCCATCACTACACA	TATCTTGTCAAGTGGG			AGACCCGGTGTTGCCG	GGAACCCGTATGTGTC	ACTACGATCTTCCCGA	AAGACTCAGCGAGGAG	ACGGTCGTCCGCTGTT	AGTTCGAAGAATTTGG	AGACCCGCAACCTAAC	GTGTTAGCACGACTAT	GTGGGAAGTTAAGCAA			ACGATGTCACCTGATA	GTTCCGTGTACCGCGT	AGCGCCAAGCATCAAA		AACTTCTAGACTCAAA	AATGGCTTCGTAGGAG	AGGTGTTTCATTTCGT	CCCGGAAGTGTAGCAG	TGCTGAATCCGTAATG	TGATGGTAGGATTTCC			AAAGTGAGTTACCTTT	CATACAGAGAGATGCC	ATCGATGGTCGAGATG	ACAAAGACACCAAATC	ATCACGACACCCTCTA	CTCATTATCAAAGGTA	GCGAGAAAGTGACCTT					AGCGCCAGTAGAGACC	CTCAAGAGTATCATGC	AGCCAGCTCAACCTCC
ACTATGGAGGTGTGAC	TCACATTTCGCTGCGA	ACGATCAAGACGACGT	GTCCCATAGACAACTA	AAGGAATCATCGCCTT	ACCGTTCAGCTCAGAG	CAACCAACATGATGCT	ATCACTTTCACCCTCA	GTCTGTCAGCGTATAA	TATGTTCTCAGACCCG			AGAGAATGTTGGGTTT	GGCGTCAGTGCTTATG	ACTATGGCAACCAGAG	AAGACTCCAGATCACT	ACGGTTAAGACGAAGA	AGTTCGACACAAATGA	AGACTCAAGGCGACAT	GTTACAGTCTCTGGTC	GTTACAGTCAGACATC			ACGATGTTCATGAGGG	GTTGCGGCACCGCTGA	AGCGCCACAAGTCATC		AACTTCTAGTCTCCTC	AATGGCTTCGTTATCT	AGTAACCCAAGAGGCT	CCCTCAACAATTGCAC	TGCTTGCAGCATCCTA	TGCAGTACACGGATCC			AAAGTGATCAGAACCT	CATACCCTCGCTAATG	ATCGCCTGTCACTTAG	ACAAAGAGTGAGATAT	ATCACGACATGAAGGC	CTCCACAGTAGTGTGG	GCGGATCTCTTCGACC					AGCGCCAGTCTGTGCG	CTCATCGAGGTCACTT	AGCCAGCTCACTGATG
ACTATGGCAGCAGAAC	TCATCCGCAAGGTACG	ACGATCAAGTAGCTCT	GTCCTCACAAATGGTA	AAGGAATGTAAGGTCG	ACCGTTCGTTGGGAAC	CAACGGCGTCCTGGGT	ATCATTCCAAAGGCAC	GTGTAACCATCTGCGG	TATTTCGTCACGTAGT			AGAGAATTCATGCTAG	GGGAAGTAGTCGAGGT	ACTATGGCATGGCTAT	AAGACTCGTATCGTAC	ACGGTTAGTGCACATT	AGTTCGAGTGTCCATA	AGACTCACACAATGCT	GTTAGACCATTATGCG	GTTATGGTCTTCGGAA			ACGCACGAGGGAGAAT	GTTGTCCAGCCTTCTC	AGCTACAAGCGATGCA		AACTTCTGTGCCTGAC	AATTCCTAGCTCCACG	AGTAACCCACGTAGAG	CCGATGGAGTATGAGT	TGGATCAGTACGATCT	TGCATGAAGGAATGTT			AAAGTGATCTTCCAGC	CATACTTCAAGCTACT	ATCGGATCACAGCGCT	ACAACCATCATTTGTC	ATCACTTAGTATGTAG	CTCCGATCAGACACCC	GCTACCTGTGAGATAT					AGCGCCATCAAGTTGC	CTCCAACTCTTAGTTC	AGCGATTGTGGGTTGA
ACTATGGGTAGATTAG	TCATGTTTCCATGCAA	ACGATCACATCGTGGC	GTCGCGAAGTCATGGG	AAGGAATTCAGAATAG	ACCTACCGTACCTATG	CAATACGAGCAGTACG	ATCCATTTCGGCACTG	GTGTAACGTCGACTTA	TCACATTGTACAGTCT			AGAGAGCAGACATAAC	GGGACTCTCTATCCAT	ACTATTCCACCTCGTT	AAGACTCGTCAACGCC	ACGTAACGTACCTAAC	ATACCTTAGCGCTGCT	AGAGAATGTAGGCAGT	GTTCCGTGTTCACCGG	GTTCGCTTCCTTGGAA			ACGCACGGTAGCTTAC	GTTTACTTCAATCCGA	AGCTCAAAGTTTGAGA		AACTTCTGTTCTGAGT	AATTTCCCAAGACCTT	AGTAGCTAGGCGCTTC	CCGCAAGGTTCAACGT	TGTCAGAAGCACACCC	TGCATGATCGTCGGGT			AAATGGAAGCGATCGA	CATAGACAGGTGCTGA	ATCGTAGGTTCCGTTC	ACAACCATCGGAACTT	ATCACTTGTACTCGTA	CTGGTCTCATCACGGC	GCTGAATCAACCCTAA					AGCTTCCCACCTGCAG	CTCCACACAACGTATC	AGCGCTGGTGCAATGG
ACTCTCGAGGTTCATC	TCATTCAGTCTACAGT	ACGCACGAGACATAAC	GTCGTAACACCTGCGA	AAGGAATTCATAAGGA	ACCTACCTCTAAGAAG	CAATACGAGGGAGTGG	ATCGCCTCACCAGCCA	GTGTAACTCTCAACCC	TCAGTCCCAGAAACCG			AGAGCAGAGGTTTGAA	GGGCTACCAAAGGGCT	ACTCCCAGTCGTGATT	AAGATAGAGAAGCCAC	ACGTAACGTGACCGAA	ATACCTTGTACACGTT	AGAGCAGGTCTGTTAG	GTTTACTGTACAAGTA	GTTCTATCAACCCTCT			ACGGAAGCACAACGTT	GTTTGGAGTAGATCCT	AGCTTCCCACACCGAC		AAGAACACATCGTTCC	AATTTCCCATGCGGTC	AGTAGCTCATGTACGT	CCGTAGGAGTTGCGCC	TGTTACTTCATCGCTC	TGCTCGTAGGCCCGTT			AAATGGAAGCGCTGAA	CATCCCAAGGCTTTCA	ATCGTAGTCACTACGA	ACAACCATCTTTCGAT	ATCATTCAGCCTTTGA	CTGTACCAGCTGTTAC	GCTTGGGAGGTTCATC					AGGAAATAGCATTGAA	CTCTCAGGTTGGGCCT	AGCTACAGTACAGAAT
ACTCTCGAGTCATGAA	TCATTGTGTTTCGTGA	ACGCACGTCACCTGTC	GTCTACCAGTTGGAGC	AAGGTAAAGCTAGAGC	ACCTGAATCAGCTGTA	CAATACGGTGGGATTG	ATCGTAGCAAACGAGC	GTGTCCTTCAAACGTC	TCAGTGATCGCACGGT			AGAGCAGTCCAAGCCG	GGGTATTGTAGCGTTT	ACTCCCATCGAAGCCC	AAGATAGAGACAGCTG	ACGTACAGTAGTGGCA	ATACCTTGTCCGATCG	AGAGCAGGTGCTCTCT	TAACCAGCAAGAATAC	GTTGCTCCAGACGGAT			ACGGAAGGTAGGTACG	TAAGCACTCTCCGTGT	AGGAAATAGGTAAACT		AAGAACACATGACAAA	AATTTCCCATTAAGCC	AGTAGCTGTCTGCGCA	CCGTGAGCAGTGCGCT	TTACCATGTCTTGCGG	TGGATCACAGTGCCTG			AAATGGAAGCGTCAGA	CATCGGGAGCTACGTT	ATCGTGATCCTACGAA	ACAAGCTCAAGACTGG	ATCATTCTCTTCTTCC	CTGTATTAGGAAGTGA	GCTTTCGCACCGTGAC					AGGAAATCAGCGTAGA	CTCTGGTAGCATGATA	AGGAAATAGGGTTTCT
ACTCTCGCAGCCATTA	TCCATGCTCGAGTCCG	ACGGGTCCAATTCTTC	GTGAGGAAGACGAGCT	AAGGTAAAGTTTCGGT	ACGATCACATTACGGT	CAATCGACAAGGTTGG	ATGAGTCCAGTTGGTT	GTTACCCGTGTCTTGA	TCATGGAGTGATAGTA			AGAGCCCAGCATCAAA	GGGTTATAGAGGGTCT	ACTCTCGGTACGAGTG	AAGATAGAGCGGTAAC	ACGTACAGTCTGCAAT	ATACTTCTCTAATTCC	AGAGCCCAGTCCTACA	TAACGACTCATGCCAA	GTTTGGACACCACTGG			ACGGAAGGTTGCTAGT	TAATTCCTCCTGTAGA	AGGAATATCTCCTGAC		AAGAACACATTACTCT	AATTTCCGTGTCCTAA	AGTCAACAGCAGTCTT	CCGTGAGTCTTGTTAC	TTCCAATGTGCTCTCT	TGGCGTGAGATCACCT			AAATGGAAGTAAACAC	CATGAGTCAAGCCTGC	ATCTTCAAGGCCCACT	ACAAGCTTCATTTACC	ATCCACCCACATGAAA	CTGTGAATCTCAAAGC	GGAACCCTCCTAGCTC					AGGAAATGTGACAGGT	CTGCATCTCGCAACAT	AGGACGATCCCTCATG
ACTTAGGTCCACTTCG	TCTACATGTACTGGGA	ACGGTCGAGCAGATAT	GTGAGGAAGCACAAAT	AAGGTAAGTTTAGTCG	ACGATGTCATCCGAAT	CAATGACCAGGTCAGA	ATGAGTCGTCTGTAAC	TACCCACAGCATCCCG	TCATTACAGGCGTTAG			AGAGCCCAGTGGTGAC	GGTAACTGTATCTCTT	ACTGATGCAGCGAACA	AAGATAGAGCTCCGAC	ACGTACAGTCTGTAAC	ATAGAGATCGCACTCT	AGATAGACAGTCAGCC	TACCGAATCCACGAAT	TAAGCGTTCACTTTGT			ACGGAAGTCCTGATAG	TACAGGTGTCAGGCAA	AGGACGACACCCTTGT		AAGAACAGTTCATCTT	AATTTCCTCCGAGAAG	AGTCATGAGAGGCTGT	CCTACGTGTCGAACAG	TTCCTAAAGAGAGAAC	TGGGAAGTCGGACTGC			AAATGGAAGTAATCCC	CATGCAAAGACATAAC	ATGAGTCCATGGCCAC	ACACAGTAGAGGTTTA	ATCCACCGTCTTGCGG	CTTAGGATCTAACGGT	GGAGAACCATGTGTCA					AGGACGAGTGTAACGG	CTGGCAGCAAACTCGT	AGGATAATCTGTGCGG
ACTTATCGTCGACTTA	TCTACCGCAGAAGCGT	ACGTACAGTACCTAAC	GTGAGGACATGGGTCC	AAGGTAATCTGTAAGC	ACGATGTTCCGCGGAT	CAATGACGTGAGATTA	ATGCGATAGTCTAGAA	TACCGGGCACGAGGAT	TCATTCACAACTGAAA			AGATAGAGTTAAGAAC	GGTCACGAGACTTCAC	ACTGATGCATTGCTTT	AAGATAGAGGGTTGCA	ACGTACATCATCCTGC	ATCACGATCCTATTTG	AGATAGAGTCGGTGAA	TACCTGCTCTTCGTAT	TAAGTCGGTGGTTTAC			ACGTAACCAATGGCCC	TACCTGCAGGTAGTAT	AGGACTTAGCCAAGGT		AAGAACATCCGTGGGT	ACAAAGACAAGATTGA	AGTCATGGTGAGTTGG	CCTCAACGTTGTGCAT	TTCTTCCCAAGTCGTT	TGGTTAGAGCGACTGA			AAATGGAAGTCTGTAC	CATGCAACACATTACG	ATGATCGCAGCTGTTA	ACACAGTAGTAAGACT	ATCCCTGGTAGTCGTT	CTTCCGAAGAAACCAT	GGATCTAGTTCTGAGT					AGGAGGTTCCGAAGGA	CTGGTCTCATGTAACC	AGGGCCTCAAGTCATC
ACTTATCTCGCGTTTC	TCTCCGAAGGTCCTGC	ACGTACATCAAGCTTG	GTGCACGAGGTGCGAT	AAGTACCAGAAGTCAT	ACGATGTTCCTAGCTC	CAATGACTCGCGCTGA	ATGCGATGTTTGGGTT	TACCTCGTCCGATTAG	TCCTCTTCACTGTGAT			AGATCCACATTGAGCT	GGTGAAGAGATTCGAA	ACTGCAAAGATAGCAT	AAGATAGCAATCCTAG	ACGTAGTAGTGTTCCA	ATCATTCTCGTTGTAG	AGATCGTAGCGTGAAC	TACGCTCGTTAACAGA	TACTTCACACTGCATA			ACGTAACGTACGTACT	TACTGCCCATAACCCA	AGGATCTTCAGCTGAT		AAGAACATCTAGAACC	ACAAGCTAGTTGAAGT	AGTGACTAGAAGTGTT	CCTCACAAGCTCGTGC	TTGAACGGTATACCTG	TGTCAGATCTGCGGGT			AAATGGACACAGTACT	CATGCCTCAGGAAGTC	ATGCATGCAGCTGTTA	ACACAGTCAAATCAGA	ATCCGTCTCACCTACC	CTTCGGTAGTATTGCC	GGCGTCAAGACTTCAC					AGGATAATCTAACGGT	CTGTGAACACTGAGTT	AGGGCCTTCTGCACCT
ACTTCGCAGATTGAGT	TCTGCCATCAATCCAG	ACGTACATCCCATACC	GTGGGAACAAAGTGTA	AAGTACCAGTCAGCGA	ACGCACGGTAAGTTAG	CACAACATCAAGTAAG	ATGGAGGGTGTCCGGT	TACGTCCAGGTCATAA	TCCTTCTAGTGGTTGG			AGATCCATCGAGCTGC	GGTTAACCACTGCACG	ACTGTCCAGCCGATTT	AAGATAGGTCTCACAA	ACGTAGTGTCTAGGTT	ATCCATTAGTTGGACG	AGATCGTCAGAAACCG	TAGACTGTCGGAAGGT	TACTTGTAGATGCTAA			ACGTAACGTGGATCGA	TAGTGCATCGCAGAGA	AGGATCTTCGTCTAAG		AAGACTCCACTTGAGT	ACAAGCTCACCGGTCA	AGTGACTAGTAGTGCG	CCTCAGTTCGCACGAC	TTGGATGGTCCAGTTA	TGTCCTGTCTGGGTCG			AAATGGACACTCACTC	CATGCTCAGAAATGGG	ATGCATGGTCAATGGG	ACACAGTCACCACTGG	ATCGATGGTGGCTACC	CTTGATTTCCTATGGA	GGGAGATGTTCTTAGG					AGGATCTCAACCGTGC	CTTCTAACATCTAACG	AGGGCCTTCTGTAAGC
ACTTCGCCAAATGGCG	TGACAGTCAAACTCGT	ACGTACATCGGTCTGG	GTGGTTAGTTTGGAGG	AAGTACCCATAGATGA	ACGGTCGCAACTGAAA	CACAGATAGGCTGAAC	ATGGATCAGGTTCTTG	TACTTCATCGAGATAA	TCGACGGAGTCCCGAC			AGATCCATCTTAGCCC	GTAACCACAGGAGGTT	ACTGTGACATGTGACT	AAGATAGGTGGTCCGT	ACGTAGTGTTGTCATG	ATCGATGAGGTTCATC	AGATGAATCGCTGTCT	TAGATCGGTATCCTTT	TATCCTACAATGTTGC			ACGTACAGTAACTAAG	TCACATTAGACTACCT	AGGGTGAGTTCCAAAC		AAGACTCCAGCATACT	ACAAGCTTCGGTAACT	AGTGCCGCATCCTTCG	CCTCCAATCGGACCAC	TTGTGGAGTAGTCTGT	TTCAGGACAAAGGCGT			AAATGGAGTAGCGAGT	CATTCATGTGACATCT	ATGGGAGCAATGTGGG	ACACAGTGTACGGGAT	ATCGTCCGTGGAACAC	CTTTCGGCAGGACTAG	GTAGAAACACCGCTGA					AGGCCACGTAGGGAGG	CTTCTAAGTGCGGTAA	AGGGTTTTCGTGAGAG
ACTTCGCGTCCAAATC	TGAGACTCAACGGGTA	ACGTAGTTCTGAGGTT	GTGTCCTAGTGCTCGC	AAGTACCCATGACTAC	ACGGTTAGTAGTCTGT	CACAGGCTCAGACATC	ATGGGTTCAGTGACCC	TAGGGTTTCGTTCCTG	TCGACGGAGTCTAGCT			AGATGAATCGTGGACC	GTAATGCCAATCACGT	ACTTCCGAGGATCACG	AAGATAGGTTAGGGTG	ACGTCCTTCGTTCATT	ATCGGATAGACCAGCA	AGCATCAAGCCTGAGA	TAGCACAAGCTCGGCT	TCATATCGTCCCACGA			ACGTACAGTGTGCCTG	TCACGCTAGAGCACTG	AGGTAGGTCTGTACAG		AAGACTCCAGGTAGTG	ACACAGTAGCGCACAA	AGTGTTGAGAAGGATG	CCTCTAGCAAGCACCC	TTGTTGTGTCTTGCGG	TTCAGGATCATTTACC			AAATGGAGTATCTTCT	CATTGAGAGCTTTCCC	ATGGGAGGTCACTACA	ACACAGTGTCGTTGGC	ATCGTCCGTGGCATCC	GAAACCTCAGGCTCTG	GTATTGGCAAGCGAAC					AGGCTGCAGCTACAAA	CTTGATTGTGATATAG	AGTCACATCTCGCTTG
ACTTCGCTCTACCAGA	TGAGACTCAATTGGTC	ACGTAGTTCTTCTGTA	GTGTTCCTCTCGCTCA	AAGTACCCATGCGTGC	ACGTAACAGATGACAT	CACCAAACACACAGCC	ATTACCTAGAGGGTCT	TATCTGTTCGTGCACG	TCGCACTTCGACATTG			AGATGCTAGGTAATCA	GTAGCTAAGAACAAGG	ACTTCGCCAGTTACCA	AAGATAGTCTTAGCAG	ACGTTCCAGGCGTCCT	ATCGGCGAGTGTTGAA	AGCCAATAGGCTCTCG	TAGCACACACTGAGTT	TCATGGAGTGGCACTC			ACGTACAGTTAAGCAA	TCATCATCACATGGTT	AGGTCATAGCCAAGGT		AAGACTCTCTCATGGA	ACACAGTAGGTTCCGC	AGTGTTGTCTTCTGGC	CCTCTAGGTTTGGGTT		TTCCGGTTCAAGTAAG			AAATGGAGTGGTTTGT	CCAATGAGTACTCGTA	ATGGGTTCATTGGCAT	ACACAGTGTTGAGAGC	ATGAAAGCAAGGAGTC	GAAACCTGTGACGCCT	GTCCTCAAGACTCATC					AGGCTGCTCAACTGGT	CTTTCGGGTTATCTTC	AGTGACTCAACGCATT
AGAACCTAGGTTACAA	TGCGGGTAGAGGCGTT	ACGTCCTAGAAGCGGG	GTTAGTGCAGCGTGCT	AAGTACCCATTATGCG	ACGTAACGTTCTGAGT	CACGAATTCTAGAGCT	ATTACTCGTATCGTAC	TATTCCACAATGACCT	TCGCACTTCGTTCAGA			AGCCAATTCTCATTTG	GTCAAGTTCTTTGCTA	ACTTCGCTCTCCGCAT	AAGCATCAGTACTCGT	ACTACGAAGTTAGAAC	ATCGGCGGTACGAAAT	AGCCACGAGCATTGTC	TAGCACAGTATGCGGA	TCATGTTCACGAGAAC			ACGTACATCCTATTGT	TCATCCGTCTTGGGCG	AGGTCTACACGGTGTC		AAGATAGAGGCCTTCG	ACACAGTGTGCATGTT	AGTTCCCCAAGCCTGC	CCTCTCCGTCTCGGAC		TTCCTCTTCTATTCGT			AAATGGATCGAGAGAC	CCACACTTCTGTCGCT	ATGGGTTTCGAGAACG	ACACAGTTCCATGCAA	ATGAAAGTCCACGGAC	GAACTGTTCGTAGTGT	GTGACGCCAGACATCT					AGGGAGTCACTCAAGT	CTTTCGGTCCACACAA	AGTGCCGCACTACACA
AGAACCTCACCCTTGT	TGCTGAAGTCATAAAG	ACGTCCTCATGACTCA	GTTATGGTCCATAGGT	AAGTACCGTGAGGCAT	ACGTAACTCGATTCCC	CACGTGGAGTGCACCC	ATTATCCTCCGGCTTT	TCACACCTCGCTTACC	TGACGCGAGGGAGTGG			AGCCAGCTCTAAGCCA	GTCACGGTCCGATAGT	AGAAATGGTGGTCAAG	AAGCATCCACTTGGCG	ACTATCTAGTGTCATC	ATCGGCGTCCGGACTG	AGCCACGAGCTATCCA	TATCTTGGTTCCAGGC	TCATTCAAGGCGAAGG			ACGTAGTAGGACTGGT	TCATGGATCAGGTGTT	AGGTCTATCATAGGCT		AAGATAGGTCCTCCTA	ACACAGTTCGTAGTGT	AGTTCCCCACCTGCGA	CCTGCATCAATACGCT		TTCGATTAGACATAGT			AAATGGATCGCCGAGT	CCACCATAGTGAGTTA	ATGTCCCCACAGCCTG	ACACCAAAGACCAGAC	ATGAGGGAGGGAGAAT	GAAGCGAAGTCCGTCG	GTGAGTTAGGACAAGA					AGGGCCTCATCACAGT	GAAGGACGTGCATGAG	AGTTCCCGTTCGGTCG
AGAACCTTCACGACTA	TGCTTGCCATCCTCAC	ACGTCCTTCACTGAAC	GTTCATTTCATGCGGC	AAGTCGTAGCGAGTCA	ACGTAACTCTGATTCT	CACTAAGGTAGAGCTG	ATTCACTTCCTGTTAT	TCACTCGCATCATCCC	TGACGCGGTTGGGACA			AGCGATTAGTGAGTTA	GTGATGTAGCACTCGC	AGAACCTAGCCTATTG	AAGCCATAGAGTCAGC	ACTATCTTCGACGCGT	ATCGTAGAGGGACACT	AGCCACGAGGTGCTAG	TATGTTCCATATAGCC	TCATTCACAGAGTTGG			ACGTAGTCAACTCCCT	TCATTCAAGACTCAAA	AGGTCTATCATTATCC		AAGATAGTCTCGCGTT	ACACTGAAGTAACCTC	AGTTCCCGTTAAGAAC	CCTGCATTCGGTGTAT		TTGAGTGAGGAAAGAC			AAATGGATCTCCTGAC	CCATCACAGTCCTGCG	ATGTCCCGTGATGGCA	ACACCAAAGGATATGT	ATGAGTCCAAGTACCT	GAAGCGAGTGGGCTTC	GTGCACGTCTAGCCTC					AGGGTGAAGCAGATAT	GACAGCCTCAATCTTC	AGTTCGAAGTGTTGTC
AGAAGCGCATGCAGCC	TGGAGGAGTCAGCTTA	ACGTCCTTCGCATTAG	GTTCCGTAGGGCTTCC	AAGTCGTCAGTTCACA	ACGTAGTCAACTACGT	CACTGGGCAATCGTCA	ATTCGTTGTCGGTACC	TCAGCCTAGATGAACT	TGAGTCATCAACACGT			AGCGCCATCCAACTGA	GTGCAGCTCGCTCCTA	AGAACCTTCATGGTAC	AAGCCATAGGTAGTAT	ACTATGGAGAACAGGA	ATCGTGAAGGTCACCC	AGCCACGCACGACCTG	TATTTCGAGTGGATTA	TCCTGCAAGGCCTTGC			ACGTCCTTCGAGAAAT	TCCACGTCAGAATCGG	AGGTTACCACGCTTAA		AAGCATCAGGGTGAAA	ACAGAAAAGTAATACG	ATACTTCCAGTCAGTT	CCTGTTGTCTGGAAGG		TTGCTGCCACGCGTGT			AACAAAGAGAGGTTAT	CCATCACCACTGTCCT	ATGTCTTCATGCGGTC	ACACCAAAGGGTTAGC	ATGAGTCGTATCGTTG	GAATCACCAGCGTTTA	GTTAGTGTCCTTTGAT					AGGGTGACAAGAGTTA	GACTATGTCAAATGCC	AGTTCGATCCCGTTGT
AGAAGCGGTGGCTTAT	TGGTGATAGCGAGTCA	ACTATCTAGCGTGTTT	GTTGCTCAGGTAAAGG	AAGTCGTCATGAATAG	ACGTCCTAGGCCTTGC	CACTGGGCACTGAGTT	ATTCTACAGGACGCAT	TCAGCCTAGGCTTCCG	TGATCAGCACCAAAGG			AGCGCTGGTGAGTCAG	GTGCTGGTCCTTTGAT	AGAAGTAAGGAGCAAA	AAGCCATCAAATCAAG	ACTATGGAGTGCTCGC	ATCGTGAAGTAACGAT	AGCCAGCGTATGAGCG	TCAATCTAGGAGTATT	TCCTTTCAGTCGAAAT			ACGTTCCCATCCGTGG	TCCAGAAGTGGTAATA	AGGTTGTAGAGATCGC		AAGCATCGTACGAGTG	ACAGAAATCCAACCGG	ATAGGCTCACAGTCGC	CGAAGTTTCGTAACAC		TTGGGTAAGGGAGATA			AACAAAGAGTCTGCGC	CCATCACGTGACAGGT	ATTACTCCATCCTCAC	ACACCAACACACCGCA	ATGATCGAGCTGAAGC	GACAGCCAGAAGCTGC	GTTCGCTTCGCCTTGT					AGGGTGAGTCTACATG	GACTGATCACGTAGAG	AGTTCGATCTCGCTTG
AGAAGTACATGGGTCC	TGTCCTGAGATAGCAT	ACTATCTCATAAGCGG	GTTGTCCTCTGAGGCC	AAGTCGTCATTGTCGA	ACGTCCTTCCGACAGC	CACTTCGAGGGACACT	ATTGGGTTCTCGGGAC	TCAGTCCCAATCCTAG	TGCATGATCTTCCGTG			AGCGCTGTCACAACCA	GTTACGATCGGTGTTA	AGACAAAGTGAATTAG	AAGCCATCAACGTAAA	ACTATGGCAGTGCCTG	ATCTTCACACGAAGAC	AGCGATTCAATACCTG	TCATCATCAAGACGGT	TCGGGACTCTCGGGAC			ACGTTCCCATTCAGGT	TCCATGCGTGACAGGT	AGGTTGTCAGCACAGA		AAGCATCTCCAAATGC	ACAGGGAGTCAATCTG	ATATCCTAGAGCCTGA	CGAGAAGCATTCATCT		TTGTTGTGTCTCGCGA			AACAAAGCAATGCTCA	CCCGGAACACAGCGCT	ATTCACTCAAGTGACG	ACACCAACACCTAAAC	ATGCCTCGTCTGATCA	GACCCTTTCGGAAGGT	GTTGCTCAGATAGCTA					AGGTCATGTGCTCTCT	GACTTCCGTCGAATTC	ATACCGACACAAGTTC
AGACAAAGTCAACCAT	TGTGAGTGTACAAGCG	ACTATCTGTCACCACG	TAACTTCCACGACGAA	AAGTCGTGTAAGTTAG	ACGTTCCCATCTCAAG	CAGAGCCTCGTCTCAC	ATTTACCCATCTCCCA	TCCAGAAAGGAGGGTG	TGCGGCATCAGCAGAG			AGCGTATCAGATACCT	GTTAGACTCTCGCAGG	AGACACTAGCACGGAT	AAGCCATCAAGCGAAC	ACTATGGTCGAGTGAG	ATGAAAGTCACTGTTT	AGCGCCAAGTTGCCCG	TCATCATTCCACTTCG	TCGGGCACAAATCCCA			ACTACGAAGCGGGTAT	TCCCAGTAGTGCACAG	AGGTTGTTCTGAGCAT		AAGCCATAGGTAGCCA	ACAGGGAGTGGGTTGA	ATATCCTAGCCAGTAG	CGAGAAGTCACTACGA		TTTCCTCTCACCTGTC			AACAAAGCACACCTTC	CCCGGAACACCCTCTA	ATTCACTCACAACCGC	ACACCAACAGCCGTCA	ATGCGATAGTCTAGCT	GACGTTACAAGAATGT	TAAGCCAAGTGCCCGT					AGGTCATTCAGTGTCA	GACTTCCTCTCCTGTG	ATACCGATCTTACGTT
AGACAAATCTACACTT	TGTTACTTCGAGTACT	ACTATCTGTCTGTGCG	TACAGGTAGGTCCCGT	AAGTCGTTCTAGCATG	ACTACGACATGGCACC	CAGATACGTCAAATCC	ATTTCACAGTTGGGAC	TCCTAATCAGGTCCCA	TGCTCCAGTCAAATCC			AGCGTATCATTGTAGC	GTTCCGTCACTCGATA	AGACACTAGGCGTTAG	AAGCCATCAATCCAGT	ACTCTCGCACTAAACC	ATGACCAAGGTAACTA	AGCGCTGAGAAGTATC	TCCACGTCAGAATCGG	TCTCCGACACTTGTGA			ACTACGACAGCATACT	TCCCAGTCAAGACCTT	AGGTTGTTCTTAGGAC		AAGCCATCAGAAATTG	ACATCGACAGTATTCG	ATCACGAGTGACGCCT	CGAGAAGTCCATCTGC		TTTGGTTCAACACGAG			AACAAAGCAGCACCCA	CCCTCTCTCCATTGGA	ATTCAGGTCTTTACAC	ACACCAATCGTAATGC	ATGGAGGGTTTAGTCG	GACTCAAGTGTCCAAT	TACTTCAGTCTTGTCC					AGGTTGTTCAGCGCAC	GAGACTTAGCCTTCTC	ATACCTTCAAAGCACG
AGACACTCAGACCGCT	TGTTCTAAGAATCCCT	ACTATTCAGAAAGCGA	TACGCTCAGAGCCATG	AAGTGAACACAATTCG	ACTATCTAGTCCGCGT	CAGATTGCACCAATTG	CAAAGAATCGCCAATA	TCCTCTTCATCGCTAA	TGGGCGTAGTATTAGG			AGCGTCGCAGCTGCCA	GTTCTATTCCGAGCTG	AGACAGGCACATGTTG	AAGCCATCAGTTAAAG	ACTGATGAGAGAGTTT	ATGACCATCCAATGCA	AGCGCTGGTACAACGG	TCCACGTGTCCGGATC	TCTGGCTAGAGTTGCG			ACTACGAGTTTATGCG	TCCCAGTTCTACTGCC	AGTAACCAGAACGTGC		AAGCCATCAGGACTAG	ACATCGATCGCGTAGC	ATCACGATCTGCATAG	CGAGGCTTCCTAAGTG					AACAAAGCAGGCGAAT	CCCTTAGAGATACCAA	ATTCATCCATTCACCC	ACACGCGGTCACTCGG	ATGGAGGTCAAACTGC	GACTCTCCATAATCGC	TAGAGTCCAGAGATTA					AGTAACCAGCCGAATG	GAGGCAAGTAGACTGG	ATACCTTGTGTTTGCA
AGACAGGCAACACAAA	TGTTGAGCATGATGCT	ACTATTCTCAGTCATG	TAGGGTTCACGTAGTT	AAGTGAACACCCAAGC	ACTATCTTCGGTTAGT	CAGATTGGTCGCGTCA	CAACAACAGTAACGAT	TCGAACACACAGTATC	TGGTAGTTCGGTTAGT			AGCGTCGGTACAAGCG	GTTGAACTCTCCAAGA	AGACAGGTCACGGGCT	AAGCCATGTCCGTACG	ACTGCAAAGATTCGAA	ATGACCATCGTTGTAG	AGCGCTGGTGACTCTA	TCCAGAATCGTAGTCA	TCTTTGACAGGACTTT			ACTATCTAGGAGCAAA	TCCTAATGTTGGGTTT	AGTACTGAGAGTCAGC		AAGCCATCATTGAGGG	ACATGCACAAGATTGA	ATCACTTGTCCGGACT	CGAGGCTTCGCCTTGT					AACAAAGGTCCTCATC	CCGATCTAGCCATATC	ATTCATCGTTCACGAT	ACACGCGGTCTCGGAC	ATGGATCAGAGCCATG	GACTTCCTCGCCTATC	TAGGAGGCACACGGTC					AGTAACCGTCTGCCTT	GAGGGATCACGGTAGA	ATACTTCAGCCATATC
AGACAGGCAGCTGAAG	TTCACGCCAAAGAACT	ACTCCCAGTCTCCCTA	TATGTTCGTAGTCGGA	AAGTGAACATGGCCAC	ACTATGGAGGTCCCGT	CAGCAGCGTAGGTAGC	CAACAACCACATCCCT	TCGAAGTCATGTCTAG	TGTAACGAGCGTGTTT			AGCGTCGGTTGCTCCT	GTTGCGGGTCGCACGT	AGACCATGTCATACCA	AAGCCATGTCTACAGT	ACTGCAACAGCCCAGT	ATGAGGGAGTGCTCAT	AGCTACACAAGCACAG	TCCCACAAGGTAATCA	TGACAGTGTCAACATC			ACTATCTCAACCGTGC	TCGTCCAGTGAGTTGG	AGTACTGTCCCAGGCA		AAGCGAGAGTTGCGAG	ACATGCAGTAGAGCTG	ATCACTTTCAGTGTTG	CGAGTGCTCCAGCCTT					AACAAAGGTCTTTCTA	CCGATCTCAAATTGCC	ATTCCCGGTGCAGATG	ACACGCGTCCGAGTGC	ATGGGAGGTTCGTAAC	GAGACTTAGGTAGCAC	TAGGTTGTCCTGTTGC					AGTACCACAGTGACCC	GAGTTTGGTCCAAAGG	ATACTTCGTCTTGCTC
AGACAGGTCCCTGGTT	TTCACGCGTTCAGTAC	ACTGATGGTCGGCCTA	TATTCCAGTCGAACAG	AAGTGAATCGTTCATT	ACTATTCAGCGTACAG	CAGCGTGGTAGAATGT	CAACAACTCATTCCTA	TCGACCTCAACCAACT	TGTACAGTCTCCATAT			AGCTACAAGAACCCGA	GTTGTAGGTATGCTTG	AGACCCGAGGGATCAC	AAGCCATTCCCGTAAA	ACTGCAATCCACGGGT	ATGAGGGGTCTAACGT	AGCTACACACACAGCC	TCGCTCACAAATGCTC	TGACCCTCAAACTGCT			ACTATCTTCGTCGATA	TCTGCCATCTTCGGTC	AGTAGTCAGAGCCTGA		AAGCGAGCAAGAATAC	ACATTTCAGTAATTGG	ATCACTTTCTAAGAAG	CGCAGGTAGGTTGACG					AACAAAGGTTATCTGG	CCGGTGATCACTGGGC	ATTCCTAAGACACACG	ACACGCGTCTTACACT	ATTACCTAGCCTCTCT	GAGCTGCAGGTGGGTT	TATATCCGTCCCACGA					AGTACTGTCAAGGTGG	GATAGAACACGGGTAA	ATAGACCAGTTGTACC
AGACCCGGTGTCCTAA	TTCACGCTCGACACTA	ACTGTGAGTTTCGTGA	TCAAGTGGTCGAGATG	AAGTTCGCAATAGTAG	ACTATTCAGGCTCCCA	CAGTGCGTCGGATAAA	CAACCTCGTCTACATG	TCTTGCGCAGAGAAAG	TGTCCACTCTGCTTTA			AGCTCAATCTTCCCGA	GTTGTGAAGCCAAGGT	AGACCCGCATCACAGT	AAGCGAGAGCAACAAT	ACTGTCCCACTGCGAC	ATGAGTCAGCACCAGA	AGCTCAAAGGTGATAT	TCGGGACCAGCTACAT	TGAGCATCAACAAAGT			ACTATGGAGATTAGTG	TGACGCGAGGGAGGCA	AGTAGTCTCGCGAAGA		AAGCGTTAGCGATTCT	ACATTTCCAGAGTTGG	ATCAGGTAGACTAAGT	CGCAGGTGTGGGTCAA					AACAAAGGTTCCGTTC	CCGGTGATCGAGAAGC	ATTCCTAGTCTGGTTA	ACACTGAAGTAGGATT	ATTACCTGTTAGTTCG	GAGTTACTCGGTCTGG	TATCTTGTCGAGTCCG					AGTAGTCCACACCTTC	GATGCTATCCTGTTGC	ATAGACCCACTATCGA
AGACTCACACTGCGAC	TTCAGGAGTTCGGCTG	ACTTAGGAGCAACAGC	TCAAGTGGTGGAACAC	AAGTTCGCAATCAGCT	ACTATTCTCTAGTGTG	CAGTTCCGTAGTCGGA	CAACGATAGATAGCAT	TGACCCTAGATTAGCA	TGTCCTGGTATCAGCT			AGCTTCCTCGCTGTTC	GTTTGGATCCAATCTT	AGACCCGCATTCATCT	AAGCGAGAGGTTGACG	ACTGTCCCAGAAATTG	ATGATCGTCACGGGCT	AGCTTCCGTACCGTCG	TCGGGTGTCTCTTCAA	TGAGTCACAATCCTAG			ACTATGGCAGGTCCGT	TGAGCGCGTATCGTAC	AGTCAACGTGTTTGCA		AAGCGTTCAAGCTACT	ACATTTCGTATACCTG	ATCATTCAGGGCAGAG	CGCGTGACACGACGAA					AACAAAGGTTCTTAGG	CCGTAGGAGATACGAT	ATTCGTTCAAAGAACT	ACACTGACAAGAGTAT	ATTACTCTCGCCTAGG	GATCAGTGTTACGATC	TCACACCAGTGAGTTA					AGTAGTCGTGGTACAG	GATGTTGCAGCTTTCC	ATAGAGAGTGCGGCTT
AGACTCACAGCACCCA	TTCATGTGTCCGGTGT	ACTTAGGCAGCATACT	TCAATTCGTAGATTGA	AAGTTCGCAGTAGAGC	ACTCCCAAGAACGCGT	CATACTTCACGACGTC	CAACGGCAGCAGCCTC	TGAGACTCAATGGCAG	TTATTGCCAGAGTTGG			AGGAAATTCAACTCTT	TAACTTCAGCCGGATA	AGACTCATCAAGTAAG	AAGCGAGGTGGTCTTA	ACTGTGAAGCGAACTG	ATGCCTCAGAGAGGTA	AGCTTCCGTGGAAGTC	TCGGTCTAGGTAAGAG	TGCACGGCAGAGCTAG			ACTATTCCAGCGATTT	TGCCGAGTCGTCGATA	AGTCAACTCGAACGCC		AAGGAATAGAGCCGTA	ACATTTCGTATGACAA	ATCCACCAGCACTCGC	CGGAACCAGTAGGATT					AACAAAGTCAGTGATC	CCGTTCACAGCTACCG	ATTCTACCAGTCAGAG	ACACTGACATGACGTT	ATTATCCTCACCGCTT	GATCGTATCGCAAGAG	TCAGCCTGTGATTCAC					AGTCAACCATCAACCA	GATGTTGGTTTGATCG	ATATCCTGTCGTCAGC
AGAGAATGTAGGTAGC	TTCCTTCAGAGAGCAA	ACTTATCAGCCATTGT	TCACGGGCATACAGAA	AAGTTCGGTTAGGCTT	ACTGATGAGCAAGGAA	CATCCACGTTCGAAGG	CAAGAGGGTTGTCCCT	TGAGCATCAGGAAGTC	TTCCTAAGTTAAAGTG			AGGAATACACAAAGTA	TAAGCACGTAATCAAG	AGAGCAGTCTACTGAG	AAGCGAGGTTCTCACC	ACTGTGATCCCATACC	ATGCGATCAGCTACTA	AGGAAATTCCCAGGCA	TCGTCCAGTTTCGCTC	TGCAGATGTACGATCT			ACTCCCAAGTTCATGC	TGCGATACAACCAGAG	AGTCTCCTCCCGTTGT		AAGGAATAGCGGGTAT	ACATTTCTCAGATGCT	ATCCACCAGCGGCTCT	CGTAGTATCGAGGCAA					AACAAAGTCCGATTAG	CCGTTCATCAATCCGA	ATTGTTCGTCTCTCTG	ACACTGATCGCTGACG	ATTCTTGAGCCTTCTC	GATGGAGGTTGCATGT	TCATACTGTAACGGTG					AGTCAACGTTCTCAGA	GATTGGTAGTTCTACG	ATATCCTGTTAGTCGT
AGAGAGCCACTCAAGT	TTCGGTCCAGAGACTG	ACTTATCCAGCCTATA	TCAGGGCAGGTGCCAA	AAGTTCGTCCGATTAG	ACTGCAAAGCGTGAAC	CATGAGTAGCCGTAAG	CAAGCTACAAGGTCAG	TGAGGGACAATGCTCA	TTCGGTCAGCGTTCAT			AGGAATAGTTGTAGCT	TAATTCCGTTAACAGA	AGAGCCCAGCGAATGC	AAGCGAGGTTGTACGT	ACTTAGGCAAAGGTTA	ATGTCCCTCGGATTAC	AGGAATAGTTGAATCC	TCGTGCTGTGATCGTT	TGCTTGCCAGGCACTC			ACTCCCACATAGAATG	TGCTCGTCAGGCGATA	AGTGACTTCGACGATT		AAGGAATAGCTAGATA	ACCAAACCAAACGAGC	ATCCCTGAGATTGACA	CGTGATATCGTTCATT					AACAAAGTCCGTGGGT	CCTAACCGTGCAGTGA	ATTGTTCGTTTGGGAG	ACAGAAAAGCGTCTGC	ATTCTTGGTGCCCTTT	GATTCTTGTATTGAGA	TCATCCGTCCCAATAG					AGTCACAGTCATACCA	GATTTCTTCTTCGTGC	ATCCATTTCCTATTTG
AGATAGAGTTTCGATG	TTCTCTCGTTCAACGT	ACTTATCGTCCACAGC	TCATGAGGTTCCCACT	AATAGAGGTGTAACGG	ACTGCAATCGCCGAAC	CATGCAACATCCAACA	CAATCGAAGGATTTAG	TGCAGATGTGCCGGTT	TTGACCCAGCGTTCAT			AGGACGACACACACGC	TAATTCCGTTACACAC	AGATAGACAGATTAAG	AAGCGAGTCAGCATTG	ACTTAGGCAACCGATT	ATTATCCAGTATCTGC	AGGACGACACAAACGG	TGACTCCGTTGACTGT	TGTTGGAGTATCGCTA			ACTCTCGTCGTCAAAC	TGCTTCGCAGTTGCGC	AGTGACTTCTGTGCTC		AAGGAATCAGAACCGA	ACCAAACTCAACGTGT	ATCCCTGGTTACGGAG	CGTTCTGCAGTGCGCT					AACAAAGTCTCATTGT	CCTCAACAGCGCTGAA	ATTTCTGCAAAGGATT	ACAGAAACAACGGTAG	ATTGGGTCAGCGTAGA	GCAACATTCCTACGAA	TCATGTTCACCCTTGT					AGTCATGAGGAGGTTC	GCACGTGTCCAGTTCC	ATCCCTGTCATCTGTT
AGATCCACATGGTGGA	TTGGATGCACTGGATT	AGAAATGAGACCGCCT	TCCTCGAAGCTTCATG	AATAGAGTCGCTTGAA	ACTGTCCAGTGGTTGG	CATGCCTAGATCGGTG	CAATTTCTCTCTCGAC	TGCGGGTGTACTGAGG	TTGAGTGCATCATTGG			AGGACGACACGACGAA	TACACCCAGAGATCGC	AGATAGATCATCTACT	AAGCGAGTCCATTCAT	ACTTATCCACATACGT	ATTATCCAGTCAGAGC	AGGACTTAGGTTCTTG	TGCCGAGAGAGTGTTA	TTAATCCAGTGTACAA			ACTGATGTCGACGATT	TGGGAGACATGTTACG	AGTTCCCAGATCGCCC		AAGGAATTCAAACGTC	ACCAACAGTACAGAGC	ATCCCTGTCACTCTTA	CGTTCTGTCTGTAAGC					AACAACCAGACCGTTT	CCTCAGTCAAGACAAT	CAACAACAGATTGATG	ACAGAAAGTTGCGGAA	ATTGTTCGTGATGGCA	GCAGCTGTCTACCTTA	TCATGTTTCCTGGGAC					AGTCATGGTGCCCAGT	GCAGCCAGTACGTGAG	ATCCGTCCACCATAAC
AGATCCAGTCAGACTT	TTGTGTTAGCCGATCC	AGAACAAGTCCCACGA	TCCTCGAAGGATACAT	AATAGAGTCGGAGCAA	ACTGTCCGTCCAGCCA	CATGCCTGTCAATCTG	CACAACAGTACAGTTC	TGCTTGCTCTGTAAGC	TTGAGTGCATCCAACA			AGGATAAGTGTCATGT	TACACCCAGTGGCGAT	AGATCGTAGATACATG	AAGCGTTAGGTAGACC	ACTTATCGTAGAGGAA	ATTATCCTCCTCTAGC	AGGACTTCAATTGAGA	TGCGGCACAGAACTTC	TTCATTGTCTCAGTCC			ACTGATGTCGCAATGT	TGTGGCGCACTACTTT	ATACCGATCAGCAATC		AAGGTAAAGATGGCGT	ACCACAAAGATTACCC	ATCCGTCCAAGCGCAA	CTACAGACACGCAGTC					AACAACCAGCGGATCA	CCTCCTCCAATTGCGT	CAACAACGTATTGGCT	ACAGAAATCAGGGTAG	ATTGTTCTCAAGGCTT	GCAGTTATCTCGGTCT	TCATTACGTTTCAGAC					AGTCTCCGTGTGAATA	GCATCTCCATGTGGCC	ATCCTATTCAGATTGC
AGATGAATCACTTGTT	TTTCACAGTAACAAGT	AGAACCTTCGCGCCAA	TCCTCGAAGTTTGCTG	AATCACGAGACATAAC	ACTGTGACACGGAAGT	CATTCATCATTGACCA	CACACAAAGACCTCAT	TGGCGTGAGATCACTC	TTGGGATAGCAGTAAT			AGGATAATCGTTCGCT	TACGCTCGTTAGGCCC	AGATCGTCAGCGGATA	AAGCGTTAGTACGTCT	ACTTATCGTGGGTTGA	ATTCAGGCACTGGATT	AGGACTTGTCCGAAGA	TGGAGGATCAAGAATG	TTCCTAATCGCGTCGA			ACTGATGTCGGACAAG	TTACAGGTCTCACTCG	ATACTTCAGCATATGA		AAGGTAATCTGAGATC	ACCACAAAGGATGCGT	ATCCGTCTCAGCAGAG	CTAGGTATCAGGTGTT					AACAACCAGCTTTCCC	CCTCTCCTCACAGAGG	CAACAGTAGGACGCTA	ACAGAAATCATGTCAG	ATTTCACAGTCCGCGT	GCATCGGGTTGCTTGA	TCCAGAATCTCAACCC					AGTCTCCTCCTCACCA	GCATGATGTGCTATTG	ATCGGATCAATTAGGA
AGATGCTAGATGCGAC	TTTCAGTTCTGCCTCA	AGAAGCGGTTTCGATG	TCGATTTAGGTCACCC	AATCACGAGTGATTCC	ACTTATCAGGTTCATC	CATTCCGAGGTAGATT	CACACAACAATCCTAG	TGTAGACAGGTTGACG	TTGTTCAGTCGAGCTC			AGGCATTTCTACTGAG	TACGCTCTCGCACGGT	AGCATCAAGCCTTCTC	AAGCGTTCAAATTAGG	ACTTCGCCAACAGCCC	ATTCATCGTGTTCGAT	AGGACTTGTTGTGCCG	TGGATGTCAGTTGGTT	TTCCTCTCACTGCGTG			ACTGATGTCTAAGCGT	TTAGGGTTCATGCCAA	ATACTTCCACAATGTC		AAGTACCAGCGACTGA	ACCACAAAGGCGTTGA	ATCGATGAGTGTAGTA	CTATAGGTCCATTGTT					AACAACCAGGATTTAG	CCTGCATCAAGAGATT	CAACAGTCACCAGCTG	ACAGAAATCGCACGGT	ATTTCACCATTCTTCA	GCATGATGTCGCTGCA	TCCTCCCGTTCAAGTC					AGTGACTCATCCGGCA	GCATGATTCTTCACGC	ATCGGATGTGTAAACA
AGCCACGTCAGCCTCT		AGAAGTAGTATCTTCT	TCGCAGGAGCGTGTCC	AATCACGAGTTAGTAG	ACTTCCGAGAGAGCCT	CATTCTAAGATTGCGG	CACACAAGTAACAAGT	TGTTCCGGTATCCCTC	TTGTTGTAGACCATTC			AGGCCACAGCTAGAGC	TAGACCACAAATGGAT	AGCCAATTCACTCACC	AAGCGTTGTTGTTGCA	ACTTCGCCAAGCTCTA	ATTCCATCAAAGCTAA	AGGAGGTCAACTGTGT	TGGGCTGGTATTTCTC	TTCCTTCGTGGACTGA			ACTGTGATCGTGGGAA	TTGCTGCCAGTATTCG	ATACTTCTCTTCCACG		AAGTACCAGTCCTACA	ACCACAACAGCAGTCC	ATCGATGCATTACGGT	CTATCCGCACAGCATT					AACAACCAGGCGTCCT	CCTTGTGCAAGATGTA	CAACCAAAGTCTTGGT	ACAGCCGCATCGTGCG	CAACAACCACTTGGCG	GCCAGCATCCCTCTAG	TCCTCGAGTACGTAGG					AGTGACTGTCCGGCAT	GCCAGTGGTGCCTACG	ATCGGATTCCATACAG
AGCGCCATCCGTGTCT		AGACAAAAGATAGTGT	TCGTGCTAGGTCATAA	AATCACGCACCTGTCT	ACTTCCGTCGTTTACT	CATTGAGCATAGCACT	CACACAAGTACGGGAT	TGTTTGTTCGCCGTGA	TTTACGTAGTGGATTA			AGGCCACAGTGAGTGC	TATCCTAGTGATAGTA	AGCCACGAGCTAATGA	AAGGAATAGAGCTTTC	AGAAATGCAAGATTGA	ATTCCTAGTAGCTGAG	AGGATAACAACAGCCC	TGTCCTGGTGGCAACA	TTCTAACTCACCCTTG			ACTTAGGAGTATCTGC	TTGGATGGTGGCAGAT	ATAGACCTCAAGGTGG		AAGTACCCAACGTATC	ACCACAACATGTTTGG	ATCGGCGGTGGACTAG	CTCAAGAAGTGCTAGG					AACAACCCAATACCCA	CGAAGTTAGGTTTACC	CAACCTCCACACACTA	ACAGCCGGTCATTGCA	CAACAACGTTGTTGCA	GCCAGGTTCACGAGGA	TCCTCGAGTTATAGCC					AGTGATCCACATTACG	GCCATTCGTTACGATC	ATCGTAGCACAAGCTT
AGCGCTGCACACAGCC		AGACAAACAGGCATTT	TCGTGCTGTCCTACAA	AATCGACCACTCATAG	ACTTCGCCAAACCGGA	CCAATGAAGAAGAGCA	CACAGATAGCTGACCC	TTAATCCAGGTGATAT	TTTCACAGTCGGTAAG			AGGCTGCGTCTCGGAC	TATCCTATCTTGTGCC	AGCCACGTCTACGCGG	AAGGAATAGGAACTCG	AGAAATGCAGGATTCT	ATTCGTTGTCAAGCGA	AGGATAACACTAACGT	TGTGATGGTAATCAGA	TTCTCTCCATCACAGT			ACTTATCCAATGAGCG	TTGTTTGGTGCATGTT	ATAGACCTCTCAGGCG		AAGTACCCAGCATGCC	ACCACAATCGAGAAAT	ATCGTCCCACAGTCCG	CTCAGGGTCGGAGCAA					AACAACCCACCGGCTA	CGAATTGGTATCCTCC	CAAGAGGTCACCTCTG	ACAGGGAAGCTGGTGA	CAACGGCGTGTCTTCC	GCCAGTGAGTCACGAG	TCCTTCTTCTAGACCA					AGTGATCTCATCAGTG	GCCCAGACAAAGCGTG	ATCGTAGCAGGACGAT
AGCGTCGAGGCACGAT		AGACAAATCCACAGCG	TCTACATGTCTTGAAC	AATCGACTCTCCAATT	ACTTCGCTCATACGAC	CCAATTTGTTTCGTAG	CACAGGCCAAGTACCT	TTACAGGGTTGTAGCT				AGGGAGTCACTTTAGG	TATCTGTGTGGCCCAT	AGCCAGCAGTATAACG	AAGGAATAGGCTTAGG	AGAAATGGTCGATGCC	ATTCTTGGTTAGCGGA	AGGATAATCCACACCT	TTCTAACGTCACGTGC	TTGAGTGCATCGAGCC			ACTTATCCAGGGATAC	TTTCCTCAGCGCCCAT	ATAGAGACAATTCACG		AAGTACCCAGCTGTAT	ACCACAATCTTACTGT	ATCGTCCGTTCGGCGT	CTCAGTCCATGAGTAA					AACAACCCACCTGCAG	CGAATTGTCGAGCCAC	CAATCGAGTTGGAGGT	ACAGGGAGTGCTGCAC	CAAGACTGTTCTCAGA	GCCGTGATCGAGAGCA	TCGAACAAGCGTCTGC					AGTGCCGTCATCGTAG	GCCGATGCACGTACAT	ATCGTAGCATAATGCC
AGCTACACAGCAGATG		AGACACTTCGGCATTA	TCTATACAGAGGGCGA	AATGAAGGTAGGTGCA	ACTTTCAAGTAAGCAT	CCACAAAAGTGCACTT	CACCAAAAGGTCTGGA	TTACGTTGTGAGTCAG				AGGGCCTGTTGCAACT	TATCTTGTCGAGAGCA	AGCCAGCCATGGCCAC	AAGGAATCACAGTGTT	AGAAATGGTCGTTCAA	ATTGGGTCAGGAAGTC	AGGATCTCAGCAGACA	TTCTAGTTCAAGCCCG	TTGCGTCAGAGCATAT			ACTTCCGCATCATCTT		ATATCCTAGATCCAAA		AAGTACCGTCCAACGC	ACCATTTCAAGTCCAT	ATCGTGAAGTAATTGG	CTCAGTCGTATCCTCC					AACAACCCACGACAAG	CGAATTGTCGCCTTTG	CAATTTCCACGTATAC	ACAGGGAGTTAGTCGT	CAAGCTAAGTATCTGC	GCCTGTTAGGATCACG	TCGATTTCAAGCGATG					AGTGCCGTCTTACTGT	GCTACCTGTTATCTGG	ATCGTAGGTGGTCTTA
AGCTACAGTATCTCGA		AGACAGGGTCTGCATA	TCTCCGAGTCGCCACA	AATGACCAGGCATCGA	ACTTTCACACCAGGTC	CCACAAATCTGCGATA	CACGAATGTGCATGTT	TTCACGCTCTGCGGGT				AGGGCTCGTGGAACCA	TATTGCTGTTCTTCAT	AGCGATTCAGACACCC	AAGGAATCATAACGGG	AGAACCTAGTTCTCTT	ATTGTTCCAGAGATGC	AGGATCTCAGGTACGA	TTGCTGCTCGCGATCG	TTGTGTTAGTCTGGAG			ACTTCCGGTTCGGACC		ATATCCTTCTGCGTCT		AAGTCGTGTACAAGCG	ACCATTTGTAGACAGC	ATCGTGAGTAGGATAT	CTCATTATCTACTCAT					AACAACCCAGAGGCTA	CGAGAAGGTTCTATCT	CACAGATAGTATAGAC	ACATCCCCACAGCCAC	CAAGGGACACTACCGG	GCTACCTGTCTACGTA	TCGCACTCAACTCGAT					AGTTAGCGTAAGATAC	GCTCAAAAGGATCACG	ATCTTCAAGCAAACAT
AGGAAATCACGTCGGT		AGACAGGTCTGAATGC	TGACAGTGTCTCACAA	AATGACCCACACCAGC	ACTTTGTGTAGCGTTT	CCACCATTCTCTGCTG	CACGTGGCAGCATGCC	TTCAGGATCAACCGAT				AGGGTCCGTCAACACT	TCAATTCCAAGAGTAT	AGCGATTTCGCGTCGA	AAGGTAAAGGCTTAAA	AGAACCTCACGTCTCT	ATTTCACAGAAACACT	AGGATCTTCTAATTCC	TTGGATGAGCCTCTGG	TTTACGTAGTACGAGC			ACTTCGCCAGGTACGA		ATCACAGGTATTCTCT		AAGTCGTGTATCGCGC	ACCCAAAAGCTACAAA	ATCTCTAGTTGGGTAG	CTCCCAATCCGATAAC					AACAACCGTATGTCCA	CGAGGAATCCGTGTAA	CACAGATGTTTCTATC	ACATCCCGTCGTTATG	CAATGACGTTGTGGAG	GCTCAAAAGACATGCG	TCGCTCAGTTCCATTT					AGTTAGCGTGCTGCAC	GCTGGGTCACCCTTAC	ATCTTCAGTACCTGTA
AGGACGAAGTTCGGTT		AGACCCGCAGACGCTC	TGAGGAGGTAGAATGT	AATGACCCATTCCTAT	ACTTTGTGTGAGTTTC	CCACTTGGTTTGGAAA	CACGTGGTCCCTTCCC	TTCTAACAGTCGCCCA				AGGGTGAAGAACGTGC	TCACACCGTACCGCGT	AGCGCCAGTGCCTGAC	AAGGTAAGTGACTAAA	AGAACCTCATTGCTGA	CAACAACAGCTCCACG	AGGCATTGTAGCTCGC	TTGGGTAGTTGCATGT	TTTATGCAGGATCATA			ACTTCGCTCGGAAGGT		ATCACAGTCTGTACAG		AAGTCGTGTGTCCAAT	ACCCAAAAGTTACGTC	ATCTCTATCTCTAAGG	CTCCGATCACAAATAG					AACAACCGTCGTTCAA	CGAGGCTTCAAGAGTA	CACCGTTCAACTGTGT	ACATCCCTCCAGCCTT	CACAACATCAGCAATC	GCTGGGTAGCGTGCCT	TCGGGACGTCGCCTAG					AGTTCCCTCTGCATGA	GCTTCACGTTCGGCTG	ATCTTCAGTTGTAAAG
AGGACTTAGCTGTTAC		AGACCCGCAGGAGACT	TGATCAGTCGAACCAT	AATGACCGTAGGAAAG	AGAAATGAGGCGTTGA	CCCAACTCACAAGTTC	CACGTTCCAGTGGGTA	TTGATGGCATTGACAC				AGGGTGAAGCTGTCCG	TCATGAGGTACCCGCA	AGCGCTGCACTAGTAC	AAGGTAATCAACTTTC	AGAAGCGAGATAACAC	CAACAACGTGGCCCAT	AGGCCACGTTCAACGT	TTGGTTTTCAGCATTG				ACTTTCAAGCAACTTC		ATCACGACACGCTATA		AAGTCGTTCAATCAGC	ACCCAAATCATTGCGA	ATGAAAGCAACTCCAA	CTCCGATCACAATGTC					AACAACCGTCTCCCTA	CGAGTGCTCAGCTGTA	CACGTGGAGCCACTCG	ACATGCAAGAAATCCA	CACAACATCATTATCC	GCTGGGTGTACGGTTT	TCGGGTGGTTTCCATT					AGTTCGAAGTGGACGT	GGAACCCCACGTAGTT	ATGAGTCTCTAGGCAT
AGGACTTCATGACACT		AGACCCGTCCCGAACG	TGCACGGGTTTAGTCG	AATGACCGTGCTCTTC	AGAAATGTCCGGCTTT	CCCGAAGCAGCGAACA	CACGTTCGTTCTATCT	TTGGGCGCAAGCGGAT				AGGGTTTTCCATCTCG	TCATGCCTCACGGGCT	AGCGCTGCACTATCGA	AAGGTAATCCCATGGG	AGAAGCGAGCATGTTC	CAACAACGTTAACCTG	AGGCTGCCATGGATCT	TTTGGAGCATCCTTCG				ACTTTGTGTCAGACGA		ATCACGACATTGTGCA		AAGTGAACACGACAGA	ACCCTTGCACAACGAG	ATGAAAGCATACAGAA	CTCCGATCACTTCATT					AACAACCGTGAGACCA	CGATGGCCACTGTTCC	CACGTTCAGCGAACTG	ACATTTCGTCAGGTAG	CACAGATTCGCACGGT	GCTTCACAGCAGTACG	TCTCCGACAACCGACC					AGTTCGAGTGCTCTTC	GGATCTACAGAGGGTT	ATGCCTCGTCATGCAT
AGGATAACAACTCGAT		AGACTCATCCACATAG	TGCGGCAGTATCTCGA	AATGCCAGTCCAGAAG	AGAACAAAGGACAGCT	CCCTCTCTCATAGAGA	CACTTCGTCCCGAGTG	TTGTTCAAGCTAATCC				AGGTAGGCACGGCACT	TCATTACCACTCGATA	AGCGCTGTCCGGCAGT	AAGTACCAGTCACTCA	AGAAGCGGTCGGCTAC	CAACAACTCAGAGCAG	AGGCTGCGTGAGGATC					ACTTTGTGTTAGAAGT		ATCAGGTCACGTTGGC		AAGTGAAGTCTACAGT	ACCCTTGCAGTTCCAA	ATGAAAGTCTCTAAGG	CTGAATGAGACCTTTG					AACAACCGTTACAGCT	CGATGGCTCACATACG	CACTGAACACCGTGCA	ACATTTCGTCTCGGGT	CACAGATTCGCTATTT	GCTTGGGAGTAACAGT	TCTGGCTGTATGGTAA					AGTTCGAGTTCGAAGG	GGATGTTCAGTAGGAC	ATGCCTCTCCCTCTCC
AGGATAACAGGTACGA		AGAGCAGCATTGCAAC	TGCTCCATCGCTCCTA	AATGGAAAGTGAACAT	AGAACCTAGGTTGCCC	CCCTGATTCCACGTCT	CAGATACGTGAACGGT	TTTCATGAGGGTTGCA				AGGTAGGCACTAGGTT	TCATTCACAAGGTCTT	AGCGCTGTCTCCAATT	AAGTACCGTCCGCAGT	AGAAGTAGTTTAAGGA	CAACCAAGTGACAGGT	AGGGAGTGTCAAGCCC					ACTTTGTTCAATCGGT		ATCAGGTTCTGTACAG		AAGTGAAGTGATGTAA	ACCGTTCCATGTGACT	ATGACCAAGTAGTCCT	CTGCAGGTCCGGCTTT					AACAACCTCATTTCGT	CGCAGGTGTCCACATA	CACTGAACACTTCTCG	ACATTTCTCGGTCATA	CACAGGCAGAAGCGAA	GGACGTCGTTATCTGG	TCTTTGACAGGATCTT					ATACCTTGTTAGAGAT	GGCTTGGTCCGCAACG	ATGGATCGTATTTCCT
AGGATAACAGGTATGG		AGAGCAGTCGAGCCAC	TGCTCGTTCTCCTACG	AATGGAATCACATTGG	AGAACCTTCGCGTGAC	CCGAACGAGACCTCCG	CAGATCAAGTTCCTGA	TTTCCTCAGCAGTCTT				AGGTCATAGGAAAGAC	TCCAGAAAGTCGCTAT	AGCTACAAGATGGGCT	AAGTCGTAGCTCGGCT	AGACAAAGTACGCTTA	CAACCTCGTGTCATCA	AGGGCTCCAGCTACCG					AGAACAAAGCTAGTTC		ATCATTCGTTGCATAC		AAGTGAAGTGTCCAAT	ACCTACCAGCGGTAAC	ATGACCAGTTCTCGTC	CTGGACGAGCGGGTAT					AACAACCTCGCAATGT	CGCATAAGTAGGTAGC	CACTTCGAGTCGAGGT	ACCAAACCAGCTGTAT	CACGAATCAGCATCTA	GGCTTGGAGCACCGTC	TGAGCATTCTCCGAGG					ATACTTCCACCATATG	GGCTTTCGTTTGCCGG	ATGGGTTGTATGCTTG
AGGATAATCGCGAAGA		AGAGCCCGTACAAAGT	TGGGAGACATAATCCG	AATGGAATCCTTCAGC	AGAAGCGAGGACAGCT	CCGGACAAGCTCCCTT	CAGATTGGTGGTCTTA	TTTCCTCAGCTCCCTT				AGGTCATCATTAGGAA	TCCATCGTCCAGTACA	AGCTACAAGGCTCCCA	AAGTCGTGTCTTCCGT	AGACACTGTGTAGTGG	CAAGACTCATTCAGGT	AGGGTCCAGAGTCAGC					AGAACAACACTAGTAC		ATCATTCTCCACGTAA		AAGTGAATCAATCGGT	ACCTACCAGGAACATT	ATGCATGCAGGACATG	CTGGTCTCAATCCAGT					AACAACCTCGCCGAAC	CGCCATTAGTGGTCAG	CAGATACAGCCTGACC	ACCAACAAGATGCTGG	CACGGGTAGTTAACAG	GGCTTTCCATTAGGCT	TGATTTCGTTACAGCT					ATAGACCAGTGGTTAA	GGGACAATCTAGTGAC	ATGGTTGAGAGTTGTA
AGGCATTCAGAGGAAA		AGATAGACATGTGGTT	TGTTCATTCCGGTAAT	AATGGCTCAGTAACGG	AGAAGCGGTCACTCTC	CCGGTAGCACCCATAA	CAGCAATAGATGTTCC	TTTCGATAGATGATTG				AGGTCTAGTGCATCTA	TCCCAGTGTCCGGCAT	AGCTTCCAGGTACAAT	AAGTCGTTCATAAGGA	AGACAGGAGTAAACTG	CAAGAGGAGGGTACGT	AGGGTCCAGCAGCCTC					AGAACAATCTTTCCGG		ATCCACCAGTGCCGAA		AAGTGAATCTATCCAT	ACCTACCCATTGCAAC	ATGCATGGTCAGGTGA	CTGTATTAGTGGATAT					AACAACCTCTCTCGAC	CGCCATTTCACCGGTG	CAGATCAAGCCATTCA	ACCAACAAGTTTCAGC	CACTAAGTCGGACTGC	GGGAAGTCACCACTGG	TGCATCCGTGTGTGTT					ATAGACCCACAACGTT	GGGATCCAGCTCCACG	ATGGTTGGTTACCCTC
AGGCCACCATTACTCT		AGATCCAGTTACACAC	TTAGTCTAGTGGATTA	AATTCCTAGCCGAATG	AGAAGCGGTGTCGCTG	CCGGTAGCATGTGCTA	CAGCGTGAGTAATACG	TTTGGAGTCAGATTGC				AGGTGTTAGGTCCCGT	TCCTAATTCCGAGGCT	AGCTTCCAGTTCCGTA	AAGTGAAAGGTCATCT	AGACCATCACAACGAG	CAAGCTATCAAGCGTT	AGGGTCCGTGTGTTTG					AGAACCTCAGGTCTCG		ATCCATTGTAAGTTGA		AAGTGAATCTCTCTTC	ACCTGAAGTTAGGCCC	ATGCCTCGTTACCCTC	CTGTGGGAGTTTGGCT					AACAACCTCTTACGTT	CGGAACCTCATCACCC	CAGATTGCACTAGGCC	ACCAACACACTACGGC	CACTGAACAGGTAGTG	GGGAAGTCATACAGGG	TGCATGACAATTTCTC					ATAGAGACACGCAGTC	GGGCGTTAGTTCCATG	ATGTCCCCAGCTGAGA
AGGGAGTAGTCTGCGC		AGATCCATCCTGTACC	TTCCAATTCTTTCCAA	AATTCCTAGGCTCAAG	AGAAGTAAGTGAACAT	CCGTAGGCATGTCGTA	CAGCGTGTCTTTGATC					AGGTGTTGTGCGTCGT	TCCTCCCGTCGCAACC	AGCTTCCGTAACCCGC	AAGTGAAAGTTGCCCG	AGACCCGAGATTTGCC	CAAGGGACACGGCACT	AGGGTGATCCCGAACG					AGAACCTTCTTTGCAT		ATCCGTCAGACGACTG		AAGTTCGCAGGAGACT	ACCTGTCAGGATGAGA	ATGCGATAGCCGGATA	CTTACCGCATCATCCC					AACAAGAAGCCAACCC	CGGACACCATTGTGCA	CAGCAATTCATCCTGC	ACCAACAGTTCCGGTG	CACTGAATCCCATAAG	GGGACCTTCTCTTGCG	TGCGGGTTCGGTCGAC					ATAGGCTTCGCTATTT	GGGCTACGTGAACGGT	ATGTCCCCATAGAGGC
AGGGCCTAGTGCCCGT		AGATCGTGTTTGGCTA	TTCGGTCTCTATTCGT	AATTCCTCAAGAATGT	AGAAGTACAGCATTGT	CCGTAGGTCGGCATAT	CAGGCCAAGCAGCACA					AGGTGTTGTTATCTTC	TCCTCTTCAAATGGTA	AGGAATACAATACAGA	AAGTGAACAAAGCAAT	AGACCCGAGTTTGGCT	CAATACGGTCGCTCGA	AGGTCATTCCGCGGAT					AGAAGCGCACACACGC		ATCGATGCATAACCCA		AAGTTCGGTATGAGCG	ACCTGTCAGTGAACAT	ATGGGAGCACATAGCT	CTTACCGGTCAGTCCG					AACAAGAAGCCTATTG	CGGGACTGTTGTCATG	CAGCAGCAGGCTGTAG	ACCACAACAACCCTCT	CACTGGGCAATAGTAG	GGGACCTTCTGTTGGA	TGCTGAACAATCGCAT					ATATCCTCACTGCATA	GGGCTACGTGCTCTTC	ATGTCTTCACACCAGC
AGGGCCTCAGTTCCAA		AGATGAATCGCTATTT	TTCTAGTGTTGCCATA	AATTCCTCAATTGGTC	AGAAGTATCCGGTAAT	CCGTTCAGTAGGTAGC	CAGGCCAAGTTGCTCA					AGGTTACAGCAAATCA	TCCTTTCTCATGGATC	AGGACGAGTGCAGTGA	AAGTGAAGTCTGTCCT	AGACCCGCAATTTCGG	CAATCGATCGGTCTAA	AGGTCTACAAGTCCAT					AGAAGCGGTATACAGA		ATCGATGCATACAGCT		AAGTTCGGTCTTTATC	ACCTGTCCATCCTTGC	ATGGGAGTCCACAGCG	CTTACCGTCCATCCGT					AACAAGAAGCGCCTAC	CGTGAATCATACCACA	CAGCAGCGTGCGCTCA	ACCACAACAATAGTAG	CACTGTCAGTTCGGTT	GGGCCATTCACCGGTG	TGCTTGCGTGTCACAT					ATATCCTGTTGGAGAC	GGGTAGATCGAAGGAC	ATGTCTTGTAAGAACT
AGGGCTCAGTAGTCCT		AGATGCTAGGCCTAGA	TTGGGATGTATGGGAC	AATTCCTCAGCTATTG	AGACAAAGTCGCACGT	CCTAACCTCTGTGTGA	CAGGCCATCATCGCTC					AGGTTACTCCGTACGG	TCGATTTCACTCCACT	AGGACTTAGGATACCG	AAGTTCGAGGTAAAGG	AGACCCGGTTCTCCCA	CAATGACTCCAACCGG	AGGTGTTGTGTAAACA					AGAAGTAGTTGTCTAG		ATCGCCTAGCCTCTGG		AAGTTCGTCTAAGCCA	ACCTGTCCATGGACAG	ATGGTTGCAGCACGAA	CTTCCGATCTTACTGT					AACAAGACAAAGGCTG	CGTGAATTCAACTCTT	CAGTTAGGTATCCCTC	ACCACAACACTAAACC	CACTTCGCATCTCCCA	GGGCCATTCTAGAGCT	TGGGAAGAGATTGGGC					ATATCCTTCGAATCCA	GGGTTATAGGCTCACC	ATTACCTGTCAGGTAG
AGGGTCCTCAACTGAC		AGATGCTCATTGCCGG	TTGGGTAGTCAACCAT	AATTCCTCATCATCCC	AGACAAATCCCAAGTA	CCTAAGATCAAATAGG	CAGGTATCAACACAGG					AGGTTGTTCTAACGGT	TCGCTTGTCTCGGCTT	AGGACTTCACCTGTCT	AAGTTCGCATTGCCGG	AGACCCGTCTTCACGC	CACACAATCATCACTT	AGGTTACTCCTAAACG					AGACAAACATCTCAAG		ATCGCCTGTTATAGCC		AATAGAGGTAACTAAG	ACCTGTCGTTGCGTAT	ATGTCTTAGCCTCACG	CTTCGGTAGGACTGGT					AACAAGACAATACCTG	CGTGAATTCGAGCTGC	CAGTTCCCAATCCTTT	ACCATTTCAGGATTCT	CAGAGCCGTTTACGAC	GGGTAGACATCGTTCC	TGGGCGTAGCAACAAT					ATCACTTCATGAAGGC	GGGTTTAAGCTTCGTA	ATTCAGGCATGTACGT
AGGGTTTAGCTCCGAC		AGCATCATCCAATCTT	TTGGTTTAGTGCACCC	AATTCCTTCATCGCCT	AGACAGGCACAGCGCT	CCTACGTAGTGCACCC	CAGTGCGCAGAGGACT					AGTACCACAATATCCG	TCGGGTGGTTTACGTG	AGGATAATCTCCTGCA	AAGTTCGGTGGCATCC	AGACTCAGTAGTGCGA	CACAGATGTAGCTGCC	AGGTTGTCAGATACTC					AGACAAAGTATCGTAC		ATCGGATAGCCTTTCC		AATAGAGGTATCGCGC	ACGATCAAGAAATTCG	ATGTCTTCAGGCTATT	CTTCTAAAGAGAACCC					AACAAGACAGAATTCC	CGTGTCTCAATCACGT	CAGTTCCTCATCACAG	ACCATTTCAGTCCCGA	CAGATACCATCTCAAG	GGGTTATTCGACGTCG	TGGGCTGAGGCTCTAT					ATCACTTGTCGCATTA	GGTAATCCAGAAGTTA	ATTCATCCAGCTCCTT
AGGTTACAGTAACCGG		AGCCAATAGATTAGAC	TTGTGGAAGGATCATA	AATTCCTTCGAGCACC	AGACCATAGCGAGAAA	CCTATCGAGTTCCGTA	CATAAGCGTGCCAAGA					AGTACCATCGTGTGGC	TCTATCATCTGCCTGT	AGGCCACGTGTTCCAA	AAGTTCGGTTAGGCTT	AGAGCAGAGTCGCTAT	CACAGGCGTTTACTGG	AGGTTGTCAGCGTATT					AGACAAAGTTCTATCT		ATCGGATGTCTACTGA		AATAGAGGTCAGCGTC	ACGATCACAGTTTCGA	ATTACCTCATAGAGGC	CTTCTAACACCAGTAT					AACAAGACAGGCTACC	CTAACCCCATGACTCA	CATAAGCCACTCGATA	ACCATTTTCAGCGTCG	CAGCAATCACGGAAGT	GGGTTTAGTCGATTTG	TGGGCTGGTCTTGGTA					ATCACTTGTGGAAATT	GGTGAAGAGGAACGAA	ATTCATCCATATACCG
AGGTTACCAGAGGCTA		AGCCAATAGGTTAAAC	TTTACGTAGAGTCCGA	AATTTCCTCACCCTGT	AGACCATCAATAGGGC	CCTATCGGTCATAGTC	CATCCCATCCGATAAC					AGTCATGGTGGCTGAA	TGAATGCCAGACGATG	AGGCTGCAGAGCCATG	AAGTTCGTCAAGAGGC	AGAGCAGGTTCAGTAC	CACAGGCTCACGGAGA	AGTAACCGTACCTAAC					AGACAAATCATTGCTT		ATCGGATGTGTGTACT		AATAGAGTCCATAGAC	ACGATCAGTCTACTGA	ATTATCCAGAAAGTCT	GAAACCTGTGATACAA					AACAAGACATCGGATT	CTACATTCATGACGTT	CATCAAGAGTTGAATG	ACCATTTTCCGTGGCA	CAGCCAGAGAGCCATG	GGTCTGGGTGTACGCC	TGGTGATGTCGGTGTC					ATCAGGTAGTCACTGT	GGTGAAGTCCCAAGCG	ATTCCATAGTTCCGGC
AGGTTACCATTGTGCA		AGCCACGCATTCACAG	TTTGACTCAGATCACT	ACAAAGACAGCCTACG	AGACCCGAGAGATGCC	CCTATCGTCTGCCCTA	CATCCGTAGTGCACAG					AGTGACTAGAATTGTG	TGACAGTTCTAGTGTG	AGGCTGCCACACCTGG	AATAGAGCAATTGCGT	AGAGCCCAGGAACATT	CACATGATCGGCCTTT	AGTAACCTCATCGCCT					AGACAAATCTTGGATG		ATCGTAGTCGAAGCAG		AATAGAGTCTGTCTCG	ACGATCAGTGTAGGAC	ATTCAGGGTGTATCCA	GAACGTTAGGATGGCT					AACAAGAGTATGAGAT	CTACATTCATTAAGCC	CATCCCAAGATTGCGG	ACCATTTTCGACACTA	CAGGCCAAGAGCCCAA	GGTGTTAAGTCTCCTC	TGTAGACCACTTGACA					ATCAGGTGTTCCTACC	GGTGTCGCAGCGTTTA	ATTCCTACAAAGCTAA
AGGTTACGTAATTAGG		AGCCACGGTGCTGTCG	TTTGGTTGTTGACTGT	ACAAAGAGTTACACAC	AGACCCGCACTTGAGT	CCTCAACGTTCTTGCC	CATCGCTAGACCCGCT					AGTGACTAGACACACG	TGATTCTCATCTGTTT	AGGCTGCGTGTGAATA	AATAGAGCATGAAGGC	AGAGCCCCATCCAACA	CACCAAAAGCTTAGTC	AGTACCAAGGCGTTAG					AGACACTAGCAGGTCA		ATCGTAGTCTGTGCAA		AATCACGAGGGCCTCT	ACGATGTCAAGACCTT	ATTCATCAGAAGAACG	GAAGGACAGTCTTCCC					AACAAGAGTCATTGCA	CTACATTTCCATAAGC	CATCCCAAGTACAACA	ACCATTTTCTCATTTG	CAGGTATCAGCTTCCT	GTAAGTCGTTCCAGGC	TGTGAGTGTGCTCTTC					ATCATTCAGGCCACTC	GGTGTTAAGTAGTCCT	ATTCCTACAAGCAATA
AGGTTGTAGCGTATGG		AGCCAGCAGGGTGGGA		ACAACCAGTCAAAGTA	AGACCCGCAGTTGTCA	CCTCCAACACCTCAGG	CATCGGGAGTACGTCT					AGTGACTAGCATTGTC	TGCACGGAGTTGGCGA	AGGGAGTAGTGATAGT	AATAGAGGTGATATAG	AGATCCAAGAATCGAT	CACCAAACACAAATAG	AGTACCAGTTACGTAC					AGACACTCAGGCATTT		ATCGTCCCACCATTCC		AATCACGAGTTCCATG	ACGATGTTCCTCATAT	ATTCCATTCGAGAAGC	GACGTTATCACTTTGT					AACAAGAGTCGTACAT	CTAGACACAGCGTTGC	CATCCGTTCCTTATAC	ACCCAAAGTTATAGAG	CATACAGTCACCGGGT	GTACAACAGGGAGGGT	TGTTCATCAATAGTAG					ATCCACCTCACAACCA	GGTGTTATCCCGTGAG	ATTCGTTAGTGCCGAA
AGTAACCAGCGGACAT		AGCCAGCAGTCACTAC		ACAAGCTGTCCCAAAT	AGAGAATAGTTGAATG	CCTCTAGCATACTGAC	CATCGTCAGAGTGAAG					AGTGACTAGGGTACAC	TGCAGATAGCCTCATA	AGGGCCTAGCCTTCTC	AATAGAGGTGGCTGAA	AGATCCAAGTAAATGC	CACCGTTTCTTTGATC	AGTACTGAGTTTCTTC					AGACACTGTCACTCTC		ATCGTCCTCAGCCTCT		AATCACGCATCATTTC	ACGCACGAGTCGCGAA	ATTCCCGGTCGGCACT	GACTTCCTCTGTAAGC					AACAAGAGTTATCTGG	CTATAGGGTAAGTTGA	CATCGCTTCAGATTGC	ACCCTCAAGTAGCCAG	CATCCGTAGTGCACTT	GTACAGTCAGCTTTCC	TGTTCTATCAGCGGAA					ATCCATTTCAGCCTTC	GTAAGTCCAGCAGTGA	ATTCTACTCTGTCCGT
AGTAACCAGCTCTTCC		AGCCAGCCAGAGGTTG		ACACAGTCAAGTCATC	AGAGAGCAGCGTACAG	CCTTCAGAGGCGAACT	CATCGTCAGTGGAAGA					AGTGACTCAGATTAAG	TGCCGAGAGAGTGGCT	AGGGCTCAGACCGTTT	AATAGAGTCTGTACAG	AGATCCACACTCCGAG	CACTAAGGTGGGATTG	AGTAGCTGTAGCACAG					AGACACTGTGGGCTTC		ATCGTCCTCATACAGC		AATCACGGTCGAGATG	ACGCACGCACTAGGCC	ATTCCCGTCCCGAAAT	GAGAGGTTCGAATCCA					AACACACAGCTAGATA	CTCAATTCAGACTGCC	CATGCCTGTCCTGGTG	ACCCTCACAGTCAGCC	CATCCGTAGTTGTCGT	GTAGATCCAGACCAGA	TGTTGGACAACCAACT					ATCCCTGAGCTACAAA	GTAGGTTGTGAACTAA	ATTCTTGCAGTGCGCT
AGTAACCAGTGCCTCG		AGCGATTGTCACCGCA		ACACAGTCAGGTCCCA	AGAGAGCCACCCTGTT	CGAAGTTGTCTGTAGT	CATGCCTAGCCGTAAG					AGTGACTCATAGTCAC	TGCCGAGTCCAACTGA	AGGGCTCTCAACTGAC	AATCACGAGATGGCGT	AGATCCAGTTATCTGG	CACTGAATCAAGAGGC	AGTAGTCGTTCGTTCC					AGACAGGGTGGCTTGC		ATCGTGAAGACATACA		AATCACGGTGTTCCAA	ACGCACGGTTATTCCT	ATTCCTAGTGAATATG	GAGTTGTAGTATAACG					AACACACAGGAGAGTA	CTCAGAACACCTATCC	CATGCCTGTTCAAGTC	ACCCTCACATACACCA	CATCCGTGTCTGGTTA	GTAGGTTGTTCGTTCC	TTAGGGTTCCTTGACC					ATCCCTGGTATAATGG	GTAGTACTCTTCACGC	ATTGGGTAGAAACACT
AGTAACCTCTGGACCG		AGCGATTTCGACTCCT		ACACAGTGTAGCTGCC	AGAGAGCCAGCTTCGG	CGAAGTTTCTGGTCAA	CATGCCTCAGCGGTCT					AGTGATCAGCGGTATG	TGCGACGCACGATTCA	AGGGTCCGTTTCACAG	AATCACGAGGTTAAAC	AGATGCTAGCACCGTC	CACTGGGGTCAGACTT	AGTAGTCTCGCGTTTC					AGACAGGTCCTGCCAT		ATCGTGACATAGATGA		AATCGACAGAGGGCGA	ACGGGTCAGTTAGTGA	ATTCGTTCACTCGATA	GATAGAAAGTGGTTAA					AACACACAGTCACACT	CTCATGCAGATGCGAC	CATTGAGAGAGCCCAA	ACCCTTGAGGACAACC	CATGAGTAGACGGTTG	GTCCCATGTTAAGGGC	TTCAATCAGACCTGGA					ATCCCTGGTATTGACC	GTATTTCAGCACTGGA	ATTGGGTTCAAATGCC
AGTACCAAGTGTACCT		AGCGCTGGTCTCAGGC		ACACAGTTCATGTCTT	AGAGAGCTCGATTGAC	CGCAGGTAGGCAGGGA	CATGGTAAGCACCAGA					AGTGCCGTCCGGCTTT	TGCTCGTAGCCTGACC	AGGGTTTAGCTCCGAC	AATCACGTCATTGCCC	AGATGCTGTTTGAAAG	CACTGGGGTTTGGGTT	AGTCACAGTCGAACAG					AGACCATAGACTGGGT		ATCGTGATCTGACCCT		AATCGACCAGTCAGTT	ACGGTCGCACCGTGCA	ATTCGTTCATTCAGCA	GATAGCTTCGGCTGGT					AACACACCAATCTAGC	CTCATGCAGTCCGCCA	CATTGAGTCGGCTGGT	ACCCTTGGTCTAGGTT	CATGAGTGTGTTACTG	GTGACGCTCTGCTTTA	TTCCTTCGTACCGGCT					ATCCCTGTCGAGCTGC	GTCAAGTCAGGTTCAT	ATTGGGTTCCCTCTTT
AGTACCATCCGTAGTA		AGCTACAGTACAGGTG		ACACCAAGTACAGTTC	AGAGCAGAGATGGGCT	CGCATAACAGCCATTA	CATGGTAAGGCACGAT					AGTTAGCAGTTGCTGT	TGGAACTCATTGGCAT	AGGGTTTTCCGACAGC	AATCGACAGAGCAAGA	AGCATCACACCATTCC	CACTTCGAGACAGCTG	AGTCTCCAGCTTTCCC					AGACCATAGCCTTTGA		ATCTCTAGTGAAAGTT		AATCGACGTAGGCTCC	ACGGTCGCACTAGGTT	ATTCTACCAGGCACTC	GATCACAAGTAGCCAG					AACACACCACGGATCC	CTCCATGCATCTAGAC	CATTGCCTCTGCTTTA	ACCCTTGTCCAGTGTA	CATGCGGAGGGATCGT	GTGATGTTCTATTTCG	TTGATGGGTATGCTAC					ATCCTATTCTACGGTA	GTCATCCGTGTCATGT	ATTGTTCCAGCTGTGC
AGTACTGAGCAATAAC		AGCTTCCAGCAAGGAA		ACACCAAGTGAAGCTG	AGATCCACAGCTACTA	CGCGTGAGTCTTGCTC	CATGGTATCAGCCTTC					AGTTCCCTCGGAGCAA	TGGAGGAAGCCTCGTG	AGGTAGGCATCTAGAC	AATCGACGTAGTCCTA	AGCATCAGTTGTGCAT	CAGAGCCCATGGGTCC	AGTGCCGAGTGGTGGT					AGACCATCAGCATTGT		ATCTTCAAGTACCGGA		AATCGACTCGTTCTGC	ACGGTCGGTCGATTAC	ATTCTACGTGTCTCCT	GATCACATCATCGACA					AACACACCAGCTCATA	CTCCGATTCACTTGTT	CATTGTTTCCGCACGA	ACCGTTCGTGATTGGG	CATGCTCGTTCTCGCT	GTGCAGCCAAGTCATC	TTGATGGTCTACACTT					ATCGGATCATCCTGTC	GTCATGAGTTGCCAAT	ATTTCACCAGCTGTCG
AGTACTGGTTTACGAC		AGGAAATGTAGAATGT		ACACCAAGTTTACCAG	AGATCGTAGTGACCTT	CGGACACAGGTACTGG	CATTCTAGTATACCTG					AGTTCGACATGTCAGT	TGGATGTAGGTGGGTT	AGGTCATAGAAATGGG	AATCGACTCAGCCTTC	AGCCACGAGATAGTCA	CAGATTGAGACATAGT	AGTGTTGCAGCATGCC					AGACCATCATCAGCAT		ATGACCACACTCCGAG		AATCGACTCTCCGCAT	ACGGTCGTCAAACGTC	ATTCTTGTCCATTCGC	GATCAGTAGCGCCGTT					AACACACCATAGTCAC	CTCCTCCAGCCAAGCA	CATTTCAAGCTAGAGC	ACCTACCAGCACGTCC	CATGGATGTCTTGGTA	GTGGCGTGTATACCTG	TTGCTGCAGTGATAGT					ATCGGCGGTCGCGTCA	GTCTCACAGCATAGGC	ATTTCTGAGTATGATG
AGTAGTCCACTACCCT		AGGAAATGTATGAAGT		ACACGCGAGATGAACT	AGATCGTCATCGGCCA	CGGACACGTGGCTACC	CATTGCCGTCCGTACG					AGTTCGAGTTGAGAGC	TGGGAGACAACTTCTT	AGGTCATAGACTCCGC	AATCGTGAGACCAGAC	AGCCACGCAACGCCCA	CAGATTGGTATTAAGG	AGTTAGCCAAGTGGGT					AGACCCGCACTCGATA		ATGAGTCAGTGACACG		AATCGACTCTGGTCAA	ACGGTTAAGTGGCGAT	ATTGGGTAGCTGTCCG	GATCATGAGGAGGTTC					AACACACTCAAAGGTA	CTCCTTTCACCAGCTG	CATTTCATCGACACTA	ACCTACCTCTAACACG	CATTCATGTAACTTCG	GTGTAACCAACACAGG	TTGGGCGGTCAACCAT					ATCGTAGAGTGCTCAT	GTCTTTAAGCGCTGCT	ATTTCTGGTACTTCCC
AGTCAACGTGCCGTAC		AGGACGAGTCTGTTAG		ACACGCGCAGACCCGT	AGATGAATCAGCATTG	CGGCAGTGTAGCTGAG	CCAAGCGAGTGATAGT					ATACTTCGTAGTATAG	TGGGAGATCCCGTGTT	AGGTGTTCAAACGAGC	AATCGTGCAACGGCTC	AGCCACGCAGTTGTTG	CAGCAGCAGGAATTAC	AGTTCCCAGGCTCACC					AGACTCAGTGGCCACT		ATGAGTCCACGAAAGC		AATCGTGGTTTGACAC	ACGGTTAGTAGGCAGT	ATTGGGTGTTACACTG	GATCCCTGTCTGTTAG					AACACACTCCTAGAGT	CTGCATCTCGAAGCAG	CCAATGAAGAAGTCTA	ACCTGAAAGATTGAGT	CATTCCGAGGATATAC	GTGTCCTAGGACATCG	TTTACGTAGCTCAGAG					ATCTCTAAGGGCCTCT	GTGACGCCATAGGCGA	CAACAGTTCATTCATC
AGTCAACTCCGGCAAC		AGGATAAGTCTTCATT		ACACGCGGTTAAGAAC	AGATGCTGTAAGTTAG	CGGCAGTGTTCATCTT	CCAATGATCACGATCA					ATAGACCAGCCGCACT	TGGTTAGGTTTCGTGA	AGGTGTTCAATAGTGA	AATCGTGGTTCTCCAC	AGCCAGCCAATACAGA	CAGGCCAGTCAAATCC	AGTTCGAGTGTCCACG					AGAGAATGTTCTCTAT		ATGATCGAGGAGAATG		AATGAAGCACCTGTCT	ACGGTTAGTATTAAGG	ATTGGGTTCGTGACTA	GATTTCTTCTCATTAC					AACACACTCCTTTGAT	CTGCCATGTGAGCGAT	CCACAAAGTTCAAGGG	ACCTGAAAGTATGCAA	CATTGCCCAGGCTACC	GTGTCCTTCTTTCCGG	TTTCCTCGTGTCATCA					ATCTCTACAACATCGT	GTGACGCTCCAGCTCT	CAACCTCCATCTGGGC
AGTCTCCCATACAGAA		AGGATCTTCCACCTGT		ACACGCGTCAACCTTT	AGATGCTTCTTCACGC	CGGGTCACACCATATG	CCACAAAGTACCCACG					ATAGACCAGGGTGGGA	TGTAAGCAGCAACTTC	AGGTTACAGGCAGTCA	AATCGTGGTTTGTTCT	AGCCAGCTCTACCACC	CAGTGCGAGATGGGCT	ATACCTTCAGCTCGGT					AGAGAATTCGTAACAC		ATGATCGGTATCGTGT		AATGAAGCAGCTCCTT	ACGTACAAGGAACTAT	ATTGTTCTCAGATTGC	GCACATAGTGAGTCAG					AACACACTCTACACTT	CTGCCTAAGGGCTAAC	CCACGTTTCGACATTG	ACCTGAAAGTTGTACC	CCAAGCGAGTGCTCGC	GTTACAGGTCGAGCTC	TTTGACTGTCAGACTT					ATCTCTAGTGCAGTGA	GTGCGTGAGATCGGTG	CAACGGCAGAGTACCG
AGTCTCCGTACAGTTC		AGGCATTCATCGCTAA		ACACGCGTCGCACTCT	AGCATCAGTCCCGGTA	CGGGTCATCTGCACCT	CCACACTTCAACCCGG					ATAGACCGTCATAACC	TGTGGCGCAGAGCCCT	AGGTTACGTTTGGGTT	AATGAAGAGGTGAGAA	AGCGCCAGTCCAGGTC	CATACCCAGTAATTGG	ATACTTCCAGATAAAC					AGAGAGCGTTGAGTCT		ATGCGATGTCGACGCT		AATGAAGTCAGCTCTC	ACGTACAAGGGCCCTT	ATTGTTCTCGAACGCC	GCACGTGGTGTGGTCC					AACACACTCTAGTGTG	CTGTAGACAGGCACAA	CCACGTTTCGCACTCT	ACCTGAACACAGCTGC	CCAAGCGCATTCCTAT	GTTACGAAGATGCTGG	TTTGGTTGTTTAAGGA					ATCTTCAAGTGTAGTA	GTGTGATCACCTGCAG	CAACGGCAGGCATTTC
AGTGACTGTTACGGAG		AGGCCACGTACATACC		ACACTGAGTAGTCTGT	AGCCACGAGCTACGTT	CGGTCAGGTGTGAGCA	CCACCATTCGTAGTGT					ATAGGCTCAACCGCTG	TTAATCCGTATGAGAT	AGGTTGTTCCCAGTGG	AATGAAGAGTAGAGTT	AGCGCTGAGCAACAAT	CATAGACGTGTTTGCA	ATAGACCAGCGGTAAC					AGAGAGCTCCAACACA		ATGGAGGCATTCTCCG		AATGAAGTCGCTTTAT	ACGTAGTAGGAAAGGT	ATTTACCAGCACAAAT	GCACTAAGTCGTCTCT					AACAGGGAGACTCGAG	CTGTGGGAGCCTGCCA	CCACTTGTCCAAGGGA	ACCTGAAGTTCAAGGG	CCAAGCGTCTCAAAGC	GTTGCTCCAAAGGGCT	TTTGTTGAGAGAGAAC					ATCTTCATCTGTTCAT	GTTATGGTCATTGTTC	CAACGGCCACGCTGCA
AGTGACTTCTATACTC		AGGCTGCAGCCTATCA		ACAGAAATCGCGCTGA	AGCCAGCGTGCTTATG	CGTAGTACAGAGTGTG	CCACGAGAGAAGTCCG					ATATCCTAGGTAGATT	TTAGGGTCAATACAGA	AGTACTGCAGCTGCCA	AATGAAGCACAGTACT	AGCGCTGCAGTATACC	CATCCGTGTTGGCTAT	ATAGAGATCCCTCATG					AGAGAGCTCCGATCGG		ATGGATCTCACGTCCT		AATGACCAGACTACCT	ACGTAGTAGTTCTCTT	ATTTACCAGCATGTTC	GCAGCTGGTCGTCTCT					AACAGGGAGATGTAGT	CTGTGGGAGTCGGGAT	CCCTAACCAGCTATAC	ACCTGTCAGAGGGTGG	CCAAGCGTCTGGGCGT	TAAGCGTAGTGCGTCC						ATGAAAGTCAATGTCG	GTTCATTTCTCGAGTA	CAAGAGGTCGAGATGG
AGTGATCAGCTAGAAT		AGGGCTCAGCGTACAG		ACAGAAATCTCCGCAT	AGCGCCACAGTGCGCT	CGTCAAAAGGTTGGAC	CCACGTTAGAAGGGAT					ATCACAGGTACAAGCG	TTAGTCTAGTGCAGGT	AGTACTGGTTGGATCT	AATGAAGCAGCGCGTT	AGCGCTGCATTGGCAT	CATCGCTCACTGCATA	ATAGGCTCAGGCACTC					AGAGCAGAGGATTCAA		ATGGATCTCGTCCTTG		AATGACCAGACTTCCA	ACGTAGTCAGAGTGAC	ATTTACCGTTGAAGTA	GCAGTTAAGGGCAAGG					AACAGGGCAAACGTGG	CTTCCTTGTCACCGCA	CCCTAACGTGCCCGTA	ACCTGTCGTACTCAAC	CCACAAACAAGTCCCG	TAAGTCGCAACTGATC						ATGACCATCCAGCTCT	TAACACGAGGTGGGTT	CAATGACAGTAGTGCG
AGTGCCGGTTAGGGTG		AGGGTCCCAAATGCTC		ACAGCCGAGACCTCAT	AGCGCCATCGATCCAA	CGTCCATGTCGGCACT	CCATCACGTCTCCTGT					ATCACGAGTTCGAACT	TTCCGTGAGGCTTAAA	AGTCAACGTACCTATG	AATGAAGCAGGTGAGT	AGCGCTGTCATCGCTC	CATCGGGAGGTCACAG	ATAGGCTTCGAAATCC					AGAGCAGGTACTGAGG		ATGGGAGGTTGGACTT		AATGACCAGGCTCTCG	ACGTAGTTCACTACGA	CAAAGAAGTGTTGCCG	GCAGTTACATTCGATG					AACAGGGCAAGCCCAC	CTTCGGTCAGTGCCTG	CCCTAACTCGCTACAA	ACCTGTCGTGCACGCT	CCACAAATCCGCGAGT	TAAGTCGTCTGGGCAC						ATGAGGGAGAGTGACC	TAACACGGTGACTGTT	CAATGACGTACCTAAC
AGTGCCGTCATTTCGT		AGGGTGAAGTTAACGA		ACAGCCGCATGGCCCA	AGCGCTGAGTCAGGGT	CGTGAATAGGAAAGGT	CCCAACTAGCACCGAA					ATCACGATCAGACCTA	TTCCGTGGTATCGCGC	AGTCAACTCGAGCACC	AATGAAGTCACCCATC	AGCGTATTCCGGTTCT	CATGCCTAGCCGGAAT	ATAGGCTTCTACGGTA					AGAGCCCAGTGCAACG		ATGTCCCGTATCCTCC		AATGACCGTGTCGCTG	ACGTAGTTCATACAGC	CAACAGTGTAAGGCCA	GCATCTCTCCGCGAGT					AACAGGGCACTTCATT	CTTGATTGTTCGGTCG	CCCTCTCTCTGGCCAG	ACGATCAAGGTCCCGT	CCACACTAGCAGGCTA	TACAACGGTTGACTAC						ATGAGGGTCCATATGG	TACACCCAGGCGAACT	CAATTTCGTGAGTTGG
AGTGTTGCATTGAAGA		AGGGTGAGTTCAGCGC		ACAGGGACATTGCAAC	AGCGCTGCAGCTGCCA	CGTGATACAACGGCTC	CCCAACTGTCCGGCAT					ATCATTCGTTGTCCCT	TTCCGTGGTCAAATCC	AGTCATGGTACCGCGT	AATGAAGTCGGTGTAT	AGCGTCGCAACTGTGT	CATGCCTCACGCTTAA	ATATCCTTCGAACCTA					AGAGCCCGTGTCTAAC		ATGTCTTTCAAGCCTA		AATGACCTCATTCCTA	ACGTCCTCAATAAGGT	CAACAGTGTTTGGGAG	GCATTAGTCTGATGGT					AACAGGGCATACTGAC	GAAACCTTCGTTACCC	CCCTGATAGCTTGTTG	ACGATCAGTTGGAGAC	CCACGAGTCTCCTACG	TACACCCAGTGCCTCG						ATGAGTCAGGAAGTCC	TACACCCAGTAGACCG	CAATTTCTCTGAACGT
AGTTCCCAGTATAGGT		AGGGTTTAGGGAGGCA		ACAGGGAGTCTACAGT	AGCGCTGGTATGTCAC	CGTTCTGGTCTGTTAG	CCCATTGTCCACTGAA					ATCCATTGTTGTACGT	TTCCTAATCCATTCGC	AGTGACTAGACTCATC	AATGAAGTCTGCCTCA	AGCTACAGTACGACTT	CATGCCTGTTGTCCCT	ATCACGAAGCAAGCCA					AGATAGAAGCTGTCCG		ATTATCCCAGACCTGC		AATGCCAAGACAAGCC	ACGTCCTCATCATGAC	CAACGATCAGCAGTCC	GCCAACGGTTGAGGAC					AACAGGGCATACTTTC	GAACACTCATCATTGG	CCCTTAGGTCCTCATC	ACGATGTGTCGGTACC	CCACTTGGTTAGGGAC	TACCCACGTGCAACGA						ATGCATGCACTTACAG	TACCCACAGGCTGAAC	CACAACAGTACCTATG
AGTTCCCGTGCCCTTT		AGGGTTTGTACGATTC		ACAGGGAGTTCGTACA	AGCGCTGGTCTACACA	CTAACTTAGTGGCAGT	CCCGGAAGTTCCACAA					ATCCATTTCTTCCACG	TTCGCTGGTGAACCGA	AGTGACTCAACGACTT	AATGAAGTCTTTCAGT	AGCTACATCTTAGCTT	CATGCGGTCACCTCAC	ATCCACCAGGAAGTAG					AGATCGTCATGTGGTT		ATTCAGGCATCAACCA		AATGCCAAGATTGGGC	ACGTTCCCAGGTGGAT	CAACGGCAGCGAGAAA	GCCAGCAAGGGACACT					AACAGGGCATTAGGCT	GAAGAATAGATACCAA	CCGAACGGTCGTACAT	ACGCACGAGAGGCGTT	CCATCACGTCGTATGT	TACCGAAAGACCATAA						ATGCGATAGATGCTAA	TACCCACGTGCTCTCT	CACAACAGTGCAATGG
AGTTCCCGTTGTGCAT		AGGTCATAGCCAAGTG		ACATCCCCAAATAAGC	AGCGTATAGGCTTAAA	CTAAGTGTCAGAGTTC	CCCGGAATCATTCATC					ATCCCTGGTTGATCGT	TTCTAACAGCGCCTAC	AGTGACTCACTTGAGT	AATGACCCAAAGGATT	AGCTCAACATGGGCAA	CATGCTCAGGCTAACG	ATCCACCAGTCCGCCA					AGATCGTGTGTCGCTG		ATTCATCCAATTGAAG		AATGCCAGTATAATGG	ACGTTCCTCGTGGCTG	CAACGGCTCGGCATCG	GCCATGGAGCGATGAC					AACAGGGGTACAAACA	GAAGGACGTATCCTCC	CCGATCTAGTAATTGG	ACGCACGAGCGAGGAG	CCCAACTTCCTACGAA	TAGAGTCAGTCCTGTA						ATGTCCCAGTGACCTT	TACCGGGGTGCTTCAA	CACAACATCCGTAGGC
ATACCGAAGAGCGACT		AGGTCATCACCATAAC		ACATCCCTCACACCGG	AGCGTATGTCGTCATA	CTACAGATCAAGTGTC	CCCTCAACAGGATGAC					ATCGATGCATGGGTTT	TTCTAGTAGGGTTTCT	AGTGACTGTACTGCCG	AATGCCAAGAACAAGG	AGCTCAATCATCGCCT	CATGCTCCATATCTGG	ATCCATTAGTGTTGTC					AGATGAAAGACCTGGA		ATTCATCTCGTGGAAG		AATGCCAGTGTTTGCA	ACTACGAAGCCGCACT	CAAGACTCATGGCTGC	GCCGTGATCACGTAGT					AACAGGGGTATGGAAT	GACAGCCGTGCATTTG	CCGATCTAGTGCCCGT	ACGCACGTCTCACGAA	CCCGAAGCACGCCACA	TAGCACAGTTCTCGCT						ATGTCCCCAGTCACGC	TACCGGGTCGTCAGAT	CACAACATCTTTACAC
ATACCGAGTCCTTAAG		AGGTGTTAGCTGTTCA		ACATCCCTCCGTGGTG	AGCGTATGTTGAGGAC	CTACCCATCAAACGAA	CCCTCTCCATGTGACT					ATCGATGGTCGAATGG	TTCTAGTGTTACGGAG	AGTGACTTCCTTCAGC	AATGCCAAGGAGCAAA	AGCTTCCAGTGTTCAC	CATGGATAGCCTCTTC	ATCCATTTCAGAGCAG					AGATGAAGTATTTCGG		ATTCCCGAGGGTTAGC		AATGGAAAGCAAGCCA	ACTACGACAAGTGGCA	CAAGACTGTCATCCGG	GCCTGTTGTGGCTCTG					AACAGGGGTATGGTTC	GACATCACATAATGAG	CCGGACAAGCATTGTC	ACGGAAGAGAGGCGGA	CCCGAAGCATTAGGAA	TAGGTACGTAGGTACG						ATTACCTGTGTGAGCA	TACGCTCGTTTCACAG	CACAGATGTGACCTGC
ATACCGAGTTGCGGAA		AGGTTACCAGGCAATG		ACATCGACAGAAGCGT	AGCTACATCGGAATGG	CTACGGGCAGTGGGTA	CCGAACGCACTACCGG					ATCGATGTCACGAACT	TTCTGTATCGTGCTCT	AGTGCCGAGTCTCGTA	AATGCCACAGTCGAGA	AGCTTCCGTAGACAAT	CATGGTACAAGAGTGC	ATCCCTGAGACATAGT					AGATGAATCACCTTGC		ATTCCCGAGTTAACGA		AATGGAAAGTATGACA	ACTACGAGTCTCACGG	CAAGGGATCACCATGA	GCGAGAACAACGCATT					AACAGGGGTTCGGCGT	GACCCTTAGAGAGCCT	CCGGGTAGTTGGGCCT	ACGGAAGGTTCGGGTC	CCCGAAGTCCGAGGCT	TAGTGCATCGCCGTGA						ATTATCCGTTGCCAAT	TACTGCCCAGAGTCAG	CACAGATTCTTTCCGG
ATACCTTAGGCTCTAT		AGGTTACCAGGCATGA		ACATCGAGTGGCCTCA	AGCTCAAAGAGTGTTA	CTAGGTAAGCTTGTGT	CCGCAAGCACTGTCGG					ATCGGATAGCTAATCC	TTGACCCGTCTTGAGT	AGTGTTGTCCTCAGGG	AATGCCAGTCTTTATC	AGCTTCCGTCGAGTTT	CATTCATAGATGTTCC	ATCCCTGTCTCATTTG					AGATGCTCAGATTCGT		ATTCGTTAGGAACATT		AATGGAACATACTGAC	ACTATCTAGGGACAGG	CAATGACTCGCAGAGA	GCGGAAAAGGGACCAT					AACAGGGGTTTGCAGT	GACTCAACATGCCATA	CCGGTAGCATACAGCT	ACGGGTCCAAAGGAGA	CCCGGAACACTCCACT	TAGTGCATCTTCGACC						ATTCACTAGTCTAGCT	TACTTCATCCATACTT	CACAGGCAGTCATTGC
ATACTTCCAGAGGTTG		AGGTTACTCACTGATG		ACATCGAGTTTGAACC	AGCTCAAGTCTGCGCA	CTATCCGAGCTTTGTG	CCGCAAGTCGTCCTTG					ATCGTAGTCACCTCTG	TTGCGTCAGCGCTTCG	AGTTCCCCACGTAACT	AATGCCATCGTCCTCA	AGCTTCCTCCCGAGAC	CATTCATCATTCTCTA	ATCCGTCAGGTTCTAC					AGATGCTCAGGTTTAC		ATTCGTTCAAGCCCAC		AATGGAAGTGTAACGG	ACTATCTCAGAGAAAG	CACAACAAGTCATAGA	GCGGATCCAATTCTCT					AACAGGGTCAATCAGC	GAGACCCTCTCGAACA	CCGGTAGGTTCGAGCC	ACGGGTCCAGGAGACT	CCCTCAAGTCGTTATG	TATATCCGTCGCGTTG						ATTCACTCACATAGCT	TATATCCGTTTCGATG	CACAGGCCAGCGTAGA
ATAGACCGTATTGCCA		AGGTTGTCAGGTCTCG		ACATGCAAGGCACAAC	AGCTTCCAGTCTCGTA	CTATCTACAGAACTAA	CCGGACAGTACGAGCA					ATCGTAGTCTGACAGT	TTGGATGGTATTAAGG	AGTTCCCTCGGCTTGG	AATGGAAAGACTCATC	AGCTTCCTCTAAGAAG	CATTCTAGTTGATGTC	ATCCGTCGTCACAATC					AGATGCTGTACGTGAG		ATTCTACTCCTTATCA		AATGGCTAGCCAGAGT	ACTATCTGTCCCAAAT	CACAACAGTGTTCGTA	GCGGATCTCTCAAAGC					AACCAACAGACTTGTC	GAGAGGTTCTGGACCG	CCGTAGGTCCGCACGA	ACGGGTCTCCCAACTC	CCCTGATGTCATAAAG	TATCCTAAGTCCCTAA						ATTCAGGAGAACGTGC	TATTTCGGTCACTCGG	CACGAATCACCTATCC
ATAGACCTCTTCCGTG		AGGTTGTGTTATGGTC		ACATGCACACAGAGCA	AGCTTCCGTATGTGTC	CTATCTATCGACGTCG	CCGGACATCCACTGGG					ATCGTCCTCACGATCA	TTGGATGTCACCTTGC	AGTTCGACACCAGCTG	AATGGAAAGTCATCCA	AGGAAATCATATAGCC	CATTGAGCATATACCG	ATCGCCTGTTGGGATG					AGATGCTGTATATGGA		ATTCTTGCATCAACCA		AATGGCTAGTCAACAA	ACTATCTTCGAGTCTA	CACACAAAGATGACCG	GCTGAATGTAGATTGA					AACCAACAGAGTGTGC	GAGCCTGGTGTTAACC	CCGTGAGGTAATTAGG	ACGGGTCTCTGTACAG	CCCTTAGAGAGTCAAT	TATCGCCAGAACGCGT						ATTCCCGCAAATACAG	TCAAGTGCAATGAACA	CACGGGTGTTGACGGA
ATCACAGTCATCACCC		AGTACCATCCTTTAGT		ACATGCAGTTCTGAGT	AGGAATAGTAACGGTG	CTCACTGCAAGTACCT	CCGGACATCTGCACCT					ATCGTGATCGAAATCC	TTGTGGAGTTAGAAGT	AGTTCGATCGCCTTTG	AATGGAACACACTTAG	AGGAAATGTGGATGAC	CATTTCAAGCTTGTTG	ATCGGATGTCATGCAT					AGCATCAAGAATAACC		ATTCTTGTCCTAGCTC		AATGGCTCATTCAGGT	ACTATGGAGATAGCTA	CACACAACATGCGTGC	GCTGCAGTCTTTCGAT					AACCAACAGCACACCC	GAGTCTAAGCAATAGT	CCGTGAGTCGCCAGAC	ACGGTTAAGAGTCAGC	CCGATGGGTTGATGTC	TATCGCCCATCTGGGC						ATTCCCGCAACCTATG	TCACATTCACGCGCAT	CACGTGGTCGAACCTA
ATCACGACACCTGCGA		AGTACTGCAAGACCGA		ACATGCATCCAATCTT	AGGACGAGTAACTAAG	CTCAGGGGTGGATTTC	CCGGGTAAGCAGCAGT					ATCTTCAGTCGGTGTC	TTGTTGTGTTGACTGT	ATACCGACACCCTAAA	AATGGAACACGACGTC	AGGAAATTCACAAGAA	CCAATGAAGGCTCTCG	ATCGGATGTGTCCTAA					AGCATCATCGACATCA		ATTTCTGCAAAGGTTA		AATGGCTGTCCTACGG	ACTATGGGTGCAACGA	CACAGATAGGTTCATC	GCTTCACCAAGTCCCG					AACCAACAGCCTGACC	GAGTGTTAGGTGGCTA	CCTACGTTCCTTCTAA	ACGGTTAGTAGCTTGT	CCGCAAGTCCGGTTCT	TATCGCCGTGATACTC						ATTCCCGTCAGACAAA	TCACATTGTACCGGCT	CACGTTCAGTCTGCAT
ATCACGAGTGATTAGA		AGTACTGTCCGGCAAC		ACATTTCAGGCATGGT	AGGACGAGTACGGCAA	CTCAGTCTCATGAAAG	CCGTAGGGTCGAATTC					ATCTTCAGTTGGACTT	TTTACGTGTAACTAAG	ATACCGAGTTACGATC	AATGGAACAGACCATT	AGGAAATTCGACACTA	CCACAAAAGGCTTAGG	ATCGTAGGTGAAGCGT					AGCATCATCTCTATGT		CAAAGAAGTCTTACTT		AATGGCTTCATCTACT	ACTATTCAGATGAACT	CACAGATGTTGGTGTT	GCTTCACGTTGCGGCT					AACCAACAGCCTTTGA	GAGTGTTGTAAGCGGT	CCTATCGAGAGAGAAC	ACGGTTAGTCACAATC	CCGGACACAACGACAG	TATCTTGTCACTGATG						ATTCGTTAGGAACTAT	TCACATTTCAATCTCT	CACTGGGAGCCGAATG
ATCACGATCTCTGGTC		AGTAGCTTCATCCTAT		ACATTTCCAGAACTAA	AGGACTTGTTCTTAGG	CTCATTAGTGCATTTG	CCGTGAGAGAGTTGTA					ATGACCAAGGATTCCT	TTTAGTCAGATACAGT	ATACCTTAGGCTAGCA	AATGGAACATGCCGCA	AGGAAATTCTATTCGT	CCACAAAGTAGGTAGC	ATCGTCCGTATAGCTC					AGCCAATCACAGCTGC		CAACAACCATTGTAGC		AATGGCTTCTACCCAC	ACTATTCCAGCATTGT	CACAGGCTCGTAGTGT	GCTTGGGCAGTCGAGA					AACCAACAGCTGTGCC	GATAGAAAGTACCATC	CCTCATGCAATTAGGA	ACGGTTAGTGCTGTCG	CCGGTAGTCATGAAAG	TATGTTCGTCTGCCTT						ATTCGTTTCTCTTCAA	TCACTATGTCTTGCGG	CACTGGGCATCTGCGG
ATCACTTTCTACAGGT		AGTAGCTTCCCTTTGG		ACATTTCGTGTCCGGT	AGGACTTTCTGAGGCC	CTCCCTCGTCATTCCC	CCTAAGAAGGCTGGAT					ATGACCAGTCGCGGTT	TTTCCTCGTCCGGTCA	ATACCTTCATCATGAC	AATGGAACATTGCTGA	AGGAATATCTTCGACC	CCACAAAGTTTGTTGG	ATCGTCCGTGACTCGC					AGCCAATGTGAGTGAC		CAACCTCCACCTCGTT		AATTCCTAGAAGCCAC	ACTATTCGTGGCTGAA	CACATGAAGATGCTTC	GCTTTCGGTTTGACAC					AACCAACAGTATGCAA	GATGACTGTCACCACG	CCTCCAAGTCGTTCAA	ACGGTTAGTTCCAAAC	CCGGTGAAGATGGCGT	TATTTCGAGCTTACGT						ATTGTTCAGTCATACC	TCACTCGAGGCTCTCG	CACTGGGTCATGCATG
ATCAGGTCATCAGTCA		AGTCAACAGACGTCGA		ACATTTCTCTGGCCAG	AGGAGGTAGGTGAGAA	CTCCTCCAGCTCCACG	CCTACGTCATTAGGCT					ATGAGTCTCGTCGGGT	TTTCGATTCTCCTGAC	ATAGACCGTGGTCCGT	AATGGAAGTTCTCCAC	AGGACGACAGCCGGTT	CCACACTCAATAGGAT	ATCTTCAAGTTGGGAC					AGCCACGCAGTTTCGA		CAACCTCTCAAGTGTC		AATTCCTAGACCAGAC	ACTCCCATCACGGTCG	CACATGAGTCAGACTT	GGAAGTGAGGCCATAG					AACCAACAGTGCAGCA	GATGAGGCAACACGAG	CCTCCTCCAGTCTACA	ACGGTTATCGCTACAA	CCGTTCAAGTGCAACG	TATTTCGGTCCAGCCA						ATTGTTCTCCCGTAAA	TCAGGGCGTCGATTTG	CACTGTCCAGCACAAG
ATCCACCAGGTAGTCG		AGTCATGTCCGCATAA		ACCAAACAGCTTTGTG	AGGAGGTGTGATAGAT	CTCCTCCGTACAGAGC	CCTATCGGTAATGATG					ATGATCGCAAGTTGGG	TTTGACTAGGAATGTT	ATAGACCTCAGCCTCT	AATGGAATCACCGCTT	AGGACTTAGAGTAACT	CCACTTGAGACGGATC	ATCTTCATCCCGAGGT					AGCCACGCATTGAAAG		CAACGGCCACTCTAGA		AATTCCTAGTGGACGT	ACTCCCATCCGTACGG	CACCAAACACACCGAC	GGAAGTGCAGTACTAC					AACCAACCAATCAAGA	GATGAGGTCTCTCGCA	CCTCCTCTCATCGCCT	ACGGTTATCTCGAACA	CCGTTCATCAATGCAC	TCAAGTGAGCCAAGCA						ATTTACCGTTATGGTC	TCAGTTTAGTCACTCA	CACTGTCTCGATACAC
ATCCATTCATGACAAA		AGTCTCCCACGGTGCT		ACCAAACCAACTCCAA	AGGAGGTGTTAGGAGC	CTCGAGGAGTGTCATC	CCTCCAAGTGACAGCA					ATGCATGCATCATCCC	TTTGGTTGTTGACGGA	ATAGACCTCCAAGCAT	AATGGCTAGTTCACTG	AGGACTTGTATGCGGA	CCATAAGTCAGGACGA	ATCTTCATCGATGGAG					AGCGATTCAATGGCAG		CAAGAGGCAGAAGCTG		AATTCCTGTCCACTTC	ACTCCCATCGAGAACG	CACCAAATCCATCGTC	GGAGGTAAGAAGTATC					AACCAACCACCATTCC	GATGGAGCAGCTGTTA	CCTCTCCAGGATGCGT	ACGTAACCACTTACAG	CCTAACCGTGATTAGA	TCAATCTCAACAGCTT						CAACAGTGTTAGAGAT	TCATACTCAGTCGGAA	CACTTCGCAAGCCATT
ATCCTATGTACAACGG		AGTGACTGTTCAATCG		ACCAAACCAGGTCAGA	AGGATCTCACTGCACG	CTCTGGTAGCCATTGT	CCTGCATTCTACTCAT					ATGCCTCAGCAACAAT	TTTGGTTGTTGGGTAG	ATAGAGAGTCCTTAAG	AATGGCTCAAACGAGC	AGGAGGTAGACCCGCT	CCCATTGCACACTGGC	ATCTTCATCTGGTCAA					AGCGATTGTATAGGAT		CAAGAGGTCCTTCTTC		AATTCCTGTGCCTACG	ACTCTCGCAAACCGGA	CACCGTTAGTGGAATT	GGCAGTCGTGACCGTC					AACCAACCACCTGCTT	GATGTTGAGGGATCAC	CCTCTCCTCGCCAACG	ACGTAACTCGAAGCAG	CCTAAGACACGACGAA	TCACATTAGTCGTCTA						CAACGGCTCGTGGGTC	TCATGAGCACAAGCAG	CACTTCGGTCTACTGA
ATCCTATGTTCGATTG		AGTGATCAGAAAGCGA		ACCAAACGTACCGTGC	AGGCATTAGGGAGGAC	CTGAATGCATCTTTCA	CCTTGTGCATATCTGG					ATGCCTCTCGACATCA	TTTGGTTTCACCTGGG	ATAGGCTCACAACATC	AATGGCTGTGAGTTTC	AGGAGGTTCCATCTAT	CCCGGAAAGGGTCACA	ATGACCAAGTGGTCAG					AGCGCCACAATACCTG		CAATACGGTAGACTGG		AATTCCTTCTCTGGTC	ACTGATGCACGTAGAG	CACCGTTGTGCACGCT	GGCTTTCTCTTGCGCT					AACCAACCACTACCCT	GATTGGTAGACCACGA	CCTGCATCACGACAAG	ACGTACAAGAGAAGGT	CCTACGTCAGAGGGTT	TCAGCAAGTTTCTATC						CAAGAGGCAACCGATT	TCATGCCGTCAAGTTC	CAGATACGTAACATGA
ATCGATGCACATCCCT		AGTGATCCACCGTCGA		ACCAAACGTAGAAACT	AGGCATTGTGGCAACA	CTGAGCGCAACTAGAA	CGAAGGACAACTCCCT					ATGGAGGAGTCGGCAA		ATATCCTAGTAAACGT	AATGGCTGTGCCAAGA	AGGATAAAGAGATGCC	CCCTCAATCATAGGCT	ATGACCACACGTACAT					AGCGCTGCACTGGAAG		CAATCGATCTGTCCCA		AATTTCCAGAGGTCAC	ACTGATGGTGATAGTA	CACCGTTTCTTCACGC	GGGAAGTGTAACAAGT					AACCAACCACTCAAGT	GATTTCTAGGTCCCGT	CCTGTTGGTCCACTTC	ACGTACACACCTCGTT	CCTACGTGTACGGCAA	TCAGTGACACGAGGAT						CAAGAGGTCCTTCAGC	TCCCACACACGATAGG	CAGATTGGTATGCGGA
ATCGCCTAGTAGCAAT		AGTGCCGTCATTGTTC		ACCAAACGTCTTCTAT	AGGCCACCAGAGACTG	CTGAGGCGTGTGTCGC	CGAATTGGTTGTTGCA					ATGGATCTCTACGGTA		ATCACTTGTACCGTCG	AATGGCTGTTTCAGAC	AGGATAAGTGCTCGTG	CCCTCAATCTTCCAGC	ATGACCAGTATCGTTG					AGCGTATAGTTGGGAC		CAATTTCCAAACCATC		AATTTCCAGGATGGCT	ACTGCAAAGAAGCGGG	CACGAATAGGCCTTGC	GGGACAATCTCTCTTC					AACCAACCACTTCAGA	GCAACCGTCCAAGCCG	CCTTTGGTCGGACCAC	ACGTAGTCACCGTGAC	CCTACGTTCCTATTTG	TCATCATCAGCATGCC						CAATGACCACCGGCTA	TCCGATCAGGTGCGAT	CAGATTGGTATTGGCT
ATCGGCGAGAAGTATC		AGTGTTGGTGAGCGAT		ACCAAACTCATTGAGC	AGGCTGCCACTCGATA	CTGAGGCTCTATACTC	CGATGCGGTCCTGGGT					ATGGGAGCAGTAACCT		ATCACTTGTACGTTCA	AATGGCTTCCGGCAAC	AGGATCTGTACCTGTA	CCCTCTCAGGGATGTC	ATGAGGGTCACGGTCG					AGCTCAATCGATCCAA		CAATTTCCACTACGGC		AATTTCCGTATGAAGT	ACTGCAAGTCAACCTA	CACGTGGGTTGACGGA	GGGAGATAGCATTGTC					AACCAACCAGCTACTA	GCACATATCCTTATAC	CCTTTGGTCTGTAACG	ACGTCCTAGTTAACGA	CCTCAGTAGAGAAGGT	TCCATGCGTCTTCGAA						CACAACACACCGTACG	TCGAAGTTCGTTATCT	CAGCAATAGATGTAGT
ATCGGCGAGAGTAACT		AGTTAGCGTAGTCTTG		ACCAACAAGGTATCTC	AGGCTGCTCACTGTTT	CTGATCCAGCTCCCTT	CGATGCGTCCCATAGA					ATGGGAGTCTGGCCTT		ATCACTTTCCCTGTTG	AATGGCTTCTCTGGTC	AGGCATTGTCATAACC	CCCTCTCAGTAAACTG	ATGAGTCAGAGCACTG					AGCTTCCCAGCTGAAG		CACAACACAGGGAATC		AATTTCCGTCGTCATA	ACTGCAATCGAGAGCA	CACTGAATCTAGAGCT	GGGCGTTAGTAATCCC					AACCAACCAGTCGTTA	GCACGGTGTCATCGGC	CGAAGGATCGCCAGTG	ACGTCCTCACGCCACA	CCTCTAGAGCATGCAG	TCCGGGACACATACGT						CACCAAATCATTGTGG	TCGATTTAGCAGAAAG	CAGCACGTCTTAGTTC
ATCGGCGCATGCTGCG		AGTTCCCAGAGAGCGG		ACCAACACACAAGCTT	AGGCTGCTCCGCCTAT	CTGATCCTCCGAGCTG	CGCAGGTAGCAGCCTC					ATTACCTCAGTAACCT		ATCAGGTTCAATCTCT	AATTCCTAGCTACTGT	AGGCCACTCAAATAGG	CCCTGATCATCAACCA	ATGAGTCCAAATCAGA					AGCTTCCGTTCCATTT		CACACAACAAGGCTTT		AATTTCCGTCTATGAC	ACTGCAATCGCCGATG	CACTGGGTCAAACGTC	GGGCTACAGTCTTGGT					AACCAACCATACAGGG	GCACGGTTCGGATTAC	CGAATTGCAGCGAGTA	ACGTCCTCAGCGTAGA	CCTTCAGTCTTTGCAT	TCCTCCCCAGTTCACA						CACCAAATCCATCCGT	TCGATTTTCTGAGGTT	CAGCCAGAGACTTCCA
ATCGTCCAGCTCACTA		AGTTCGACAGAGGAAA		ACCAACACAGGTGACA	AGGCTGCTCGTTACCC	CTGCAGGCATCGGAAG	CGCGTGATCTCTGCCA					ATTCAGGAGAGGTCAC		ATCATTCAGTGACCTT	AATTCCTAGTCTCGTA	AGGCCACTCAGGAACG	CCCTGATGTGGTTCTA	ATGAGTCGTCTTGAGT					AGCTTCCGTTCTCCCA		CACAGATCAAGTGTCT		AATTTCCGTTATTCTC	ACTGTCCAGCGGTAGT	CACTGTCGTTCCTAAG	GGGTAGATCCGCAACG					AACCAACCATTATGCG	GCAGCCAGTTCGGTCG	CGAATTGCATTCAGGT	ACGTCCTGTGACTCTA	CGAAGGAAGCGGACAT	TCCTTCTTCCTTCTAA						CACCGTTCACCGTACG	TCGCAGGAGATTGATG	CAGCGTGCAACAACAA
ATCGTCCAGGCTGGAT		AGTTCGACAGCTATTG		ACCAACAGTCATCAGT	AGGGAGTAGTGAGTTA	CTGCCATAGGGACCAT	CGCGTGATCTTGGAAC					ATTCCATAGAAGAGCA		ATCATTCGTGGACCAA	AATTCCTCAAGTCGTT	AGGCCACTCCACTTCG	CCCTTAGAGCGCTTCG	ATGATCGCACTCCCTA					AGGAAATCACAATGTC		CACCAAAAGTTAACAG		ACAAAGAAGAGCAGAA	ACTTAGGAGAGCAGAA	CACTGTCTCAGAGCAG	GGGTTATCAGCGCTTG					AACCAACGTACAAACA	GCAGGCTCACCAGTTA	CGAATTGTCAGACAAA	ACGTCCTTCTGCGTCT	CGAATTGGTTCCAGGC	TCGGGCATCGCTTTAT						CACGAATAGAAAGCGA	TCGCAGGAGCGTCTCG	CAGGTATAGTAACAGT
ATCTCTAGTTCCACAA		ATACCGACAAACTCGT		ACCAACATCCGCAAAT	AGGGAGTTCTCAAAGC	CTGCGAGAGAGGGTAA	CGGACACCATCGCTGG					ATTCCATCACGACGAA		ATCCACCGTAGCTTAC	AATTCCTCACGGTCTG	AGGCTGCGTGAGATCG	CCGAACGGTAGACGGT	ATGCATGCACGGTGTC					AGGAAATCATCCTGTC		CACCGTTAGCTACTAC		ACAAAGAAGCCAAGTG	ACTTAGGAGTATTAGG	CACTTCGAGCACGTCC	GGGTTTATCTGTAACG					AACCAACGTACCCGAC	GCAGTTAAGTCAATCC	CGACAGCTCCATCTGC	ACTACGACACGTATAC	CGAGGCTCATCACAGT	TCGGGTGTCCGATCGG						CACGAATAGGCTAACG	TGAGGAGTCGTAGGGA	CAGGTATGTCAAACGG
ATGAAAGAGTTGAAGT		ATACCGAGTTTCGATG		ACCACAAAGAAGGCTC	AGGGCCTGTAGAGACC	CTGCGAGGTTTACTTC	CGGACACGTGCGTGCT					ATTCCTACAGGCTCTG		ATCCATTGTCCGAAAG	AATTCCTCAGATCCTA	AGGGAGTAGCGACTGA	CCGCAAGCAATGGGTG	ATGCATGCATCCGATA					AGGAATAAGCCAAGCA		CACGAATCAACACAGG		ACAAAGAGTAACCAGG	ACTTATCAGATTGAGT	CACTTCGGTCGATTAC	GGTTCTCCAGACAATA					AACCAACGTAGACACG	GCATCTCAGTTGCCCG	CGACAGCTCTGGAGAG	ACTACGATCATCACTT	CGATGCGTCCCGTTCA	TCGTGGGGTCGCACAC						CACGAATCAAGACCTT	TGAGGGAAGATTGGGC	CAGGTATTCTTTCAGT
ATGAAAGCAGCACCCA		ATACCGATCACCTCTG		ACCACAAAGTCACTGT	AGGGCCTGTATCAAGA	CTGGACGCACGCTTAA	CGGCAGTCACAACCGC					ATTCCTATCGAAGCAG		ATCGATGCAAGTGGTG	AATTCCTTCAAACCTG	AGGGAGTCAGTGGTGA	CCGGACACACCAGCCA	ATGCATGTCACCATAG					AGGACGATCATAGCAC		CACGGGTAGTTTCTTC		ACAAAGAGTAATTGGA	ACTTATCAGCTGAAGC	CAGATACAGTACCCTA	GTAACCAAGGACGGAG					AACCAACGTATCACCA	GCATCTCGTATGCGGA	CGAGTTAGTGCAACAG	ACTACGATCTTGATTC	CGCATAAGTAATCAGA	TCTAACTTCAGCCCAG						CACGGGTCAACCGTGC	TGAGGGAAGTAATACG	CAGTGCGCAATACGAA
ATGAGTCAGCTGACTT		ATACTTCCAACGATTC		ACCACAACACACAGAG	AGGGCCTGTGTATCCA	CTGGTCTAGGGCCCTT	CGGCAGTTCCTTGGAA					ATTCGTTTCCGTCACT		ATCGATGCATGGCGCT	AATTTCCAGACCCTTA	AGGGAGTGTGATGTAA	CCGGGTACATAATGAG	ATGGAGGCAAAGGAGA					AGGACTTCATTACTCT		CACTAAGGTATGGAAT		ACAACCAAGAAGGCTC	ACTTATCAGTTAGAAC	CAGATTGAGATAGCTA	GTAATCGAGACTTCCA					AACCAACGTATGACAA	GCCAACGCATTGCAAC	CGATCGGGTGAGCAGT	ACTATCTAGGCCTTCG	CGCATAATCATGGAGG	TCTCCGAGTTCATCGA						CACGTGGCAGCTGTTA	TGAGTCAGTCCCTCAT	CAGTGCGGTGAACTAA
ATGAGTCCATGACTCA		ATACTTCTCCGGCAAC		ACCATTTCAAATCAGA	AGGGCCTGTTTGCAGT	CTGTATTTCCGAACGC	CGGGCATAGAATGTTG					ATTCTACTCCGTGCGA		ATCGCCTGTCCGGACT	AATTTCCAGACGTCCC	AGGGAGTGTGGAGGTT	CCGGTAGTCACTGTTT	ATGGAGGTCTGCACCT					AGGACTTTCCTACCAC		CACTGAAAGTAACCGG		ACAACCAAGTTGCCTA	ACTTCCGGTTGAGAGC	CAGATTGCAGTCGAGA	GTAGATCGTTGTATGC					AACCAACGTGCGTGCT	GCCAACGGTTGCCATA	CGATCGGGTTCCTAGA	ACTATGGAGGTGGTTG	CGCCAGAAGTTTGAGA	TCTCTGGAGGGTGGGA						CACGTTCAGCGTCGAA	TGATGCAAGCCGATCC	CATAAGCCACTCCACT
ATGCATGAGTCCGCCA		ATACTTCTCCTGTAGA		ACCATTTCATAGTCGT	AGGGCTCCAGTATTCG	CTGTCGTTCCCGTAAA	CGGGTCACACGCTATA					ATTCTTGGTGAGTTGG		ATCGGCGAGAGTGACC	AATTTCCCACTACAGT	AGGGTCCAGAGTTGCG	CCGGTAGTCTCCTACG	ATGGGTTAGCAAGGAA					AGGATAACATCGCTCT		CACTGAATCATGCCCT		ACAACCACATGACGAG	ACTTTCAGTGCAATGG	CAGCAATGTCTTCCGT	GTATTGGCACCCTATC					AACCAACGTGTAAACA	GCCAGCAGTATGGAGC	CGATGCGAGTGGAATT	ACTATTCTCTGCGAGC	CGCGTGACATCGGATT	TCTGGCTAGCGGACAT						CACTAAGCATGTCGTA	TGATTCTGTAAGATAC	CATAAGCCATGCGGTC
ATGCCTCAGAAATTCG		ATAGACCCACGCTGCA		ACCATTTGTAACAGGC	AGGGCTCCATTACGGT	CTGTGAAAGTGGATAT	CGGGTCACAGATACCT					ATTTCTGCACTAAACC		ATCGTAGAGTGCAAAT	AATTTCCTCCAGCCTT	AGGGTCCTCCGCACTT	CCGGTGAGTCAAGCGA	ATGGGTTCACTGTCGG					AGGATAATCCTTATGT		CACTGGGAGAAACTGT		ACAACCAGTCCATCTC	AGAAATGTCGGTCGAC	CAGCAATTCTCACCCA	GTCAAACCAAGACTGG					AACCAACGTTCCGCTT	GCCAGTGAGAGATTCA	CGCATAATCGTAGAGG	ACTCCCAAGAACAAGG	CGGAACCAGTGGCAGT	TCTGTCGTCACAGAGG						CACTAAGGTGAATTAG	TGCACGGAGAAGCTCG	CATACAGAGACGATAT
ATGCCTCAGAATCGTA		ATAGAGATCCGAGGCT		ACCATTTGTACCACGC	AGGGTCCAGAAATGGG	CTGTGGGGTCTTTATC	CGGGTGTCAGAGATTA					ATTTCTGCAGTCAGAG		ATCGTAGGTATGCTAC	ACAAAGAAGCATACTC	AGGGTGAAGATACGAT	CCGTGAGGTGACCGAA	ATGGGTTTCCTTCTAA					AGGATAATCGTAACAC		CACTGGGAGGCCATAG		ACAACCAGTTGCACGC	AGAAATGTCTGTCCGT	CAGCACGAGTCCCAGC	GTCAAACGTTTCGTGA					AACCAACGTTGTCCCT	GCCATGGGTCACCGAC	CGCATGGGTACGATCT	ACTCCCAAGATGCTAA	CGGACACAGGCGCTTC	TCTTAGTAGGTAAGGA						CACTAAGGTGGCGTAA	TGCAGATCAGGAGGTT	CATACTTGTGGACCAA
ATGGGTTTCGGTCGAC		ATCACAGGTTATGTCG		ACCATTTGTTTAAGGA	AGGGTCCTCGCCATAA	CTTCCGACAAGCGCAA	CGTAATGCATGTTACG					ATTTCTGGTGTGTGTT		ATCGTCCTCGACATCA	ACAAAGACACTCCGGA	AGGGTGAAGCAGCAGT	CCTAACCGTGGTCTTA	ATGGTTGGTTGTCTAG					AGGATCTAGCAGTCTT		CACTGGGGTGCCCACA		ACAACCATCACACGAT	AGAACAAGTTCCTAGA	CAGCAGCTCCGCGATG	GTCACGGCAGTTGAAA					AACCAACTCACTGCTC	GCCCGAAGTGAGTCAG	CGCATGGGTGTTCCAA	ACTCCCACAGTAACAA	CGGACACGTTTACTTC	TGACCCTCATGGCCAC						CACTGGGAGAGCAAGA	TGCGGCAGTTATGTCG	CATAGACTCACGGGCT
ATGGTTGGTTCAACGT		ATCACGAAGCTTGTTG		ACCCAAACACTGCATA	AGGGTCCTCGTGCACG	CTTCGGTGTGAGACGT	CGTCCATAGATCCCAT					CAAAGAAAGTATGATG		ATCGTGACAATCTCGA	ACAACCACAAGGACAC	AGGGTGAAGTCAATCC	CCTAACCGTTTGAACC	ATGTCCCTCGGATAAA					AGGATCTCAACGCCCA		CACTGTCGTAGATGTA		ACAAGCTAGCTAGAAT	AGAACAATCACGGTCG	CAGGGCTCAACGGCCT	GTCGCGAGTTCACCGG					AACCAACTCCAGCAAT	GCCGATGCACGGTGCT	CGCCAGATCTCTGACC	ACTCCCAGTGCTCTCT	CGGGACTTCTTCTTCC	TGACCCTGTGAGTGAC						CACTGGGAGTGTACAA	TGCGGCATCTGAGAGG	CATCAAGTCCTTCAGC
ATGTCCCGTCCACACG		ATCACGATCGAGAGCA		ACCCAAAGTATGACAA	AGGGTGATCAAGCCAT	CTTCTCTAGGCTCAAG	CGTGTCTCAGGAGGTT					CAACAACTCATGAAAG		ATCGTGAGTTCGCGTG	ACAACCATCCGCGGAT	AGGGTGAGTATTTCGG	CCTACGTTCGCACTCT	ATGTCTTAGAATAACC					AGGATCTCACCGTCTT		CACTGTCTCCACATAG		ACAAGCTCACACCTTC	AGAACCTAGAAGTATC	CAGTGCGAGGATGGCT	GTCTACCTCCGTTGAA					AACCAACTCCCGTTCA	GCCGTGAGTGAGACGT	CGGACACTCATGACAC	ACTCCCATCGTGACTA	CGGGTCAAGTCGTCTA	TGACGCGAGGACCCAA						CACTGTCCAATTGCCA	TGCGGCATCTGCTAGA	CATCCACTCCCATAAG
ATGTCTTAGATAGTCA		ATCAGGTTCAAGCCGC		ACCCAAAGTTGAGAGC	AGGGTTTCAGCGCGTT	CTTTCGGGTACTGACT	CGTTCTGAGTCCGTCG					CAACAGTGTCTCAGAT		ATCGTGATCTAATTCC	ACAACCATCGCATAGT	AGGGTGAGTTAGGACG	CCTATCGTCCGGCAAC	ATGTCTTGTGGACTAG					AGGCATTGTACCTATG		CACTTCGTCACCCTTG		ACAAGCTCACAGTCCG	AGAACCTCAAAGGGTC	CAGTGCGCACCAGTTA	GTGAGCCCATCGTTCC					AACCAACTCCGATGTA	GCCTGTTGTGGCTTGC	CGGAGAAAGTAGACAT	ACTCTCGAGCCATTTG	CGGGTCACATACCACA	TGAGCGCAGTTCAACC						CAGATACCACTGAATC	TGCGGGTCACAGTCGC	CATCCACTCCTACCAC
ATTACTCCAGTAACAA		ATCATTCCATCCGTTC		ACCCTCACATAAGCGG	AGGTAGGCACAGTCGC	GAAACCTGTGCTTATG	CGTTCTGCATCAGCTA					CAACAGTTCGATACGT		ATCTTCATCCCGTTCA	ACAAGCTAGCGATCGA	AGGGTTTTCATAGCAC	CCTCAACCAAACACCT	ATTACCTAGCAAGTGC					AGGCATTTCACCCTTG		CAGAGCCCAGTAACAA		ACAAGCTGTATGGTTC	AGAACCTGTGCGTGCT	CAGTTAGAGGGATCAC	GTGGAGACAGGTTTAC					AACCAACTCCTGCCAT	GCGGATCAGATCGACG	CGGGACTCATGCCGAC	ACTCTCGCAGAGAATT	CGTCAAAGTTGAGGAC	TGATGCATCAAACCCA						CAGATACTCACTGTTT	TGCTGAAGTCTACAAC	CATCCCAAGGTACCTT
ATTACTCGTAACATAG		ATCATTCGTCAGGTGA		ACCCTCAGTGAATGTA	AGGTAGGCACATCCCT	GAAACCTGTGTTCCTC	CGTTGGGTCTTCGTAT					CAACCTCGTCAAATCC		ATGACCAGTCATCCGG	ACAAGCTAGTCCCGGT	AGGTCATCATATTCGG	CCTCAGTGTTCTCCTG	ATTACTCTCTTGGGCG					AGGCCACAGCGCCTTG		CAGATACCAAAGGCAC		ACAAGCTGTTACCCAA	AGAACCTTCGAGTGAG	CAGTTCCCAAGATCCT	GTGGCGTCAAGTTGGG					AACCAACTCGGTCTAA	GCGTGCAGTCCTTTGC	CGGGTCAAGACTTCGT	ACTGATGAGATACATG	CGTGCTTGTCCTCAGG	TGCAGATCAGGTTTAC						CAGATCAGTGGTACAG	TGGAGGACAGAGAATT	CATCCCACACCCAAGC
ATTCAGGAGATACGAT		ATCCATTAGCGTGAAC		ACCGTTCAGTGCTACT	AGGTAGGTCAGAGTTC	GAAGAATGTACCACGC	CTAACCCGTACTCGCG					CAACCTCTCAGCTCTC		ATGACCAGTCCCGCAA	ACAAGCTCAACAGATA	AGGTCATGTCTTCCGT	CCTCATGCAATCCTAG	ATTATCCCACCGAATT					AGGCCACAGTTGGCGA		CAGATCACAACAGAGC		ACACAGTAGAGGTTAT	AGAAGCGCAAGAGGCT	CATAAGCAGTCTAGCT	GTGGGAATCGGTGAAG					AACCAACTCTGCAGCG	GCTACAACATTAAGCC	CGGGTGTTCACCTGTC	ACTGATGTCATCACAG	CGTGTCTAGATTTGCC	TGCAGGCAGATGAACT						CAGCAATCAACCGGAA	TGGGCGTAGGGCAGAG	CATCCGTTCTCTCGCA
ATTCAGGAGCGCTGCT		ATCCATTAGTGCTCAT		ACCGTTCGTGACTCTA	AGGTCATAGAAGCTGC	GAAGTAAAGGTCATCT	CTAACCCGTGTCCGTG					CAACGATGTATGAGGC		ATGAGTCCATGTTCAG	ACAAGCTCATGGAATA	AGGTCTAAGGTCACTT	CCTCCAACATCCGAGC	ATTCAGGAGGAGAATG					AGGCCACCACACTTAG		CAGATCATCGGACTTA		ACACAGTCAGGAACCA	AGAAGCGTCAAGCCAT	CATAAGCTCATATGGC	GTTACCCGTACCTAAC					AACCAACTCTTCTAAC	GCTACAAGTCCTGTTC	CGGTCAGGTTACGTAC	ACTGTCCGTTGAAGTA	CGTTAGAAGCACCCAC	TGCAGGCAGCAGTAAT						CAGGCCACAAAGTGTA	TGGGTTATCCGCGGAT	CATCGCTAGTCTCTGA
ATTCAGGCATGGGCAA		ATCCCTGGTTCCATTT		ACCTACCCAAGACAAT	AGGTCATAGCGATGCA	GAATAGAGTATCAGCT	CTAACTTCAGCCGGTT					CAACGATGTGTAACGG		ATGAGTCGTAATGCGG	ACAAGCTGTCAAGCCC	AGGTCTAGTTTAGTCG	CCTCCAATCGAAGGAC	ATTCATCCAACACGTT					AGGCCACTCGTTAGAC		CAGCAATTCATGTCAG		ACACAGTCATCATTTC	AGAAGCGTCAGCTAGT	CATACAGTCGCCAGAC	GTTAGTGTCAGCATTG					AACCACAAGACTTCCA	GCTACCTTCCAATCTT	CGTAATGTCCGATTAG	ACTGTCCTCTCTGGTC	CTAACCCCAGTGCGCT	TGCAGTAAGCTGACCC						CAGGTATCAGTCAGCC	TGGGTTATCGAACTCA	CATCGCTCATGGACAG
ATTCATCAGTGCAGGT		ATCCGTCAGTTCATGC		ACCTACCGTATCGCGC	AGGTGTTAGTAGGATT	GAATCACAGTATGGAT	CTAAGTGCAGCTCCTT					CAAGAGGCATAACAGA		ATGCCTCTCTGTCCCA	ACACAGTCACTCCCTA	AGGTGTTAGCAATAGT	CCTCTAGCACAGTCGC	ATTCATCCAACAGCCC					AGGCTGCAGTCTACCA		CAGCACGAGTATGAAC		ACACAGTGTGGTCTAT	AGAAGTAAGCATACTC	CATACAGTCGTCTCAC	GTTGCGGTCCGATGTA					AACCACAAGATGTTAG	GCTTTCGGTTCGTTCC	CGTAGTAGTTGGGTTT	ACTGTGAGTGGTCAAG	CTAACCCGTTCCGTTC	TGGGAAGGTAGAGGAA						CAGTGCGAGGTTCTTG	TGGTACAGTGTATCCA	CATGCAACAGTAACCT
ATTCCCGTCTAGTCAG		ATCGCCTGTCTCACAA		ACCTACCGTGCAATAA	AGGTTACTCGGTATGT	GAATCGTCACCTAAAC	CTACATTAGAATCCCT					CAAGAGGGTAGGTTTC		ATGGATCGTATCGGTT	ACACAGTGTGCTCTTC	AGGTGTTGTGGACCTC	CCTGCATAGCAACTTC	ATTCCATAGCAAGTGC					AGGGAGTGTGGTGATG		CAGCGTGCATAATGCC		ACACAGTTCGTTAGAC	AGAAGTAGTTATGTCG	CATACCCGTCAAGTTC	GTTGCTCGTAGTCTGT					AACCACAAGTGCCTCG	GGAACCCCATAATGAG	CGTGAATCATTGAGCT	ACTGTGATCTCTTAAC	CTAACTTCACTTGAAC	TGGGATTTCAACCTCC						CAGTTAGGTCATGGCC	TGGTACATCTTGCAAG	CATGCCTCACTTTATC
ATTCCTACACGTCATA		ATCGGATAGGTGCGAT		ACCTGAAAGACATCAA	AGGTTGTAGGCCACCT	GAATCGTCATTCAGCA	CTACATTCAGCGACCT					CAAGAGGTCAACTTTC		ATGGATCGTTAAGCAA	ACACAGTGTGTTCATG	AGGTGTTTCACCATAG	CCTGCATGTTACTCAG	ATTCCATTCGTCTCAC					AGGGAGTTCACCATGA		CAGCGTGGTCCTCCTA		ACACAGTTCTGTGCGG	AGAAGTATCCCTCTTT	CATACTTGTTATAGAG	TAACCAGTCGACGAGA					AACCACACAAATGCTC	GGAACCCTCACCTCAC	CGTGTCTGTTTACCTT	ACTTAGGAGGGAGAAT	CTACAGAGTGCGTCGT	TGGGTTACACCTCTAC						CAGTTCCCAGCAGACA	TGGTGATAGTGGTTGG	CATTCATCAACAGCCC
ATTCCTAGTCCTGTTC		ATCGGATTCCCATACC		ACCTGAAAGCTAATCC	AGTAACCGTGCACAAG	GACAGCCGTGCAGGAT	CTACTATGTCGATTAC					CAAGAGGTCATCGCCT		ATGGGAGCAATTGGTC	ACACAGTTCTATCGTT	AGGTTACAGACAGTCG	CCTGCATTCAACGCTA	ATTCCCGCACAGCATT					AGGGCCTCAGTATGAA		CAGGCCAAGAAACCAT		ACACCAAAGCCACCGT	AGACAAATCTTACCAT	CATAGACTCTGACGCG	TAACTTCTCCTTATGT					AACCACACAACAAAGT	GGAGGATCACGGCACT	CGTTAGACAGAGTGAC	ACTTAGGCAACCTATG	CTACCTGGTGTAGCAG	TGTCCCATCGAGCCAC						CATAAGCTCTTTCTAG	TGTAACGGTATCGAAA	CATTCCGAGTAGCCAG
ATTGGGTTCGGAACTT		ATCGGATTCCTGTACC		ACCTGAAAGCTGTTAC	AGTACTGAGGCTCAAG	GACATCAGTATGAGAT	CTAGACAAGCTGAGCA					CAAGCTACAGACAAAT		ATGGTTGCAGCGATTT	ACACAGTTCTGGCCTT	AGGTTACGTCATGCAT	CCTGTTGCACGGCCAT	ATTCCTAGTAAGGCCA					AGGGCCTTCCTGCCAT		CAGGCCATCTGTAACG		ACACCAACATCCGGTG	AGACACTCATATACCG	CATCAAGAGCTTCTAG	TAAGCCAGTATGTCTG					AACCACACACTATGTG	GGCTTTCGTACGGCAA	CGTTGGGTCCTTCTTC	ACTTATCAGGATACAT	CTACCTGTCTTAATCC	TGTGAGTCAACAAAGT						CATACAGCAGTCCCGA	TGTCCACCAAATGCTC	CATTCCGCAGCAGACA
ATTTACCAGACATCAA		ATCGGCGGTTCTTAGG		ACCTGAAAGTCACTGT	AGTACTGCAGCGGTCT	GACCCAGTCATCTATC	CTAGACAGTCCGGCAT					CAAGCTAGTAAGCGGT		ATGGTTGTCCTTGAAG	ACACCAAGTGGTCTTA	AGGTTACTCCCTCTAG	CCTTTGGCAGGGAATC	ATTCGTTAGCGTGAGT					AGGGCTCCATTAGGAA		CAGGTATAGATGTTAG		ACACCAAGTCGTCATA	AGACACTTCGACCATA	CATCAAGGTGTATCCA	TAAGCCATCGTTATCT					AACCACACATCCGATA	GGGAAGTTCATCTCTA	CTAACCCCATCCGAGC	ACTTATCCAAGAGTAT	CTATAGGTCTTTGGAG	TGTGGCGGTCCATAGT						CATACTTCAGTTAGGG	TGTGCGGGTCGCGTCA	CATTCTACAGAGTGAC
ATTTACCCAAAGGGCT		ATCGTAGTCGATGGAG		ACCTGTCGTTGTGTTG	AGTACTGGTCTTGCGG	GACTATGTCCGTAATG	CTCAACCCAGATCACT					CAATACGAGGTGCGAT		ATGGTTGTCGCTCTAC	ACACGCGCAAATTGCC	AGGTTACTCGTCCTCA	CCTTTGGCATTCCTAT	ATTCGTTCAAATCGTC					AGGGCTCTCGAAGAAT		CAGGTATCATCCTTCG		ACACCAAGTTCTTGCC	AGACAGGAGAAGCTGC	CATCGCTAGAAAGCGA	TAAGCGTTCCGTAGGC					AACCACACATCCGCGA	GGGACAAAGTTACGAA	CTAACTTCAAAGCACG	ACTTATCCATCCTCAC	CTATCTAGTTATCCAG	TGTGGCGTCCCTCTCC						CATAGACCAAGTGTCT	TGTGGCGCATGTCTAG	CATTGCCAGGCTATCT
ATTTCACGTCAAACGG		ATCGTCCCACGCCACA		ACCTGTCTCCAAACCA	AGTAGCTCACAGGATG	GACTCAAGTACCCGCA	CTCATGCTCCCGATCT					CAATGACAGTGTAGAT		ATTACCTTCCATTTAC	ACACGCGGTCGTCATA	AGTAACCTCTATGTGG	CGAATTGGTTCATCTT	ATTCTACGTGGCTCTG					AGGGCTCTCGACACTA		CATAAGCAGATACAGT		ACACCAATCCATCCGT	AGACAGGGTAGTTCCA	CATCGCTAGCAGTAAT	TAAGTCGCAACCTAAC					AACCACACATTCTCCG	GGGACCTTCTCTCTAA	CTAAGTGGTACTTGTG	ACTTATCCATGGCACC	CTCAACCAGTGGATTA	TGTTACTGTTCCGGTG						CATCAAGCAGCACAGA	TGTGTGAAGCCTGTGC	CATTGTTAGTCTAGCT
CAACAACAGCACTGGA		ATCGTCCTCCAAATGC		ACCTGTCTCCGATCGG	AGTAGCTCAGTTCACA	GACTCAAGTCGCCTAG	CTCCAACGTAGATCCT					CAATTTCGTTGGACCC		ATTATCCAGACCAGCA	ACACTGAAGAAATTCG	AGTACCAGTATCTCTT	CGAGTGCCAGAAATCA	ATTCTTGCATGAAAGT					AGGGTCCTCCTAAGTG		CATACAGCAGGACAGT		ACACCAATCCTGTACC	AGACCATCAATGTCAC	CATCGCTAGGATTCAA	TACCTCGAGTTGAATG					AACCACAGTCGCACGT	GGGACTCCATTAGGCT	CTAAGTGTCTTAGCTT	ACTTCCGGTTGCATGT	CTCACTGTCATAAGGA	TGTTGAGCAGGTCTCG						CATCAAGCATGGTACT	TGTGTGATCAACTGAC	CATTTCACAGTTTGGT
CAACAACGTCCATAGT		ATCGTCCTCCTATGGA		ACGATCAAGTCCCAAT	AGTAGCTCATAATGCC	GACTGATCAATGGGTG	CTCTCAGGTTATGGTC					CACACAACAATGTGGG		ATTATCCTCTTAATCC	ACACTGAAGTCGAAGC	AGTACCAGTCTTCATT	CGATCGGTCCTCGCAT	ATTGTTCGTGATTGGG					AGGGTTTCAAATGGCG		CATACCCCACCTCGTT		ACACGCGAGCTGCGAA	AGACCCGGTCAAAGAT	CATCGCTCAGCGTAGA	TACCTGCTCGCTTGAA					AACCACAGTCTGGTTA	GGGATCCAGAGCAGAA	CTACAGACATCCTTCG	ACTTCCGTCATCTATC	CTCAGAAGTGTGCCTG	TTACCGCGTTCCAAAC						CATCCACGTTGGCCGT	TGTTACTTCCTTCGAC	CCAAGCGAGATGTTCC
CAACAGTCACACGGAA		ATCTCTATCACCTTGC		ACGATCACAATGAACA	AGTAGCTGTTAGAGAT	GACTGATGTGACAACG	CTGAATGTCCGCGGAT					CACACAAGTGATATAG		ATTCAGGAGACGTCCC	ACACTGACAGAGTGAC	AGTACTGCAGCGTGAA	CGATCGGTCCTGTAAG	ATTTACCGTAAGATTG					AGGTAGGAGCTTCGTA		CATACCCGTCAGTCGC		ACACGCGCATCGCTCT	AGACCCGTCGGACTGC	CATGCCTTCATTCACT	TACTGCCTCCATTGCC					AACCACAGTGATACCT	GGGCCATCAACGTATC	CTAGACAAGCGCTGAA	ACTTCGCCAGACCAGA	CTCAGAATCCATGATG	TTACGTTAGTTTCGAC						CATCCGTAGAAGGTAG	TGTTCATTCCCGTTGT	CCAATTTAGCCTTTGA
CAACCAACAGAGTGAC		ATCTTCAGTGGTCAAG		ACGATGTCATGGTGGA	AGTAGCTTCCGTATGA	GAGACTTGTTGTTGCA	CTGAGCGTCCCTGTTG					CACAGATCAACGGCTC		ATTCATCTCCTTGACC	ACACTGATCGTCACCT	AGTACTGGTTGACTAC	CGATGCGCATTGGCAT	ATTTACCGTTCTCAGA					AGGTCTAAGGCTGAAC		CATACTTGTCATAACC		ACACGCGGTGTTGCCG	AGAGAATCAAAGAACT	CATGCCTTCCTAGCCT	TACTTACCATGGGCAA					AACCACAGTTCCTAGA	GGGCTACAGAATCCCT	CTAGACAAGGAATCGC	ACTTCGCGTATCAGCT	CTCAGGGCAGTCGGTC	TTACGTTGTGTATCCA						CATCGGGGTAGGATAT	TGTTTGTGTAGGTAGC	CCACTTGGTTGGATCT
CAACCAAGTCTTGAAC		ATCTTCATCCATTTAC		ACGCACGAGCAACTTC	AGTAGTCAGTTCCGGC	GAGACTTTCTTGTTAC	CTGAGGCTCGTGTGAT					CACAGGCGTCACCACG		ATTCCCGAGCTCGAAG	ACAGAAAGTACCGTGC	AGTACTGTCTCTATGT	CGATGGCAGTCGGCAA	ATTTCTGGTCCGGATC					AGGTCTATCAACTCTT		CATAGACTCAGTCTTT		ACACGCGTCTCTGGTC	AGAGCAGAGTTGAAAC	CATGCTCAGGATATGT	TACTTACTCGGTCGGT					AACCACATCCTACGAA	GGGTAGACACGGATCC	CTAGACACAGAGGCTA	ACTTCGCGTGCCGAAA	CTCAGTCGTCCACATA	TTAGGCAAGCAGATAT						CATCGTCAGTCGCCCA	TGTTTGTTCGCATTGA	CCCAACTAGTTTCTTC
CAACCAATCTACGGGC		ATCTTCATCGAAGCCC		ACGCACGAGGGAGAAT	AGTAGTCGTTCAGTAC	GAGAGGTCATGACTTG	CTGCGAGGTGTTTCTT					CACAGGCGTTAGTTCG		ATTCCCGAGTAGGGTC	ACAGAAAGTAGACAAT	AGTAGCTAGGACTGGT	CGATGGCTCTCATTGT	CAAAGAAGTGAGACGT					AGGTGTTGTACTCCCT		CATAGACTCCTTCACG		ACACTGACACTACCGG	AGAGCAGGTGAACTAA	CATGCTCTCGGTCACG	TACTTCAGTTTGCAGT					AACCACATCTCACTCG	GGTAATCCATGAAGGC	CTATCCGGTATCCTTT	ACTTTCAAGGTAAGAG	CTCATCGAGAAGCCTG	TTAGGCAGTCAGATTC						CATGCGGGTAATCAAG	TTCAGGACATGTGACT	CCCTAACTCACACCGG
CAACCTCCACAGCCTG		ATGAAAGCATCCTTCG		ACGCACGCAGTCTACA	AGTCAACGTGATACCT	GAGATGGTCTGTCCGT	CTGGACGAGTTCACTG					CACAGGCGTTCCCAAA		ATTCCCGTCGTAACTG	ACAGAAATCAAGGAGC	AGTAGCTAGTAGGAAG	CGCCAGAGTGTCCATA	CAACCTCAGCACTAAA					AGGTTACCAATACAGA		CATAGACTCTTCGTGC		ACACTGACAGATCCTA	AGAGCAGTCTACACTT	CATTCATGTAGTTAGA	TAGACTGAGTCATGCT					AACCATGAGACATACA	GGTCACGTCAAAGCCT	CTATCTAGTTGGGAAC	ACTTTCACACCCTAGG	CTCATGCGTTCGGGTC	TTAGTCTTCGCTTAAG						CATGGTACAAGGTCAG	TTCCAATCATCAGCGC	CCCTCAAAGTGAACAT
CAACCTCCAGTGAGCA		ATGAAAGTCGTGTGAT		ACGGAAGAGAGAGCGG	AGTCACAAGATTACCC	GAGGCCTGTGTGAGCA	CTGGCAGCAGCTATTG					CACATGAAGGAGTCTG		ATTCCTAAGAGGGCGA	ACAGAAATCATGCCAA	AGTAGCTGTTGCCGCA	CGCCAGATCTCCTGTG	CAACGATGTCGATTAC					AGGTTACGTGTTCCAA		CATCAAGGTCGCACAC		ACACTGACATGCAGCC	AGAGCCCAGAAGCCTG	CATTCCGTCGTTACCC	TAGACTGGTGAGATAT					AACCATGAGCACACCC	GTAAGTCAGCTGTTAC	CTATCTATCTCGGTAA	ACTTTCACATTAGGAA	CTCCAACGTCAACGCC	TTCAGGACATCCGATA						CATTCATAGTTTCTTC	TTCCTCTAGTTAACAG	CCCTCTCAGCTAGCCC
CAACCTCGTAGCTTGT		ATGAGGGGTGCATGAG		ACGGAAGAGGGTCTTT	AGTCACAAGTCCGCCA	GAGGCCTTCTATCGTT	CTGGCAGCAGTACTAC					CACATGATCCAGCCTT		ATTCGTTCATAGGTAA	ACAGCCGAGTCCCAGC	AGTCAACCAATACCCA	CGCCATTCAATCGCAT	CAACGGCGTTAAGACA					AGGTTGTAGATGATTG		CATCCACCAGGAACCA		ACACTGAGTGAGCTCC	AGAGCCCCACGTACAT	CATTCTACACAGTGTT	TATACCTGTGAGATAT					AACCATGAGCCTCATA	GTAAGTCGTATCACCA	CTCAAGACAAGCGATG	ACTTTGTCAGACACAG	CTCCCAAGTCATTCCC	TTCCGTGTCTAGTCAG						CATTCATCAATACAGA	TTCGGTCTCTACTGAG	CCCTCTCCATCATCTT
CAACGATTCCCTTTGG		ATGAGGGGTGGCCCAT		ACGGAAGAGGTCCCTG	AGTCATGTCTACGCAA	GAGGGATAGGACTTCT	CTGTACCCAGTTAGAA					CACCAAAAGGTATCTC		ATTCGTTTCCATTCAT	ACAGCCGCAACTGCTA	AGTCAACTCTATTCGT	CGGCAGTGTTCCGCGA	CAAGAGGAGCTGCCTG					AGGTTGTAGGCGTTAG		CATCCCATCCGTGTGG		ACAGAAATCATCACAG	AGAGCCCCAGCCGTCA	CCAAGCGGTGCATTTG	TATCGCCCAGCAATTC					AACCATGAGCGCATCC	GTAATGCAGAAGTCTA	CTCAATTCAAATACAG	ACTTTGTCATCGTGGC	CTCCCAATCCCATTTA	TTCCTAAGTGAACTAA						CATTCTAGTTGCACGC	TTGAGTGTCATGCCCT	CCCTCTCCATGCCGCA
CAACGGCCAAAGGATT		ATGAGTCTCAAGTAAG		ACGGAAGGTCACCTTC	AGTCTCCAGGTAGTCG	GAGGGATCACACGGAA	CTTACCGGTGTGAGCA					CACCAAATCCACGTGG		ATTCTACTCTAGTGAC	ACAGCCGGTTCTTGCC	AGTCACAAGACCAAAT	CGGGACTAGTGATCGG	CAAGAGGAGGCTCACC					AGTAACCCAACAGATA		CATCCGTCAATTGAGA		ACAGCCGAGAGCAAGA	AGAGCCCCATGAGATA	CCACAAAGTATCCTCC	TATCGCCTCAAGCCGC					AACCATGAGCTGGAGT	GTAATGCCACCTGAAT	CTCAATTCATTCATCT	AGAAATGGTTGCACGC	CTCCCTCAGTTGCTCA	TTCCTTCGTCTCAGAT						CATTGAGAGAAGTCAT	TTGCATTTCCTAGAGT	CCCTCTCTCTGTGTGA
CAAGACTCACTACAGT		ATGCCTCAGTTGCTGT		ACGGAAGTCGCGCCAA	AGTCTCCGTGTTAACC	GAGGGATGTCCTATAG	CTTCAATGTGTCACAT					CACGGGTGTGCAACGA		ATTGGGTGTACGATGG	ACAGGGACAAGTTGGG	AGTCATGTCTCCCATG	CGGGACTGTCTTACAG	CAAGAGGTCTATCACT					AGTAACCCAAGAGTAT		CATGCAAGTCGGTAAG		ACAGCCGAGTACAACA	AGAGCCCTCTAGCATG	CCACTTGCACTTGGGC	TATCGCCTCGAGTCCG					AACCATGAGGAAGTCC	GTACAGTCAGGTTACT	CTCAGAAAGCGAGAAA	AGAACAAGTCCGGTGT	CTCCCTCGTCCATCTC	TTCGATTAGACCAGCA						CATTGAGGTGCCAAGA	TTGTGGACAACGTATC	CCCTGATCAAACACGG
CAAGAGGAGCTCGCAC		ATGCCTCTCCCGAATA		ACGGGTCCAATTGCTG	AGTCTCCTCGTAACAC	GAGGGTAGTCAGTCCG	CTTCGGTCAGGCGATA					CACGGGTTCCGTCCTA		ATTGGGTGTTGCGGCT	ACAGGGACACAAACGG	AGTCTCCAGAGGGCGA	CGGTCAGAGGGTATAT	CAAGCTACAGGCGATA					AGTAACCTCATTCGGA		CATGCCTGTCTTGCGG		ACAGCCGCACGCTGAC	AGATAGAAGGGCCCTT	CCATAAGTCACCGGGT	TATCGCCTCTCCCTAG					AACCATGAGTGCACCC	GTAGCTACAGCAGTTT	CTCAGTCTCTGCAGCG	AGAACCTCAGGACAGT	CTCTGGTAGCGATGGT	TTCGATTCACTTGACA						CATTGAGTCCGGCAGT	TTTCCTCTCTGCTTAT	CCCTGATGTCCACTTC
CAAGAGGAGTGCAGCA		ATGCGATTCCAAGCTA		ACGGGTCGTAGACAGC	AGTGACTAGTGTCATC	GAGGGTAGTGTAACGG	CTTCTCTAGATGCTAA					CACGTTCCAACGTAAA		ATTTCACAGTAGACAT	ACAGGGAGTTGCATAC	AGTCTCCTCTCATGGA	CGGTCAGTCCTCAGGG	CAATACGGTGTGTCCG					AGTAACCTCGAATCCA		CATGCTCCACCTATCC		ACAGCCGCAGATACCT	AGATAGAAGTAAGGGA	CCATAAGTCCTACCAC	TATCTGTTCGAGCACC					AACCATGCAAATGAAC	GTAGGTTTCGCTACGG	CTCAGTCTCTGCCTCA	AGAACCTGTAGACACG	CTGATCCTCGCACGGT	TTCGCTGTCAACGTGT						CATTGCCAGCCGATTT		CCCTTAGGTCATCACA
CAAGAGGCATTGACTG		ATGGATCCAATAAGGT		ACGGGTCTCAAACGAA	AGTGACTCAAAGACTA	GAGTCTATCAAAGCCT	CTTCTCTAGTTCATGC					CACGTTCGTTGCGTAT		CAAAGAACAAACGAGC	ACAGGGATCGTGCACG	AGTGACTAGCGACATG	CGTAAGTTCAGCTGAT	CAATACGGTTCTGACA					AGTACCATCAAAGGTA		CATGGATTCAATCAGC		ACAGCCGTCCCGAGAC	AGATAGAAGTCCCTAA	CCATAAGTCTTCGGAA	TATCTTGCAGGCGATA					AACCATGCACCGCTGA	GTAGTACAGCGATCGA	CTCCAACAGATTAGAC	AGAACCTTCACACCCT	CTGGACGAGGACGGAG	TTCTAACAGCGACTTT						CATTGCCCAAAGCACG		CCGAACGTCAAGTCTG
CAAGAGGGTTGGGATG		ATGGGAGCATAGATGA		ACGGGTCTCTTCTCAA	AGTGACTGTGTAACGG	GAGTGAGCACTATCCC	CTTGATTAGGTAAGAG					CACTGAATCTGTCGCT		CAACCAAAGCCGCACT	ACATCCCAGCACTAAA	AGTGATCTCGCCGAGT	CGTAGTATCGGTCTGG	CAATCGAGTACCTTCC					AGTACTGAGCTGAGTG		CATGGATTCGCTCCTA		ACAGCCGTCGGACGTC	AGATCCAAGTGTACAA	CCATCACAGTCACGCC	TATCTTGGTCAATCTG					AACCATGCACGAAGAC	GTCAAACTCACCTCAC	CTCCATGGTGCGTGCT	AGAAGCGAGAGTACCG	CTGGACGCAACTCATG	TTCTTCCGTGCCGGTT						CATTTCAAGATAACGT		CCGTGAGAGGATAATC
CAAGCTATCTGCTAGA		ATGGGAGGTAGTGATA		ACGGTCGCAGACAAGC	AGTGACTTCGCAATGT	GATAGCTAGGTAAAGG	GAAATGAAGGGCCTCT					CACTGGGAGTTACTCG		CAACCAAGTCTCCTGT	ACATCCCAGCCTAGGA	AGTGCCGGTGAGTTTC	CGTCAAAAGCAGGGAG	CAATTTCTCCGGGACT					AGTACTGCAGTGTACT		CATTCATGTAGTACGG		ACAGCCGTCTAATTCC	AGATCCAGTCCGGCAT	CCCATTGAGCTATCTG	TATCTTGTCTGGAGAG					AACCATGCAGACCAAG	GTCAAGTGTCAGTCTA	CTCCCAAAGACTTCGT	AGAAGTAAGCCTGAAG	CTGGCAGCACATAACC	TTGCGTCAGTAGACCG						CCAATTTTCTAAGGAA		CCGTTCAAGTCCCGGT
CAAGGGAGTAAGTTGA		ATGTCCCCAGAGGGTT		ACGGTCGGTCTTTCAT	AGTGATCAGACCCTTA	GATAGCTCAGTGAGCA	GAACTGTTCCGATCTC					CACTGGGCAAGAGGCT		CAACCAATCGACCACG	ACATCCCCAGTTGCGC	AGTGTTGAGTAAGAGG	CGTTGGGAGGTTTACC	CACAACATCTCGGCTT					AGTACTGCATAATCGC		CATTCCGAGTTATGGA		ACAGGGATCGATACGT	AGATCCAGTGTTATCG	CCCATTGAGCTTCGTA	TATTCCATCAGTGCGC					AACCATGCAGGTATGG	GTCACGGTCCGTAGGC	CTCCGATAGCATGTTC	AGAAGTAGTAGCACAG	CTGGTCTGTCCTGGTG	TTGCTGCGTGCATTTG						CCACACTCATGAAGCG		CCGTTCAGTCCACTCT
CAATACGCACGCTGAC		ATGTCCCCATGGGCAA		ACGGTCGTCGAACGCC	AGTGATCAGGGTCAAC	GATAGCTGTAGTGATA	GAAGAATGTTCAGCTA					CACTGTCCAGTCAGTT		CAACGATGTGATACTC	ACATCCCCATCCCACT	AGTTAGCAGTAGTGCG	CTAACCCAGACACACG	CACAGATGTAACTTCG					AGTACTGGTAACCCGC		CATTCCGTCACCTCAC		ACATCCCAGCTCATAC	AGATCGTGTATCGGTT	CCCATTGTCCGTTTCG	TATTTCGGTTGTGCCG					AACCATGGTCATCCCT	GTCGAATCACCTTCCA	CTCCTCCTCTCTGACC	AGAAGTATCCTAGCGG	CTGGTCTTCTGGGCAC	TTGGTTTTCCGTCCTA						CCACCATTCGTTGTGA		CCGTTCAGTCGAAGCA
CAATGACCAGGAATAT		ATGTCCCTCACGACTA		ACGGTTAAGGAGGTTC	AGTGATCAGTTGCGCC	GATAGCTGTATGAAGT	GAAGCCCCAGCGACAA					CACTGTCGTAACATAG		CAACGATTCTTCGACC	ACATCCCGTGGTCCCA	AGTTAGCCAAACACCT	CTAACCCCATTCCTAT	CACAGATGTCAGTCGC					AGTACTGTCTCGACGG		CATTCTAAGTCGTCTA		ACATCCCAGGCTTAGG	AGCATCAAGAAGGATG	CCCGAAGAGCATCTTG	TATTTCGTCGCTAAAC					AACCATGGTCGCATCG	GTCTGTCCAATTCTCT	CTCCTTTCAGTCCCGA	AGACAAAAGAGTCAAT	GAAACCTGTCAACCAT	TTTCGATTCATGGCCG						CCACGTTCATCCGATA		CCGTTCATCGTCCATC
CAATTTCAGGTACAGC		ATGTCCCTCGGAGTGA		ACGGTTACACCTCGTT	AGTGATCGTGTCCAAT	GATAGCTGTTCTCCCA	GAAGGACGTGAATGTA					CACTGTCTCTGAGGCC		CAACGGCCATCGATGT	ACATCCCTCAATGCAC	AGTTAGCGTGTATTCG	CTAACTTCAAGTGCTT	CACAGATGTTGTATGC					AGTAGCTGTTCGGTTA		CATTGCCGTATGCGTT		ACATCCCAGGGACTGT	AGCATCACAGAGGTTG	CCCGGAAAGGCTCTAT	TCAAGTGTCCTCACGT					AACCATGTCCATCGTC	GTCTGTCTCGCACGGT	CTCCTTTCATTAAGCC	AGACAAAGTCTCACGG	GAAACCTGTCTGCAAT							CCACGTTCATTGTACG		CCTAACCAGCTAGCCC
CAATTTCAGTCTGGAG		ATGTCTTAGGGCAGGA		ACGGTTAGTTAGAGAT	AGTGCCGCAGTCAGCC	GATCACACATGGAACG	GAAGGACTCGTTGTAG					CACTTCGAGCGTCTCG		CAACGGCGTAACGTTC	ACATCCCTCCAATGCA	AGTTCCCAGCAAGCCA	CTAAGTGCAGTAGTGG	CACAGATTCACCACAA					AGTCAACAGTCCCTAA		CATTGTTGTGAATATG		ACATCCCCAGGGATAC	AGCCAATAGTATTCCG	CCCTAACTCACCATCC	TCAATTCAGTCAATCC					AACCATGTCCTAGCTC	GTGCACGTCGTCAAAC	CTCCTTTTCCTTATCA	AGACACTAGCGATCGA	GAACGTTGTCAGCTTA							CCATAAGGTGACCTGC		CCTAACCCAATCTCGA
CAATTTCGTTGATCGT		ATGTCTTTCGTTCTGC		ACGGTTAGTTCCCACT	AGTGCCGTCGCATAGT	GATCACAGTCGAGCTC	GAAGGGTAGATAACGT					CACTTCGGTCGAAACG		CAAGACTCACGGCGTT	ACATCCCTCTTCACGC	AGTTCCCAGCAGGTCA	CTACATTTCTCCCAAC	CACAGGCCATAATCGC					AGTCAACGTTGCATGT		CATTGTTGTTCCTAAG		ACATCCCGTTCCGCGA	AGCCACGAGGTCATCT	CCCTCTCGTCCTGGGT	TCACATTCAAACTAAG					AACCATGTCGCCTTGT	GTGTAACGTGCGCTCA	CTCGAGGAGATGTAGT	AGACACTCACGTACAT	GAAGCCCAGTTCTCTT							CCATCACGTCAACACT		CCTCAACCACCAGACC
CACAACAGTTTACCTT		ATTACCTGTGTGTTTG		ACGGTTAGTTGCGGAA	AGTGTTGGTCAGTCGC	GATCACATCATTTGCT	GAAGGGTAGGTTCTTG					CACTTCGTCAAGTCTG		CAAGACTTCAACTACG	ACATCGACAATGTCAC	AGTTCCCGTGTCCTAA	CTACCTGTCATTGAGC	CACATGATCCGATCGG					AGTCATGAGCGAACTG		CCAATTTGTATGAAGT		ACATCCCGTTTACCTT	AGCCACGCAGGACTTT	CCCTGATAGGGCAACT	TCACGCTAGACTTCCA					AACCATGTCTGTCCGT	GTTACAGAGGCATTTC	CTGCCATAGCAATAAC	AGACACTGTGCCCAGT	GAAGGACTCCTCATAT							CCCGGAATCATCCTAT		CCTCACAAGCTCTTCC
CACAACATCGTTGTGA		ATTACTCCATTAAGCC		ACGGTTATCCAATGCA	AGTGTTGTCCTCGCAT	GATGACTGTTGTAGCT	GAATCGTTCACGAGGA					CACTTCGTCATGGGAG		CAAGCTACAGAGTGTG	ACATCGAGTGATTCTG	AGTTCGAAGAATAGTC	CTACCTGTCCGGTAAT	CACCGTTCATCGATCA					AGTCATGCACCAAATC		CCACAAAAGCAATAGT		ACATCCCTCTCCAATT	AGCCACGGTCACTGAT	CCGCAAGTCAAGTGGG	TCAGCAACATTGCCTC					AACCCAAAGTAAGACT	GTTACCCCACCAAATC	CTGGACGGTCCCTGAG	AGACACTGTGGCAACA	GAAGGGTAGGGCAATC							CCCTGATGTAGCTGAG		CCTCACAGTCAACCTA
CACACAAAGCTAGAGC		ATTATCCGTGACACGA		ACGTAACCAGCTCTGG	AGTTAGCCACGTAACT	GATTCTTAGAGCATCG	GACACGCAGCACGATG					CACTTCGTCGAACCAT		CAAGGGAGTGAAAGTT	ACATCGAGTGGATCGA	AGTTCGAAGCATATGA	CTAGACAAGGACGCAT	CACCGTTTCGGCATCG					AGTCTCCAGAGTTGAT		CCACAAACATCGCTAA		ACATCGACATACCAGT	AGCGCCAAGCGGACAT	CCGGACAGTGCGGCTT	TCATATCCATGTCTAG					AACCCAACAGACTCTA	GTTAGTGAGCTCAGAG	CTGGCAGAGTTCAACC	AGACACTTCAACCGAT	GAATCACGTAGGTAGC							CCGAACGCATTGGATC		CCTCACATCTAGCATG
CACACAAAGGCCTAGA		ATTATCCTCTGGCCGA		ACGTAACGTTGTAGCT	AGTTAGCGTTTGAACC	GATTGGTCATGTGTCA	GACCAATGTCATGGCC					CAGAGCCAGTAGGGTC		CAAGGGATCCTCATAT	ACATTTCAGAATCGTA	AGTTCGAAGCTCTGTA	CTAGGTAGTCATGGCC	CACGAATTCGAAGGAC					AGTCTCCCAAGTACCT		CCACAAATCCTAACAG		ACATCGATCAAACGAA	AGCGCCATCGGTCGGT	CCGGACAGTTGCTCAA	TCATGAGTCCTACCGT					AACCCAACAGCACAGA	GTTATGGCATGGCACC	CTGGTCTGTCCTATAG	AGACACTTCGAGAAAT	GAATCACGTTCGGACC							CCGATGGAGACTTAAG		CCTCAGTGTGAAAGTT
CACACAAGTCACTCGG		ATTCACTCACATCATG		ACGTACAAGATCGACG	AGTTAGCTCGGCAGTC	GCAACATGTCTGATAC	GACCAATTCGCGTTTC					CAGAGCCCAACTGATC		CAATACGGTCATCGCG	ACATTTCGTGGGAGAG	AGTTCGAAGTCTTCGA	CTCAAGAAGCAATAAC	CACGGGTAGGTTGACG					AGTGACTCAAGACTGG		CCACACTAGGTTATAG		ACATCGATCATGGAGG	AGCGCTGAGCGTATAA	CCGTTCAAGACGCATG	TCATGGATCATAGAGA					AACCCAACATCCTGTC	GTTCGCTTCTACTGCC	CTGTACCTCTGGTCAA	AGACACTTCGTGGGTC	GACACGCCAACCCTCT							CCGATGGGTATGGTAA		CCTCATGCAATAACCC
CACAGATTCCGATGCG		ATTCAGGGTTTACACG		ACGTACAGTTCACGAT	AGTTCCCGTACGTGAG	GCAACATGTGGAACAC	GACCCTTTCGCATTAG					CAGAGCCCAGGTACGA		CAATACGTCATCTACT	ACATTTCGTTGGTACT	AGTTCGACAGTTACCA	CTCAATTAGGGCTGAT	CACGTGGCACCATTCC					AGTGACTCAATCTCTT		CCACACTCACATGAAA		ACATCGATCCTTACCG	AGCGCTGCACAGTCCG	CCGTTCACATGCCATA	TCATGTTGTGGAATGC					AACCCAACATCCTTGC	GTTGAACAGGGCCCTT	CTGTCGTCAGCTCTGG	AGACAGGCAATTGTGC	GACAGCCGTGCCTAAT							CCGCAAGGTACTCCGG		CCTCCAAAGCCGATCC
CACATGATCAGATTGC		ATTCATCAGGTAACTA		ACGTAGTAGCGTTCCG	AGTTCCCTCTTACACT	GCAACATTCTTTCAGT	GACCGTGAGGTTGAGC					CAGATCAAGCCACAAG		CAATCGATCTCGTCAC	ACATTTCTCTTTACAC	AGTTCGAGTCGATTAC	CTCAGAATCACTCACC	CACGTGGCACGGCACT					AGTGATCAGAAACCAT		CCACCATGTGAGTTGG		ACATCGATCTGCGTCT	AGCGCTGCACCCATAA	CCTACGTTCGTAGGGA	TCATTCAGTACTGCCG					AACCCAAGTCAGCTTA	GTTGCTCTCCGTAGGC	CTTAGGAAGTCATTGC	AGACAGGTCCGCAAAT	GACCCAGCAAACTCTG							CCGGACATCTCTTAAC		CCTCCAACATGACTCA
CACCAAAGTACGACAG		ATTCCATAGTCTGCAT		ACGTAGTAGGTGAGAA	ATACCGAAGAAGGTAG	GCAACCGGTACGAGTG	GACGCTGAGCTAAGTA					CAGCAATCACGTAGTT		CAATGACAGTTCTACG	ACCAAACAGGTTACAA	ATACCGAGTTGCGTAT	CTCCAACAGACAACTA	CACTAAGAGGCATGCA					AGTGATCAGAGGACTC		CCACGAGGTGACATCT		ACATGCAAGAACGCGT	AGCGCTGGTCCAAGAG	CCTCACAGTATTCCGA	TCATTCAGTCAGTCCG					AACCCAAGTGGTTCTA	GTTGTAGGTTGTCATG	CTTCAATCACAAAGCG	AGACCATAGAAGAGCA	GACCCAGTCTGGTGCG							CCGGGTACAATAGTGA		CCTCCAAGTCACTTCC
CACCAAAGTGAGGCAT		ATTCCATTCACTTATC		ACGTAGTCACGGTGCT	ATACCGACAGGCGTTC	GCACGGTCAAGTTCGT	GACGCTGGTAATTAGG					CAGCCAGCACCAGGTC		CACAACAAGAGGGTCT	ACCAAACAGTCACACT	ATACCGATCACTTTGT	CTCCTTTGTCGGCCTA	CACTAAGTCTGCTAGA					AGTGATCTCACACCGG		CCATAAGCAGGGAGAG		ACATGCAAGCAGATAT	AGCGCTGTCAGTGGGA	CCTCACAGTGCTGATT	TCCCAGTAGCAACCAG					AACCCAAGTTCCGCGA	GTTGTGATCCTAGCGG	CTTCAATGTCGGATTT	AGACCATAGCCACTCG	GACCCTTAGCTAAACA							CCGGTAGCAGCAGTTT		CCTGCATGTTCTAAGC
CACCAAATCATCGCAA		ATTCCCGAGCGCACAA		ACGTAGTTCTCGTCGT	ATACCGATCCTACCGT	GCACGGTCATAACCCA	GACGCTGTCTCGCAGG					CAGGCCAAGCCTGACC		CACAACATCTCGCCTA	ACCAAACAGTTGGCGA	ATACCTTGTCACCGAC	CTCGAGGCAGACTCTA	CACTGAAGTACACTCA					AGTGCCGGTACTGCCG		CCATAAGGTCATCCGG		ACATGCACACGCGCAT	AGCGTATCACCAAAGG	CCTCAGTAGCTCGACC	TCCCAGTAGCGTGTCC					AACCCAAGTTTACCAG	TAAGCCACATATCTCT	CTTCCGAGTTCCGCTT	AGACCATCAACTCATG	GACCTTCAGCTGGTGA							CCGGTAGCATCCTATT		CCTTCAGAGTTGTACC
CACGAATAGATACCAA		ATTCCCGGTCCGTTTC		ACGTCCTCAACATACC	ATACCTTTCAAATGCC	GCACGTGCAGGAATCG	GACGTTAAGTCAATCC					CAGGCCAGTCTCAGGC		CACACAAGTAGACACG	ACCAAACCAGTTTCGA	ATACCTTTCTACGCGG	CTCTCAGGTCTAGGCC	CACTGTCTCGGTGCAC					AGTGCCGGTCGTACAT		CCCGGAATCAGCTTGA		ACATTTCCAGAACGCA	AGCGTATTCTATCGGA	CCTCATGAGATTAGAC	TCCGATCAGTAACGAT					AACCCAATCACTGAAC	TAAGCCATCTCCCTAG	CTTCCTTGTCCGGCAT	AGACCCGAGCAGCAGT	GACGTTAGTTTAGAGA							CCTAACCTCAGATTGC		CCTTGTGAGCGATGGT
CACGAATTCTCGCTCA		ATTCCTAGTTCGGACC		ACGTCCTGTGGTAACG	ATACCTTTCCCATAAG	GCAGCCACAAGGCCTC	GACGTTAAGTGCTAGG					CAGGGCTGTTAGGGAC		CACACAAGTCTGATCA	ACCAAACTCGACGCGT	ATACTTCAGGTGCCTC	CTCTCGAAGAGTGTGC	CACTGTCTCTTAGGAC					AGTGCCGGTTTACTTC		CCCTAACGTGTCATGT		ACATTTCCATGATCTG	AGCGTCGGTTTATGCG	CCTCATGCACATATCG	TCCGATCGTAAGTTAG					AACCCAATCCTCCACA	TAAGCGTTCCGGTAGC	CTTCGGTGTGGTACAG	AGACCCGGTAACATCC	GACTGATGTCAAGTTC							CCTAAGACAGCCTATA		CCTTGTGGTTGGGACA
CACGTGGGTCATAACC		ATTCTACCAACGGCTC		ACGTCCTGTTCCGCTT	ATACTTCAGGTATTGA	GCAGGCTAGTATGACA	GACTATGTCACCCTTG					CAGTGCGTCATCAGTG		CACATGAAGATTAGAC	ACCAAACTCGGTTCAA	ATACTTCGTGGAACAC	CTCTCGATCGCCGAGT	CACTTCGGTGTTAGCT					AGTGTTGCAGGTGAGT		CCCTCAAGTCCAATCA		ACATTTCTCTTTGCAT	AGCGTCGTCGTTCCCA	CCTCATGCATAGAGGC	TCCGATCTCCCTTGTG					AACCCAATCCTCTTTC	TACAACGAGCTCCCTT	CTTCGGTTCTTCCAGC	AGACTCAGTCGAATGG	GACTTCCTCTGGTCAA							CCTACGTGTAGATGTA		CCTTTGGCACTCCCTA
CACGTTCAGAGCATCG		ATTCTACTCGAGATGG		ACGTCCTTCCATCCGT	ATACTTCGTGATACAA	GCAGGCTTCGTTCGCT	GACTATGTCACTTTGT					CAGTTAGAGACTGAGC		CACATGAGTTACGTAC	ACCAACAAGCATGCGA	ATAGACCCAAGCCTGC	CTCTGGTAGACTGTTC	CAGATACAGGCGTCCT					AGTTAGCAGGTATAGT		CCCTCTCCAAACACGG		ACCAAACAGTATGACA	AGCTACAAGGACAAGA	CCTCATGGTATTCCTT	TCCTCGACAGAGTCTT					AACCCAATCCTTGAAG	TACATTCCAAAGCGTG	CTTCTAACAATCGCAT	AGACTCAGTGCTCTCT	GAGAAATGTGGCTTAT							CCTATCGAGGTTCACT		CGAAGTTAGCGGATCA
CACGTTCAGTTGTAAG		ATTCTACTCGTGTGGC		ACGTTCCCACTGCTTC	ATAGACCCATGTCAGT	GCAGTTAAGTCACGCC	GACTGATAGAGTTGTA					CAGTTAGAGAGTTGCG		CACCGTTAGATCACTC	ACCAACAAGTATTCCG	ATAGACCTCTCCATAT	CTCTGGTAGCCTAACT	CAGATACTCAACCGAT					AGTTAGCAGTTGGGAC		CCCTCTCTCGTTCTGC		ACCAAACCACACACTA	AGCTCAACATAATGAG	CCTCTAGTCTGCCTCA	TCCTCTTTCCGCACGA					AACCTGAAGAGGCGTT	TACATTCCATCATGAC	CTTCTAACATGTTTGG	AGAGAATAGGGTTGCA	GAGACCCCACATGGTT							CCTCAACCAACTTGGT		CGAATTGCAAACTAAG
CACGTTCCACGCTGCA		ATTCTTGAGATCCTAC		ACGTTCCCATTGAAGA	ATAGACCTCACCTCTG	GCATCGGCACAGCTTA	GAGACCCAGGTTGTTC					CAGTTAGAGGCTTCCG		CACGGGTCAAAGGGCT	ACCAACACACCCTGAG	ATAGGCTCATCCGAAT	CTCTGGTCATACGCAT	CAGATCATCCCACAGG					AGTTAGCCATCACGGC		CCCTGATGTAATGCTC		ACCAAACGTTGGCTAT	AGCTCAAGTTCTAACG	CCTCTCCTCATCCTAT	TCCTTCTAGATCGACG					AACCTGAAGATCCAAA	TACATTCTCACTCCGT	CTTCTAATCGTGGGAA	AGAGAATCACCACATA	GAGACCCTCCGTGCGA							CCTCAACGTAGCGTCC		CGACAGCCACTTGTCC
CACGTTCCAGACCATT		ATTCTTGCAGAAGCGT		ACTACGACAGAGGGTT	ATAGACCTCTGACCCT	GCATGATTCGCCTCTA	GAGACTTCATCCAACA					CATACCCGTGGAAATT		CACGTTCCAACACAGG	ACCAACACAGGCGAAT	ATAGGCTTCGTGGACC	CTGATCCGTGACACAG	CAGCAATCAGGTTCGC					AGTTCCCTCCACATAG		CCCTGATGTTAGAGTA		ACCAACACACGCTTAA	AGCTTCCGTGCCGAAA	CCTTGTGCACGGTGTC	TCCTTTCTCCGTGGGT					AACCTGAAGCCTGTCG	TACGGGCCAAGCCCAC	CTTCTCTCATCGGAGA	AGAGAGCTCACTCTTA	GAGCCTGGTTGCATAC							CCTCATGCACGCTGTG		CGACAGCGTACCATAC
CACTAAGCACAAGTGG		ATTCTTGGTCCTCCAT		ACTACGACAGCAGTTT	ATAGACCTCTTCGTGC	GCCAGCAGTGCCTAAT	GAGCCTGGTTTCACAG					CATAGACAGGCTTCCG		CACGTTCCATCTCCCA	ACCAACAGTACCGTGC	ATATCCTCAATCAAGA	CTGCAGGCATGAATCC	CAGCAGCGTCAAGCGA					AGTTCGACAGTAGTGG		CCGAACGAGACCATAA		ACCAACAGTCCTCATC	AGCTTCCGTTGGGACA	CGAATTGCACCAGTTA	TCGAAGTGTTCTAAGC					AACCTGAAGCTGAAAT	TACGTCCTCGAAGCAG	CTTCTCTTCGACATTG	AGAGAGCTCCATCTGC	GAGGCCTTCGGTCACG							CCTCCAATCTCCACTG		CGAGGCTGTGGATCGA
CACTAAGTCACAGAGG		ATTCTTGGTGATGGCA		ACTACGACATCATTTC	ATAGAGACACGGCACT	GCCATGGAGGAGACCT	GAGCTGCCACGGGCTT					CATAGACAGTAGGAAG		CACTAAGAGGCTATCT	ACCAACAGTCCCGTGA	ATCACGAAGGCGTTGA	CTGCGAGCAACTGGTT	CAGCAGCTCTTTGATC					AGTTCGACATCTTAGG		CCGAACGCAAAGCTAA		ACCAACATCCATGAGT	AGGAAATAGCAGGCTA	CGACAGCGTACCTATG	TCGACCTCACTACGGC					AACCTGAAGGATAATC	TACTTGTCATGCCGGT	CTTGATTCACGCTATA	AGAGCAGCACGCGTCA	GAGGGATCACGCTATA							CCTCCTCCAATGAACA		CGAGTTACAAAGCACG
CACTAAGTCACGGGAA		ATTGTTCTCTATCGTT		ACTACGAGTCGAGCAA	ATAGAGAGTCCACACG	GCCCAGACACTCCCTA	GAGGGATGTTCCTAGA					CATAGACCAGAAATCA		CACTAAGTCCTCAGAA	ACCAACAGTTAAGTCC	ATCACTTAGGGTTGCA	CTGGACGAGGCTAACG	CAGCCAGAGAAGGCTC					ATACCGAAGCGCTGAA		CCGAACGTCGCTTACC		ACCAACATCGAGCACC	AGGAATAAGAGTGTTA	CGAGAAGCACAGTCAT	TCGACGGCAAGAGGCT					AACCTGAAGTCACAGG	TAGACCACACGACAGA	CTTTCAACATCCCACT	AGAGCAGCACTAACGT	GAGGGATGTGACCGTC							CCTCTAGAGACTAGAT		CGATCGGAGGGTGAGG
CACTTCGCACGTCGGT		ATTTCACCACTGCACG		ACTATCTAGCGTACAG	ATAGAGAGTGGAATGC	GCCGATGAGGCTCAAG	GAGGGTACAGGTGACA					CATAGACTCCATCACC		CACTGAAGTAGAGTTA	ACCAACATCATCGGGC	ATCACTTGTAGTATAG	CTGGACGCAAATTGCC	CAGCCAGCATGGAATA					ATACCGACACAAGCAG		CCGATGGAGGTAACTA		ACCAACATCTCACCCA	AGGAATAGTCTGTCCT	CGAGAAGGTGAGTAAT	TCGATTTCAATCAAGA					AACCTGACAAATACGA	TAGATCGAGCAACTCT	GAAACCTGTAATTAGG	AGAGCCCGTCCAACGC	GAGTCATAGCTGGCCT							CCTCTAGAGTTCATGC		CGATCGGTCAACGCTA
CACTTCGTCCATTGGA		ATTTCACTCTTGCAAG		ACTATCTGTCCAGAAG	ATAGGCTGTCGGCACT	GCGAGAACATCCGGCA	GAGTCATGTCAGTCGC					CATCAAGTCAGGACGA		CACTGTCAGAAGCTGC	ACCACAAAGCAGCACA	ATCACTTTCAGCGCGT	CTGGTCTCAACCTATG	CAGCCAGGTGAATTAG					ATACCTTCACCAGACC		CCGGGTAAGAGGCTGT		ACCAACATCTGAGAAA	AGGAATAGTGCCGTAC	CGAGGAACAGGGAATC	TCGCTTGCAGAGTTGG					AACCTGACAACAACAA	TAGCACAAGGGAACAA	GAAACCTTCGCACTCT	AGAGCCCGTGGTCCGT	GAGTCTAAGTTACTCG							CCTCTCCGTTGCCGCA		CGCATAAGTAGTCACT
CAGAGCCAGCCTATTG		ATTTCTGTCTCGTCAC		ACTATGGAGCTGGCTC	ATATCCTGTTGGGATG	GCGTGCAGTCATTGCA	GAGTGAGAGTCAGAGC					CATCAAGTCGTTAGAC		CACTGTCAGGTAGGCT	ACCACAAAGTAGATCA	ATCAGGTCACGGTCTG	CTGTAGATCATCTCTA	CAGCCAGTCCACTTCG					ATAGACCAGAGGGTCT		CCGGGTACACATGTTG		ACCACAAAGTGATTCC	AGGACGAAGAAGCGAA	CGAGGCTCAAGTGCTT	TCGGATAAGTAACCGG					AACCTGACACCACTGG	TATATCCCAGAGTCTT	GAACTGTTCGCTCATC	AGAGCCCTCTAACACG	GAGTGAGAGTAGATCA							CCTGCATTCGTCAAAC		CGCATGGAGTAACAGT
CAGAGCCGTGTGTCCG		CAAAGAAAGCCATTGT		ACTATGGCAACGACAG	ATCACTTCACAAATCC	GCGTTTCCATGACGAG	GAGTGAGTCATATGGC					CATCCCAGTTGCACGC		CACTTCGAGGCCACTC	ACCACAACAGACGATG	ATCAGGTTCAGCTAGT	CTGTGAAAGCTTCTAG	CAGCGTGCACGGTCTG					ATAGACCCACGCGCTA		CCGGTAGCAGGCGAAT		ACCACAACACAGTATC	AGGACGATCATTGCCC	CGAGGCTCATCCGGCA	TCGGGCATCGGTTCAA					AACCTGACATCAGTCA	TATATCCGTAACACGG	GAAGCGAAGGTCGTCC	AGATAGAAGCACACAG	GAGTGAGCAATCCTAG							CCTGTTGGTAATCAAG		CGCATGGCATGTGCCG
CAGATACGTCACGACC		CAACAACCAACTCCCT		ACTATGGGTTGGTGTT	ATCACTTCACACCTAA	GCGTTTCGTACTCGCG	GAGTGTTAGTGCCTCG					CATCCCATCGGTCTAA		CACTTCGGTGTTGAGG	ACCACAACAGCAGTGA	ATCAGGTTCCTCAGGG	CTGTGGGCATCCAATG	CAGGCCAAGAAGGGAT					ATAGACCGTTAGGCCC		CCGGTGATCTAATTCC		ACCACAAGTACCAGAG	AGGACTTAGCAATTAG	CGATCGGAGGCATGGT	TCGGTCTGTGGATTTC					AACCTGAGTATCCCTC	TATCTTGGTGAACGGT	GAATAGAAGCTGAGCA	AGATAGAAGGAGTATT	GAGTGTTGTACCATAC							CCTTCAGGTTAATGAG		CGCCATTAGGCACAAC
CAGATACTCTTGGAAC		CAACAGTGTCAGGAGT		ACTATGGTCATTTCCA	ATCACTTCATTGGGAG	GCTACAATCGTCGATA	GAGTGTTTCTCGAACA					CATCGTCAGAATACAC		CACTTCGTCATGCCGG	ACCACAAGTCGTGGAA	ATCAGGTTCTATCGGA	CTGTGGGTCTTCCCGA	CAGGGCTAGCGATTCT					ATAGAGAGTAGACAAT		CCGTAGGGTTCAATCG		ACCACAAGTCCTCCTA	AGGAGGTCACTTGTCC	CGATCGGGTATGCAAA	TCTAACTAGAACGCGT					AACCTGAGTCAACCAT	TATGTTCTCCAGCAAT	GAATAGACATGTGCTA	AGATAGACAGCGGTCT	GAGTTACGTCCAGCCA							CCTTGTGCACAGCGCT		CGCCATTCAACCGCCA
CAGATTGGTTCCAAAC		CAACAGTTCGCCATAA		ACTATTCAGCCTCGTG	ATCAGGTTCCGTGGGT	GCTACAATCTCTCTTC	GAGTTACTCTGCGGGT					CATCGTCAGTTAGTAG		CAGAGCCAGTGATAAC	ACCACAAGTGAAGCTG	ATCATTCAGATCGACG	CTTACCGGTTATCTGG	CAGGGCTCAAAGACTA					ATCACAGAGCTCACTA		CCGTTCACAAGTGGAC		ACCATTTCACGCGGTT	AGGAGGTCATACAGAA	CGCATAAGTCCGAAAG	TCTAACTAGCACCGTC					AACCTGAGTCGTTCAA	TATTCCATCTATCGGA	GAATCACTCCACTAGA	AGATAGACAGTTGTTG	GAGTTTGCACCTGCGA							CCTTGTGTCGCGATCG		CGCGTGACACAGCTTA
CAGCACGAGAGAGCGG		CAACCAAAGAGTATAC		ACTATTCAGTAGACCG	ATCATTCGTCCTGAAT	GCTACCTGTAGATTGA	GAGTTGTTCATTGAGC					CATCGTCGTCGCATTA		CAGAGCCCAAATCAAG	ACCACAAGTGACTCTA	ATCATTCCAGCAGTAG	CTTCAATCACATGTTG	CAGGGCTTCAATCCAG					ATCACAGCAAATCGTC		CCTAAGAGTAGTGATA		ACCATTTCACTTCCTG	AGGAGGTGTATGTGTC	CGCCAGAAGATACAGT	TCTACCGTCATCGCTC					AACCTGAGTGAACTAA	TATTGCTGTTGTGGAG	GACAGCCCAAGAGTTA	AGATAGACATCAGTGT	GAGTTTGGTACTCGAT							CGAAGGACAGATCATC		CGGAACCAGGCACTCC
CAGCAGCAGTCTGTAC		CAACCAAGTTAGCTAC		ACTATTCGTTCAAACC	ATCATTCTCTCACTCG	GCTCAAAGTATTTCTC	GATAGAAGTTCGGTTA					CATGCAAAGGAGGCAG		CAGAGCCTCACAACCA	ACCACAATCCTGGGTG	ATCATTCCAGTTTGGT	CTTCGGTCAGACCATT	CAGTGCGTCGTCGACG					ATCACGAAGGTTGACG		CCTACGTTCTACGGGC		ACCATTTCAGAGGTAC	AGGAGGTTCCGTTGAA	CGCCAGAGTCACTGAT	TCTATCACACTGCGTG					AACCTGAGTTATCTGG	TATTGGGAGCGAGAAA	GACCCAGAGTTGGAAT	AGATAGATCTCCGATC	GATAGCTTCCAGGACC							CGAATTGCAAGTGATA		CGGACACAGTGTACCT
CAGCCAGAGGTTCCAT		CAACCAATCATGAAAG		ACTATTCTCGCCGAAC	ATCCACCCAAGTCATC	GCTGAATGTTTCTTAC	GATCACAAGACTGAGC					CATGCCTCATACAGAA		CAGATACGTTAGAGTA	ACCACAATCGAGAATA	ATCCACCCATGGGTTT	CTTCGGTCATCGGAAG	CAGTTCCGTTCGGTAT					ATCACGAAGTGTAGAT		CCTATCGAGATGCCGA		ACCATTTGTCCTTTGC	AGGATAATCACGATAC	CGGAACCTCTTCCGTG	TCTCACGAGAGCGACT					AACCTGAGTTCGGCCA	TCAAGACCACGAAAGC	GACCCTTAGAGGTGCT	AGATCCACAGTTAGAA	GATCAGTTCTCAGGCG							CGAGAAGGTGGTCCGT		CGGACACGTTGACGGA
CAGCCAGGTAGGACTG		CAACCTCCAGTCTACA		ACTATTCTCGTGGACC	ATCCACCCAGGACTTT	GCTGGGTAGTCCTGCG	GATCAGTCATGCCGAC					CATGCCTGTCGTCAGC		CAGATCACATGCGTGC	ACCACAATCGAGCCTG	ATCCACCGTGACTATC	CTTCTAATCCTAAGTG	CATAAGCTCTCGGTAA					ATCACTTCAGTCCCGA		CCTATCGCATCCTTGC		ACCATTTGTGACGTCC	AGGATCTAGTAACCTC	CGGACACAGCCTTGAT	TCTCAGCCAACAGATA					AACCTGAGTTTCACTT	TCAAGCACACGTACAT	GACCTTCCAGTTTCGA	AGATCCATCATTACTC	GATCCCTAGTCACTCA							CGAGGCTAGCGTGTTT		CGGACACTCCCATTTA
CAGCCAGTCCTTCTAA		CAACCTCTCCCAATAG		ACTCCCAAGAGCAGCT	ATCCGTCGTAGGAGGG	GCTTCACCATGGGATG	GATCATGTCGTTCCTG					CATGCGGCAGTGGTGA		CAGATCATCATGAGGG	ACCATTTAGTACAGAT	ATCCCTGCACTCCGAG	CTTCTCTGTCTACATG	CATACAGTCAGTCCGG					ATCACTTGTCCAGTTA		CCTCAACAGGTCGTGA		ACCATTTGTTAGGCCC	AGGATCTTCACCGCTT	CGGACACGTTGGGAAC	TCTCTGGGTATACCTG					AACCTGATCCCAGTGG	TCAAGCATCGTCTACC	GACGCTGAGGTGGCTA	AGATCGTGTGGATGAC	GATGAGGCACAGCGCT							CGAGGCTAGTGGTCAG		CGGAGAAAGTAATCCC
CAGGCCATCTCCGTGT		CAACCTCTCCCATAGA		ACTCCCAAGGTTCCAT	ATCGCCTTCCGAGATT	GGAAGTGTCGGTCGAC	GATCCCTTCAAGTCGT					CATGCGGTCAATGCAC		CAGATTGAGCCTTTCC	ACCATTTCACATAACC	ATCCTATCAGCGTAGA	CTTCTCTGTGGTAATA	CATACAGTCGGTTCAA					ATCATTCGTGTTTACG		CCTCAACGTACCGTGC		ACCATTTTCCCTCATG	AGGATCTTCGATTGAC	CGGCAGTAGCACAAAT	TCTGCCACAGGCATTT					AACCTGATCGAGTGGA	TCAATCTTCCACCTGT	GACGTTAGTATCAAGA	AGATGAAAGGCTCAAG	GATTCGAAGTGGCCTC							CGAGGCTGTCTTCGAA		CGGCAGTTCTCACCCA
CAGGGCTCATGAATCC		CAACGATCACATAACC		ACTCCCACAATAAGGT	ATCGCCTTCGAGCTGC	GGAATCTAGAATGTTG	GATCCCTTCCACGAAT					CATGCTCTCCGTGGCA		CAGATTGGTCTACAAC	ACCATTTGTAGATGTA	ATCGATGTCGACACTA	CTTCTCTTCTTCCCGA	CATACCCCAGCTGCCA					ATCCACCAGCATCCTA		CCTCAGTAGCGACAGT		ACCATTTTCGGTCGAC	AGGCCACCACGTCGTG	CGGCAGTAGTGGATTA	TCTGCCATCCCTCGAT					AACCTGATCTAGCCAA	TCACATTCATTCAGCA	GACTATGGTCATCTAG	AGATGAACACAGCCTG	GCAACCGCAAATAGCA							CGAGTGCCAGTGTATC		CGGGACTTCGTCAAAC
CAGTGCGGTAGTATAG		CAACGATTCCATATGG		ACTCCCACACACAGAG	ATCGGATAGAGCAGTC	GGAATGGCACACACTA	GATCGTAAGTGATTCC					CATGGATAGCAGAAAG		CAGATTGGTGGCTGAA	ACCATTTGTGTTGCCG	ATCGGATCACGGAAGT	CTTGAGACAGGTTCCG	CATCCCAGTGAGTAGC					ATCCACCAGTGTAGTA		CCTCAGTCATAATCCG		ACCCAAAAGCGTTCAT	AGGCCACGTCGGAACA	CGGGACTAGGCGCTCT	TCTGTCGTCTACGCAA					AACCTGATCTTACTGT	TCACGGGCAATCCTTT	GACTATGTCGAACACT	AGATGAACATGACAGG	GCACGGTGTCAGTCGC							CGAGTTAAGCTCCCTT		CGGGTGTTCATTGGTG
CAGTGCGTCCCAATAG		CAAGACTAGAGCAGTC		ACTCCCACATGCCGGT	ATCGGATGTGTGCTTA	GGACGTCAGTCATCCA	GATGAGGGTAGTCACT					CATGGATTCCTAACAG		CAGATTGTCAGGCGAA	ACCATTTTCTAGATCG	ATCGGATTCTTTGATC	CTTTCAACACGCGCTA	CATCCGTGTACAAACA					ATCCACCGTCGCAACC		CCTCCAAGTCACTTAG		ACCCAAAAGTAAGACT	AGGCCACGTTCGGTAT	CGGGACTGTCGGTACC	TGAATCGTCGCTTTAT					AACCTTTAGCCGTTAT	TCACGGGGTGTAGCAG	GACTCAAAGGCAATGC	AGATGAATCAGCTAGT	GCACGTGGTAGAGTTA							CGATGGCTCAAAGAAC		CGTAAGTAGAGCCCAA
CAGTTCCTCCGGACGT		CAAGACTTCACCCTCA		ACTCCCAGTACTAGCT	ATCGGATTCCTCACTG	GGAGCAAGTAACTGCT	GATGATCAGGCGCTTC					CATGGTAAGTTGCTCA		CAGATTGTCTGAGGTT	ACCCAAACACATGGTT	ATCGTAGAGTCACTGT	GAAATGATCTAGTCAG	CATCGGGCATGACAAA					ATCCACCTCATCGTAG		CCTCCTCAGGTGCCAA		ACCCAAAAGTGTAGTA	AGGCCACTCATCGCAA	CGGGCATGTTGTTGAC	TGAATGCTCCGTCAAA					AACCTTTAGTATAGGT	TCAGCCTCATCGCTCT	GACTCAATCGTCGACG	AGATGCTAGACGGTCA	GCAGCCAGTCACAGTT							CGCAGGTAGCTCAGAG		CGTAAGTTCTTCGACC
CAGTTCCTCTATTTCG		CAAGACTTCTCATTTG		ACTCCCAGTTGCTCCT	ATCGGCGAGCGACAGT	GGCAGTCAGACTCTTG	GATGTTGAGCTGCCTG					CATGGTATCGTAACCA		CAGCAATCAACCCGCA	ACCCAAAGTACTCGAT	ATCGTAGCAGAGTTCT	GAAGCGAGTATTCCGA	CATCGGGGTCATCTAG					ATCCACCTCTGATGGT		CCTCTAGGTCAAAGCG		ACCCTCAAGGAACATT	AGGCTGCTCCAATCTT	CGGGTCATCAGGAAGC	TGATCTTTCCAGTGCG					AACCTTTCAAATCGTC	TCAGCCTGTTTGAAAG	GACTCTCAGCATTGTC	AGATGCTAGGAATCGC	GCAGCCATCTCTATAC							CGCATAAAGCTTGTGT		CGTAATGAGGCTTCCG
CATAAGCTCCCAGCGA		CAAGACTTCTCGCAGG		ACTCCCAGTTGTTGAC	ATCGTAGAGGGCAGAG	GGCTTTCGTGATACTC	GATGTTGAGGAAAGAC					CATTCCGAGCGATGAC		CAGCACGAGGTAAGAG	ACCCAAAGTTGTTGAC	ATCGTCCAGAGAATCT	GAAGGGTGTCACTCTC	CATCGGGTCCAGTGCG					ATCCATTGTCCTACAA		CCTCTCCGTATATGGA		ACCCTCACACCCATAA	AGGGAGTAGACATAGT	CGGTCAGTCGCACGGT	TGCAGGCAGCGATCGA					AACCTTTCAACTGTGT	TCAGGGCAGGTCCAGA	GACTCTCGTGCCTGAC	AGATGCTAGTGGTGGT	GCATGATGTCTTGAGT							CGCGTGATCCGATAAC		CGTAGTAGTTTGGAGG
CATACTTGTCTGGTTA		CAAGAGGAGAGTATAC		ACTCCCATCAGTAGGG	ATCGTCCAGTGCGACA	GGGAAGTGTCCTGGGT	GATGTTGTCTGGCTGG					CATTGCCGTCGGTACC		CAGCACGCACTTACAG	ACCCAAAGTTTGTTGG	ATCGTCCCACCGTGGT	GAAGGGTTCAGAGTTC	CATCGTCAGATGCTTC					ATCCCTGGTATGGAGC		CCTGCATCATATCTGG		ACCCTCACAGGTCTCG	AGGGAGTAGACGGTTG	CGTAATGGTGATTCTG	TGCGGCACAGCCGTTG					AACCTTTCACAGCTGC	TCAGTCCCACGAAAGC	GACTCTCGTGTGGTCC	AGATGCTCATCCGAGC	GCATTAGTCCACGTCT							CGGAATTAGACATGCG		CGTAGTATCCCTCGAT
CATAGACAGTCATACC		CAAGCTAGTTGGCTAT		ACTCCCATCCCGTTCA	ATCGTCCCAAGTGGTG	GGGACAAGTCTCTCCA	GCACATACACCGGTCA					CATTGTTCAGCATACT		CAGCCAGCAACAGTGG	ACCCAAATCGTTGTAG	ATCGTCCTCCCGTAAA	GAAGTAAAGAGTGGCT	CATCGTCCATGACTCA					ATCCCTGGTCTCGGAC		CCTTCAGAGAAGCGCT		ACCCTCAGTCGTTGCG	AGGGAGTGTGCCGAAA	CGTAGTACAATGTCTG	TGCGGCATCTGTAAGC					AACCTTTCACGGCCAT	TCAGTGACAGCTATAC	GACTGATGTCGCAGTC	AGCATCATCTCTCGCA	GCCCAGAGTCTTCTAT							CGGACACGTTGTTTGG		CGTCAAACACGACTAT
CATAGACCACAAGCCC		CAAGGGACAATAACCC		ACTCTCGGTCACTGAT	ATCGTCCGTCGAGATG	GGGAGTACATTCATCT	GCACATATCTTACGGA					CATTGTTTCTGCACCT		CAGCCAGGTCGTGATT	ACCCTCAAGGAACGAA	ATCGTGATCGCAATTG	GAAGTAATCCACAAGT	CATCGTCTCCCGTTCA					ATCCGTCGTCATCGGC		CGACAGCGTTCTGACA		ACCCTCAGTGCAACAG	AGGGAGTTCCCTGGTT	CGTAGTATCTCCAATT	TGCTGAAAGTAGGTTA					AACCTTTCAGAACTCT	TCAGTGATCCGAGGCT	GAGAAATAGCTACTGT	AGCCAATAGGTTCAGG	GCCCGAAGTCAAGCCC							CGGAGAAGTGAATGAT		CGTGAATAGCATATGA
CATCCACTCCATGCAA		CAAGGGACATCCAACA		ACTCTCGTCCAACACA	ATCGTCCGTGAGTCAG	GGGCGTTTCCGTGTCT	GCACGGTTCGCCGTGA					CATTTCATCCAATGCA		CAGCGTGAGCTGCCTG	ACCCTCAAGTAAGGGA	ATCTCTACAAATGGTA	GAATAGAAGCATACTC	CATGAGTGTATCCCAA					ATCCTATAGGCATTTC		CGATGCGGTATGTCTG		ACCCTCATCATTTCCA	AGGGCCTGTGACATCT	CGTCCATAGCGCTGCT	TGCTTCGAGGCGATAC					AACCTTTCAGACAATA	TCATCCGGTCTTCAAG	GAGAAATAGGTGGCTA	AGCCAATCACCAACAT	GCCGATGCACACACGC							CGGCAGTAGTTACGGG		CGTGAATGTCCAGCAC
CATCGGGTCTCTCAAT		CAAGGGATCCCACAGG		ACTCTCGTCCGCTTAC	ATCGTGAAGTTGCGAG	GGGCTACGTGTCACAT	GCACGTGTCTCGCTTG					CCAAGCGAGTGGCGAT		CAGGCCACATTACTCT	ACCCTCACACCAGACC	ATCTCTAGTTTAAGGA	GAATAGACATGCAGCC	CATGCCTGTCCGGTCA					ATCCTATAGTCGGGAT		CGATGGCGTCTCGCGA		ACCCTCATCGACGTCG	AGGGCCTGTGGCTTAT	CGTGAATGTGATCATC	TGCTTGCTCATCTCTA					AACCTTTCATCTAACG	TCATGAGCACCATAAC	GAGACCCCAGTTCTAG	AGCCAATTCGTAGGGA	GCCTGTTTCATTTACC							CGGGACTCATTCTGTT		CGTTCTGGTACGTACT
CATCGTCCAACGCCCA		CAATACGAGGCTGAAC		ACTGATGAGACGTCCC	ATCGTGATCTGCTGAA	GGGTCACGTTCCTACC	GCACTAAAGTTCCGTA					CCAAGCGCACTGGCCA		CAGGGCTGTAACTAAG	ACCCTCACACCGCTGA	ATCTTCACAAGTGGCA	GAATCACAGTCATGGG	CATGCGGCAATGCAAA					ATCCTATCATGCCGGT		CGCAGGTTCCGTTGAA		ACCCTTGAGGGAGGAC	AGGGCTCTCCGTGTGG	CGTGATAAGATCGGTG	TGGGCGTAGATGCTAA					AACCTTTGTATCACCA	TCATGAGGTAAGTTAG	GAGATGGGTTTACGAC	AGCCACGAGACTCCGC	GCGAGAAGTATCTCTT							CGGGACTGTACTAACC		CGTTCTGTCCCATTCG
CATCGTCGTCACAGTT		CAATACGGTATGCAAA		ACTGATGAGGAACGCT	ATCTCTATCATTGTGG	GGGTCTGCAAGTGCTT	GCACTAACAATTGAGA					CCAAGCGCATCCAATG		CAGTGCGAGATTGACA	ACCCTCATCCGGCAAC	ATGAAAGAGAGAATCT	GAATCGTCACTGTTCC	CATGGTAAGCTGACTT					ATCGCCTTCCAGCAAT		CGCATAAAGGAAACGA		ACCCTTGCAACAAGAT	AGGGTCCAGTCTCGTA	CGTGCTTTCAGCGTCG	TGGGCTGCACGCTGCA					AACCTTTGTGCAAGAC	TCATGCCAGTGCCTCG	GAGCCTGAGGTGATCG	AGCCACGAGTGGCCTC	GCGATCGAGCAAACAT							CGGGCATGTACTGCCG		CTAACTTCACCTGCGA
CATGAGTAGGTAATCA		CAATACGTCTCTTCAA		ACTGATGCAATCGCGC	ATCTTCACAGTGGGTA	GGGTCTGTCGTCTAAG	GCAGCTGTCGACCATA					CCAATGAAGAAACTGT		CAGTGCGCACTTCTCG	ACCCTTGCAGAGACTG	ATGACCATCAGGAAGC	GACCAATGTCAATCTG	CATGGTACAGGCTATT					ATCGGATCACGGCCAT		CGCCAGACACTTGGGC		ACCCTTGTCTGTCTCG	AGGGTCCGTGATATAG	CGTTAGAGTAGCGATG	TGGGTTAGTCGAGTGA					AACCTTTGTTTACTTC	TCATGGAAGAACTTCC	GAGGCCTTCACTCGAA	AGCCACGCATGTGCTA	GCGTTTCCAACTTGGT							CGGGCATTCCTAGCCT		CTAAGTGAGCAGGTCA
CATGAGTTCGATCCCT		CAATCGACAAATGAGT		ACTGATGGTCACCCTT	ATCTTCAGTTAGAAGT	GGGTGTCGTGCCTAAT	GCAGGCTCATACATCG					CCACAAAAGAAAGTCT		CAGTGCGCATAGAATG	ACCCTTGTCTGTCGTC	ATGAGGGGTTTGCAGT	GACCCTTGTACTCGAT	CATTCCGGTTGCTAGT					ATCGGATCAGGCGTTC		CGCGTGAAGGTCCGAA		ACCGTTCAGCATGAAT	AGGGTCCTCAGCGCGT	CGTTCTGAGGGTATAT	TGGTGATAGCGTACAG					AACCTTTTCAGAACCT	TCATTACGTATAGGAT	GAGGGATAGGCAGGGA	AGCCAGCCAATGTTGC	GCGTTTCGTCAAATCC							CGGGTGTCAATCAGCT		CTAAGTGCACTTGAAC
CATGCAACATGACTGT		CAATGACCACTGCGAC		ACTGATGGTCAGGCAA	ATCTTCATCCTCTAAT	GGGTTATAGGAAGAAC	GCAGGCTGTCCACATA					CCACAAACAGTCAACT		CAGTTAGGTACGCTTA	ACCGTTCAGGTTAAAC	ATGAGTCCAGCTTCGG	GACCGTGTCATCACCC	CATTCTATCGGATTAC					ATCGGATCAGGGATAC		CGGAATTCAGAATGTA		ACCGTTCAGCTTAAGA	AGGGTTTCATCGTCCT	CGTTCTGGTAACAAGT	TGTAACGTCCATAAGC					AACCTTTTCAGCTCTC	TCATTACGTCCACACG	GAGGGTAAGATTGAGT	AGCCAGCCACGCACCA	GCGTTTCGTGATGTAA							CGGGTGTGTCATAAAG		CTACAGAAGCTCCACG
CATGCCTGTCGTTGCG		CAATTTCCAAGTCATC		ACTGCAAGTTCACGAT	ATGAAAGAGGGAGTTC	GGGTTTATCATTGCCC	GCAGTTAGTGGGTATG					CCACACTGTGGACAGT		CAGTTCCAGGTTGAGC	ACCGTTCCAAGCACAG	ATGAGTCGTGCAATGG	GACGCTGAGTTGGCGA	CATTGCCAGAAAGTCT					ATCGGCGGTCTTGTCC		CGGCAGTTCACCGGTG		ACCGTTCCAACGAGGT	AGGGTTTCATGTCAGT	CGTTCTGGTAACACCT	TGTAAGCAGTGCAGCA					AACCTTTTCATCTGTT	TCATTCACAGATCCAT	GAGTGAGCAATGCAGG	AGCCAGCGTCCGATCG	GCTACAAAGTCACGCC							CGTAATGAGGTTGGTG		CTACATTCAGGTTTAC
CATGCGGAGCCGCTTG		CAATTTCTCCGGACTG		ACTGCAATCGCCAACG	ATGAAAGCAATACGAA	GGTAACTAGGCGTTGA	GCATCTCAGTGCTAGG					CCACCATAGAGGCGTT		CATACCCCACTAGGCC	ACCGTTCGTAGACAGC	ATGCATGCAGCGTAGA	GACTGATGTGGTTTAC	CATTGCCTCATTACTC					ATCGGCGGTTGCTTGA		CGGGTCATCCGGGACT		ACCGTTCCAAGTGGAC	AGGGTTTGTACGTACT	CGTTGGGGTCACTCGG	TGTAAGCTCTCATGCC					AACGAAAAGCTCGGCT	TCATTTGTCAGAGTTC	GAGTTGTGTAATCAAG	AGCCAGCTCCACGGAC	GCTCAAACACGAAAGC							CGTAGTAGTATCGATC		CTACCTGAGGGCCTCT
CATGCTCAGTAAACGT		CACAACACACCAACAT		ACTGTCCAGAGTATAC	ATGAAAGCAATTGCAC	GGTGATTGTTTCACAG	GCATGATAGACCTGGA					CCACCATGTGTCGATT		CATACCCCATCTCAAG	ACCGTTCGTCGCTGCA	ATGCCTCGTCGTTATG	GACTTCCGTTAGGCCC	CATTGTTCATCGTTCC					ATCGTAGCAGAGGGTT		CGGGTGTCAACCGATT		ACCGTTCGTGATACCT	AGGTAGGAGACCAGAC	CTAACCCAGTAATTGG	TGTACAGTCACCGGTG					AACGAAAAGGATTTCC	TCCACCACACAACGAG	GATCAGTCACTACAGT	AGCGATTAGCCTTTCC	GCTCAAAGTGCTTATG							CGTAGTATCGTGGGAA		CTAGGTATCGTGGAAG
CATGCTCTCAACTTTC		CACACAAGTTACACTG		ACTGTCCAGTATTCCG	ATGACCAAGATTGACA	GGTGGCTAGCCAAGCA	GCCAGTGCAGTCAGCC					CCACCATTCAAGCCCG		CATAGACGTCGACTGC	ACCGTTCGTTAATCGC	ATGCCTCGTTCGGTCG	GAGACTTGTAGTCCTA	CATTGTTTCAGCCTCT					ATCGTAGCATGGGTCC		CGGGTGTGTCTTTCAT		ACCGTTCTCAGCGGAA	AGGTAGGAGTCCGTCG	CTAACCCTCGCCAGAC	TGTCAGATCACCCTTG					AACGAAAAGTCAACAA	TCCACCACAGATTAAG	GATCAGTTCCTACGGG	AGCGATTCACAAATAG	GCTTCACAGCCAAGGT							CGTCAAAGTACTGAGG		CTATAGGTCCGCTTAC
CATGGATAGATTGACA		CACAGATCACACGGAA		ACTGTCCCAAGTCCAT	ATGACCAGTGATATAG	GGTGGCTGTTCGGTAT	GCCCGAATCTCGCTCA					CCACGTTTCTGCTGAA		CATAGACGTGTTTCTT	ACCGTTCTCGTAGCCG	ATGCCTCGTTGCTAGT	GAGAGGTTCTACCACC	CCAATTTGTGACAACG					ATCGTAGGTCGCTTAA		CGTAATGAGAGCAACC		ACCGTTCTCCTATTTG	AGGTAGGCACAATGAA	CTAAGTGGTTCCGCGA	TGTCCTGCAGAACCGA					AACGAAAAGTTGCCCG	TCCACCAGTCGAAACG	GATCATGTCGCTAGCG	AGCGATTCACGACGCT	GCTTCACTCATAGACC							CGTGATAAGAGCCCAA		CTATCCGTCTATACTC
CATGGATCAACCACGC		CACAGATCACGCCACA		ACTGTCCCATCGATCA	ATGAGGGAGCACGTCC	GGTGGCTTCTATCGCC	GCCGATGGTTTCGTAG					CCACTTGCATACAGAA		CATCAAGGTCTGATCA	ACCTACCGTCTCGGAC	ATGCGATCAATTCGTG	GAGATGGAGCACCGAA	CCACAAACAGGCGTTC					ATCGTGAGTTAGTTCG		CGTAATGCAGATCCTA		ACCTACCAGCGAGAAA	AGGTCATGTCACGCTG	CTACAGACACTACTTT	TGTGAGTCAAGGTCTT					AACGAAACAACCAATC	TCCAGAACAAAGGGTC	GATCGTAAGTCTCTGA	AGCGATTGTACACTCA	GCTTCACTCCTGTAAG							CGTGTCTAGGTCTGGA		CTATCTACAGAAGTTA
CATGGATCAGGGAATC		CACAGGCTCCTGTAAG		ACTGTGAAGGAACGAA	ATGAGGGGTAGTCTGT	GGTGTCGAGGATTTAG	GCCGTGAAGCGTATAA					CCATCACAGGCTAACG		CATCAAGTCTCGCCTA	ACCTACCTCTTCCCGA	ATGGAGGGTATTCCGA	GAGCCTGGTGAGTTGG	CCACGAGAGCATCAAA					ATCTCTAGTCAGCTTA		CGTAATGTCCGTTTCG		ACCTACCCAAGGGCAT	AGGTCATGTCTTGCGG	CTACATTGTTGGGTTT	TGTGGCGCAGATTCGT					AACGAAACAAGTGGAC	TCCCACATCAGCCTTC	GATGATCCAACCGATT	AGCGCCACACTTGTCC	GCTTGGGAGATGTTGA							CGTGTCTGTCGCCTAG		CTCAACCGTCAACATC
CATGGATCATACAGCT		CACATGAGTTGGCCTG		ACTGTGACATGTTACG	ATGATCGAGCCTCTTC	GGTGTCGGTTGGATCT	GCCTGTTCATCATCTT					CCCAACTCACCCATAA		CATCCACCACGTTGGC	ACCTGAAAGTCAATCC	ATGGGAGAGTGCCAGA	GAGCTGCTCAACTGAC	CCACGAGGTCACTCAA					ATCTCTATCACGTAGT		CGTCAAACAGCAGTGA		ACCTACCGTTTCTTAC	AGGTCTAAGATGTAGT	CTACCTGGTACCTATG	TGTGTGAAGTAATCCC					AACGAAACACAATCTG	TCCCATGAGGCTCTAT	GATGCTAAGTAACCGG	AGCGCCATCCAACTGA	GGAACCCGTCCGAAGA							CGTTAGAAGTGCTCAT		CTCAACCTCTACACAG
CATGGTACATCATCCC		CACCAAAAGCCAAGTG		ACTTAGGGTATGTGTC	ATGATCGAGCTGACAG	GGTTAACTCAGTAGGG	GCGATCGCAGTAGAAT					CCCAACTTCGCACTCT		CATCCACGTGAATGAT	ACCTGAACAATGGCAG	ATGGGAGCACCCTAAA	GAGCTGCTCAGAATAG	CCACTTGAGAATCGAT					ATCTTCACAAGCCATT		CGTGTCTAGAGATGCC		ACCTGAACAGACTCTA	AGGTCTAAGCTCTATG	CTACCTGTCATACGAC	TGTTCCGTCCTTCTTC					AACGAAACACACCTAA	TCCGATCCAATCACGT	GATGGAGGTGGATACG	AGCGCTGAGAAACCAT	GGAAGTGAGCAGCCCT							CGTTCTGCAATAGTAG		CTCAAGACAGGTTACT
CATTCATGTTCGAAGG		CACCGTTGTAGGATAT		ACTTAGGTCTGTCCGT	ATGATCGCATCGTCCT	GGTTCTCCACTCCCTA	GCGATCGTCATTCCTA					CCCATTGTCCGTGGCA		CATCGCTTCTGGCCGA	ACCTGAACAATTGTGC	ATGGGAGTCACTCGAA	GAGCTGCTCCTCTGCA	CCACTTGTCCTGGGTG					ATCTTCACAGTTGGTT		CGTGTCTCACTACGGC		ACCTGAAGTACCGGCT	AGGTGTTGTATCTCGA	CTACGGGAGAAACTAC	TTACAGGAGCGATGAC					AACGAAACACCCTATC	TCCGGGATCCCATAAG	GATGTTGCATCCGTGG	AGCGCTGCAGCAGTTT	GGAATCTTCTCGGCTT							CGTTCTGTCATCTACT		CTCAATTTCTGTAAGC
CATTGAGAGCACAAAT		CACCGTTTCTTCACAT		ACTTATCCACTGTGAT	ATGCATGGTACTGAGG	GGTTGTAGTGATTGGG	GCGTTTCGTAACGTTC					CCCGAAGAGTTCTCTT		CATCGGGAGACCGCCT	ACCTGAACACAGCCAC	ATGGTTGCAAGCGGAT	GAGGCCTTCATTGTGG	CCATCACAGAGGACTC					ATCTTCAGTCTGTAAC		CGTGTCTCAGACCTGC		ACCTGTCAGGTTAAAC	AGGTGTTTCGCGTCGA	CTACGGGTCACCGGTG	TTACCGCCAAATCGTC					AACGAAACAGACTCTA	TCCGTGTGTTCAATCG	GATTCTTAGCCTCAAT	AGCGCTGCATAGGAGC	GGAGAACGTTCCATTT							CGTTGGGTCGCCCAGA		CTCATGCAGACCAGAC
CATTGAGTCACACCCT		CACGAATCACTGTTCC		ACTTCCGCACCTCTAC	ATGCGATAGTTCCGGC	GGTTGTATCCGCCTAT	GCTACAATCTGAGCAT					CCCGAAGGTCTGTAGT		CATCGTCGTAGCCCTG	ACCTGTCAGACGATAT	ATGTCCCAGAGTTCGG	GAGGCCTTCCCATTCG	CCCGAAGGTATACAGA					ATGAAAGCAATCGAAA		CGTGTCTGTTCAGGTT		ACCTGTCCACGTAGTT	AGGTGTTTCGGCCAAC	CTACGGGTCTCCGCAT	TTACCGCGTACACTCA					AACGAAACAGTCGAGA	TCCTGCAGTAGGAGTC	GATTCTTCAGCCCACA	AGCGCTGTCAACCGAT	GGAGATGCACTTGAAC							CTAACCCCAAGGTCGA		CTCCAACGTGGCTTGC
CATTGAGTCGTGGACC		CACGAATCATTCGGGC		ACTTCCGCACGGCCAT	ATGCGATCATAAGCGG	GTAATCGCAATTGGTC	GCTCAAAAGAGCACTG					CCCGGAACAGGCGTTC		CATGAGTAGCACTCGC	ACCTGTCCACAAACGG	ATGTCCCAGCATCTTG	GAGTCATTCTGCCTCA	CCCGAAGTCGGCTTCT					ATGAAAGGTATCGTGT		CGTGTCTTCTTGGGCG		ACCTGTCCATCATTTC	AGGTTACAGGTCATTC	CTACTATTCGCTTACC	TTCAATCGTTAGGCTT					AACGAAACATGGCCAC	TCCTTTCAGAGTCTTC	GATTTCTCAGACACAG	AGCGTATCATATCGGT	GGAGATGGTGAGTTGG							CTAACCCCATGTGGCC		CTCCACATCTCCAATT
CATTGCCTCTCCTGCA		CACGAATTCTTTCGAT		ACTTCCGTCCACGTGG	ATGCGATTCAGAGTGG	GTACAACCAGCGTTTA	GCTCAAATCGTAACAC					CCCGGAAGTGAGGAAA		CATGCAACAGTTTCGA	ACCTGTCTCATTGTTC	ATGTCCCGTGATACTC	GAGTTACGTTAGAGAT	CCCGAAGTCGTAACCA					ATGACCAAGGTCATTC		CGTTCTGAGTTGTCAC		ACCTGTCGTGGTCTCG	AGGTTACCAGGATTCT	CTAGACACAGTGGCTC	TTCACGCGTTCCTACC					AACGAAAGTACCCGCA	TCGAACAGTTTGGAGG	GCAACATAGCTCTATG	AGCGTATCATGAGATA	GGAGCAAAGCACCTGC							CTAACCCTCCAATGCA		CTCCATGCACAATCTG
CATTGTTCAGCTACCG		CACGGGTGTTTCCAAG		ACTTCGCGTGACTGTT	ATGGAGGAGAGAATCT	GTACAACGTACTGCGC	GCTGCAGCACGACCTG					CCCTCAAGTGTCTAAC		CATGCAAGTTCTGACA	ACGATCACAGCTGTAT	ATGTCTTTCACTACGA	GAGTTTGAGCTCGTGC	CCCGGAACAAAGACTA					ATGACCAGTGTCATGT		CGTTGGGTCGAACCAT		ACGATCAGTCCCAAAT	AGGTTACGTACAGTCT	CTAGACAGTCCACGCA	TTCATGTCAGTATACC					AACGAAAGTCACCACG	TCGAACATCAACTTTC	GCACATAAGGCCTTGC	AGCGTCGCAGCTGTCG	GGAGGATAGAAGGGAT							CTAAGTGTCGTGCACG		CTCCCAACAACTCATG
CATTGTTTCACAACCA		CACGTGGAGGAGTACC		ACTTCGCGTGGTTTGT	ATGGAGGAGGGCCAAT	GTACAACGTCTACACA	GCTTGGGAGCGTGAGT					CCCTCTCCATCGATCA		CATGCAATCGCTGATA	ACGATCAGTAACTTCG	ATTACTCGTGGAAATT	GATAGAATCGCTATTT	CCCGGAACAAGTTTGC					ATGAGGGAGCCGAACA		CTAACCCTCTCAGAAC		ACGATCAGTTTACCAG	AGGTTACGTCTGTAGT	CTAGACATCGCTTAAG	TTCCTTCCAGGTGAGT					AACGAAAGTTCTAACG	TCGACCTTCGTACACA	GCACATACATGGCCAC	AGCTACACAAGCCCAC	GGAGGTACACTGGAAG							CTACATTCATGTTCAG		CTCCCAACAGGCTCTG
CCAATGAAGACCATAA		CACGTTCAGAGCACTG		ACTTCGCTCATTGAGC	ATGGAGGTCGTAGCTA	GTACAGTGTCAGTCGC	GCTTGGGGTCAGGTAG					CCCTGATGTGATACAA		CATGCAATCTGTTCAT	ACGATCATCCACAGGC	ATTACTCTCGACCACG	GATCAGTTCTAGGCAT	CCCTAACTCATGCCGG					ATGAGGGTCGATGCTA		CTAAGTGGTTTGCAGT		ACGATCATCAGAGCGA	AGGTTGTCAAGCGGAT	CTAGGTAGTCATCGCG	TTGACCCTCGAAGCAG					AACGAAATCAACTTTC	TCGACGGGTGATACAA	GCAGCCATCAAACCTG	AGCTACAGTAACGGTG	GGATCTATCCCGATCT							CTACCCAAGCGAGTCA		CTCCCAAGTACGAGCA
CCAATGACACCCATAA		CACTAAGGTAGATCGG		ACTTCGCTCCGATCTC	ATGGATCGTGCATGTT	GTAGAGGGTATCACGT	GGAACCCAGTAAAGCT					CCCTGATGTTCGTAAC		CATGCCTAGGAAGTGA	ACGATCATCCATTTCA	ATTATCCAGGAAGAAC	GATCATGCAGGATTCT	CCCTCAAAGCGACATG					ATGATCGCATTCCTAT		CTACCTGGTACAGAGC		ACGATCATCGAGTCCG	AGGTTGTCAATGTGGG	CTATCCGCATGTGTCA	TTGCCTGCAGCCATTA					AACGAAATCAAGGCTT	TCGATTTCATGTGCTA	GCAGCCATCGCCTTGT	AGCTACAGTCTGTGAT	GGATGTTCATCGGTTA							CTACCCAAGCTAGATA		CTCCTCCTCATCTACT
CCAATGATCCCGAAAT		CACTAAGTCTTCTTCC		ACTTTCACACGGAAGT	ATGGGTTAGAACCCGA	GTAGATCCAGGTGTGA	GGAAGTGAGACATAAC					CCCTTAGGTAGGACTG		CATGCCTCAACTGGTT	ACGATGTGTCTACACA	ATTATCCCAGGCATGA	GATCATGTCAGACCCG	CCCTCAAGTAGGGAGG					ATGCATGAGGCTCAAG		CTACGGGCAGTTGCGC		ACGATGTCAATTGCAC	AGTAACCCAATCCTAG	CTATCCGGTATGCAAA	TTGCGTCGTAGGGTAC					AACGAAATCCACGTCT	TCGATTTGTTGGAGGT	GCAGTTAGTTATGACC	AGCTACAGTGAATAAC	GGCACGTCAACTTGGT							CTACCTGCACGCTGAC		CTCCTTTCATCTATCT
CCAATGATCCTTGACC		CACTGGGCACGACAAG		ACTTTCATCTAAGAAG	ATGGTTGAGCCGTAAG	GTAGATCTCCTTCGAC	GGAATCTTCTTGCAGA					CCGAACGGTAAGAACT		CATGCTCCACAGAGCA	ACGATGTGTTTCGCTC	ATTATCCGTTAGCGGA	GATCATGTCATTTCCA	CCCTCTCTCGGTGCAC					ATGCATGGTTTACTGG		CTACGGGGTGACAGCA		ACGATGTCATCATTGG	AGTAACCCACTGTGAT	CTATCCGTCCTCTAGC	TTGCGTCTCCTCATAT					AACGAAATCCTCCACA	TCGCACTGTCGTTGCG	GCATCGGCAGTATACC	AGCTACAGTGCAGGAT	GGCAGTCGTAGTAAGT							CTACTATTCTTTGGAG		CTCTCAGCATGTGGCC
CCAATTTAGACCTGGA		CACTGGGTCTACCTTA		ACTTTGTCATGGGATG	ATGTCTTCAATACAGA	GTATTTCGTACAATAG	GGAGAACTCAGGAACG					CCGATCTAGTAACAGT		CATGCTCGTCGATGCC	ACGCACGAGACCTCCG	ATTCACTCAGTGTACT	GATGATCAGTGCACAG	CCCTGATTCTGCTTAT					ATGCGATAGGAACGAA		CTACGGGTCGACACTA		ACGATGTGTACTGAGG	AGTAACCGTGTATTGC	CTCAACCTCTCTCCGA	TTGTGGAGTGCTTCAA					AACGAAATCCTTGAAG	TCGCTCAGTCTGATCA	GCATCTCGTCCCTGAG	AGCTACATCGGTGAAG	GGCTTTCGTATGTCTG							CTAGGTAGTGACCTGC		CTCTCAGTCTAGTGAC
CCACACTGTCACCTTC		CACTTCGCATCTAACG		AGAAATGTCCCAAGTA	ATGTCTTCATTAAAGG	GTCAAACAGACTTAAG	GGAGATGAGACCAGCA					CCGATGGCACCTAAAC		CATGCTCTCTGGTGGC	ACGCACGCAAACCACT	ATTCACTTCCCGTAAA	GATGCTAGTCTACATG	CCCTTAGGTCTCCTGT					ATGCGATCACTACAGT		CTACTATAGGGACCAT		ACGATGTGTCAGTCCG	AGTAACCTCGTTACCC	CTCAAGATCGACATTG	TTGTGTTAGAAGATCT					AACGAAATCGAGGCAA	TCGCTCAGTTCTTCAT	GCATTAGTCGTCTCAC	AGCTACATCTAGACAC	GGGAAGTGTTAATCGC							CTATAGGTCATGGATC		CTCTGGTTCTCTCCGA
CCACCATTCATGCATG		CAGAGCCCAAACACCT		AGAACAACAAACTAAG	ATTACCTAGATCGCCC	GTCAAGTGTCACTCTC	GGAGCAAGTAGGTACG					CCGATGGTCAAGCCCG		CATGGATAGGGTGAGG	ACGCACGCACTCCTGT	ATTCAGGCATTGCTTT	GATGCTATCACGATCA	CCGAACGAGTCTGGTT					ATGCGATCAGAAGTTA		CTACTATCAGGGTTGA		ACGCACGAGACTTAAG	AGTACCACACTGGACC	CTCAATTGTTCCTAAG	TTGTTGTAGAAACTGT					AACGAAATCGCTAGCG	TCGGGCATCGACCCAG	GCCAACGCAAAGCTCT	AGCTCAATCGAAATCC	GGGACTCAGAATCGTA							CTATCCGTCAGCGGAA		CTGAATGGTTAGGGTG
CCACGAGAGACGGATC		CAGAGCCCAGACATCT		AGAACAAGTTGATGTC	ATTACCTCACATTCTT	GTCACGGGTAAGACCG	GGAGGTATCTCTAAGG					CCGGACAAGCATGCAG		CATGGTAGTCGAGATG	ACGCACGCAGCTTTCC	ATTCAGGGTAGTTAGA	GATGGAGCAACCTATG	CCGATCTGTTATTCTC					ATGGATCTCGGTATGT		CTACTATCATCTAGAC		ACGCACGCACCCAAGC	AGTACTGTCGGTTGTA	CTCACTGTCTGGACCG	TTGTTTGAGGCATCTT					AACGAAATCTTCGGTC	TCGTCCACAATTTCCT	GCCAGCATCCCTCTTT	AGCTTCCCAATGTTGC	GGGACTCGTGATTCAC							CTATCTATCTCAACCC		CTGAGCGCAGACCTAT
CCACGAGAGAGAGGTA		CAGATACCACTGCACG		AGAACAAGTTGCCTAA	ATTACCTGTGAAGCTG	GTCACGGTCAGCACCG	GGATCTATCTAAGCCA					CCGGACATCCCAGGCA		CATTCATCATCCAATG	ACGCACGCAGTTAGAA	ATTCATCAGAAGCGAA	GATGTTGAGTGGCGAT	CCGCAAGTCGTCCATC					ATGGGAGCATATCGGT		CTAGACAAGTAGCTCT		ACGCACGTCCTACCGT	AGTAGCTAGTCACGAG	CTCAGAAAGTCCCGGT	TTTACTGAGCATTGTC					AACGAAATCTTTCTAG	TCGTCCACATCGTCCT	GCCAGGTAGCTTTGTG	AGCTTCCGTTGACGGA	GGGAGATTCACCCATC							CTCAACCAGCACCTGC		CTGCAGGCACATGACT
CCACGAGAGTCAGCCC		CAGATCAAGGTCTTTG		AGAACAATCTGACCCT	ATTACCTTCTTCTGGC	GTCACTCCACAACCGC	GGATCTATCTGCGTCT					CCGGTAGCAACACGAG		CATTCATGTGAGTAAT	ACGCACGGTACTAAGA	ATTCCATCATTCCTCG	GATGTTGCACGTACAT	CCGCAAGTCTCCCATG					ATGGGAGCATGCACTA		CTAGGTAGTAGGCTGA		ACGGAAGAGACTCTTG	AGTAGCTGTCGTGCCA	CTCAGAAGTGTCCATA	TTTACTGGTACAAAGT					AACGGGAAGCATCGAG	TCGTCCATCACTGGGC	GCCAGTGAGACTTCCA	AGGAAATAGTCACTGT	GGGCTACAGTGGACTG							CTCAAGAAGACCTCAT		CTGCAGGGTTCCTTGC
CCACGAGTCTCCAAGA		CAGATCACAACCAATC		AGAACAATCTTGTGCC	ATTACTCAGAAAGCGA	GTCACTCCATCGATAC	GGCACGTTCGTTGTAG					CCGGTGATCGCTGTCT		CATTCTAAGATGTTAG	ACGCACGGTTAGTCGT	ATTCCCGAGAAGCTCG	GATGTTGGTTACGATC	CCGTTCACATGAGTAA					ATGGGAGGTCAAACGG		CTATAGGCAGCAGACA		ACGGGTCAGTAAGCAT	AGTAGCTGTTCTAACG	CTCAGGGGTTACCTTT	TTTGACTGTACTGGGA					AACGGGAAGCTACTAC	TCTAACTGTCTACGTA	GCCAGTGAGATTAGTG	AGGAAATTCCAGCTCT	GGGCTACTCGGACTGC							CTCAGTCAGGCTGAAC		CTGCTCACAGACCCGT
CCACGTTGTCCAATCA		CAGATTGTCCTACCAC		AGAACCTAGGCTAAAT	ATTACTCAGAAAGTCT	GTCAGCGAGCTTACGT	GGCGTCAGTCTGTGTA					CCGTAGGGTCCACACG		CATTCTATCGTAGAGG	ACGCACGTCGTAACCA	ATTCCTAAGCACCGTC	GATTGGTAGGGCAAGG	CCGTTCATCCCTCGAT					ATGGGAGGTCCTGAAT		CTATAGGTCGAACGGA		ACGGGTCCAGTAACAA	AGTAGTCCAGGATGAC	CTCATCGCAAGTGACG						AACGGGACACCTCAGG	TCTATACTCCGTAGTA	GCCATTCTCATCCTAT	AGGAAATTCTAGAACC	GGGTAGACATTGGGAG							CTCATCGGTACCGGCT		CTGCTCAGTTACGATC
CCACGTTGTTCGTACA		CAGCAATCAGCTTTCC		AGAACCTCATGCAGGA	ATTACTCAGGACCCAA	GTCATTTAGACGACGT	GGCTTGGCAAATACGA					CCTACGTCACGCTATA		CATTGCCGTGACAGCA	ACGGAAGAGACATCCT	ATTCCTAAGGCTAGCA	GATTGGTCATGGGCAA	CCTAACCAGTAACCGG					ATGGGAGTCCGTATGA		CTATAGGTCGGAGATG		ACGGGTCGTGGATCGA	AGTAGTCTCGCAGATT	CTCATCGTCACAATGC						AACGGGACAGTACTAC	TCTCACGGTTGGATCT	GCCGTGACAATAGGAT	AGGAATAAGCGTGTCC	GGGTCACCATGACTGT							CTCCAACAGATGACCG		CTGTACCGTGCCGTTG
CCATAAGTCTACACTT		CAGCAATTCATGCATG		AGAACCTTCCTTCTGG	ATTATCCTCTACTATC	GTCGAATGTACGACAG	GGCTTTCGTTGTAGCT					CCTATCGAGTTGTACC		CATTGTTCAAATGAGT	ACGGAAGAGACTGAGC	ATTCCTAAGTAGGGTC	GATTGGTGTTCGTACA	CCTAAGATCTCACGAA					ATGGGTTAGCCGTTAT		CTCAACCAGCACTCGC		ACGGGTCTCATTCATC	AGTCAACAGAATCGAT	CTCCAACCATCCCACT						AACGGGACAGTAGTGG	TCTGGCTGTCTACATG	GCGTGCAAGAGAGAAC	AGGAATACAACGTATC	GGGTCACGTGCGGATA							CTCCAACCAAATGCTC		CTGTGGGTCAGCAGAG
CCATCACGTCGCATCG		CAGCACGCAGCTGCCA		AGAAGCGAGCGTGTTT	ATTCACTTCCGTGCGA	GTCGTTCCACTGTTCC	GGGAAGTCAGACTCTA					CCTCACACAATGTCAC		CATTGTTGTCATCCGG	ACGGAAGCACTGAGGA	ATTCGTTAGCTGGCTC	GCAACATAGGTCACCC	CCTACGTAGTGGGAAA					ATGTCCCGTCACGCTG		CTCAACCAGTCAGGGT		ACGGTCGTCCGTGACG	AGTCAACCATTCAGCA	CTCCACATCAACTGGT						AACGGGACATCCGAAT	TCTGTCGAGTCCGCCA	GCTCAAAAGTTCACTG	AGGAATACAAGGTCGA	GGGTCACTCCCGTGAG							CTCCAACTCTCTCTTC		CTTCAATAGGTTACAA
CCATCACGTCTCTCAC		CAGCACGGTCTTGCGG		AGAAGCGGTCGATTAC	ATTCAGGTCATTGTTC	GTCGTTCTCCGGACTG	GGGACAAGTGGACTGA					CCTCAGTGTAATTGGA		CATTTCACAATAGGGC	ACGGAAGGTAATTAGG	ATTCGTTCAGGACAGT	GCAACATTCTACACTT	CCTACGTCAGGTTCGC					ATGTCCCTCACCATAG		CTCAACCGTGAACCGA		ACGGTTAAGATACTGA	AGTCACAAGGCAGGTT	CTCCTCCAGTCAACAA						AACGGGAGTACTAACC	TCTGTCGAGTCGCTAT	GCTGGGTTCTACACTT	AGGAATACACTGAGTT	GGGTGAACATAGGAGC							CTCCACACACGCCACA		CTTCCGAAGGAAAGTG
CCATCACTCCAATCTT		CAGCGTGCAAATCAGA		AGAAGTAGTATCGCGC	ATTCAGGTCCTGCCAT	GTCTAGACAGCGAACA	GGGACTCAGTCTAGCT					CCTCATGGTAGGTACG		CCAAGCGAGGATATAC	ACGGAAGTCTCTGAGA	ATTCGTTGTGCGGTAA	GCAACCGCAGACCGCT	CCTCAACAGCAATAAC					ATTACTCCACAAAGCG		CTCAACCTCGCATTAG		ACGGTTAAGCGTGCTC	AGTCACACATAGCACT	CTCCTCCCATACCACA						AACGGGAGTCTACGAT	TCTTAGTCACTTGTGA	GCTTTCGAGCAGTAAT	AGGAATATCAAGCTGT	GGGTGTCAGGCTTTCA							CTCCACACACTTGAAC		CTTCCGACAAAGCAAT
CCCAACTGTACGTGTT		CAGCGTGCAAATGGTA		AGACAAAAGACGCTCC	ATTCATCTCAAACTGC	GTCTCACAGCTACTAC	GGGAGATAGTCGTTAC					CCTCATGTCACTGGGC		CCAATGAAGAAGCCTG	ACGGAAGTCTGAATGC	ATTCGTTGTGGTCTGC	GCACGTGAGGGCAACT	CCTCAACAGGCCTTCG					ATTACTCTCAGAGCAG		CTCACTGAGGTAGTAT		ACGGTTAAGGTGCTTT	AGTCACATCTCACTCG	CTCGAGGCATCGATAC						AACGGGATCACCATCC	TCTTAGTTCTGCCTGT	GGAACCCCAATACGCT	AGGAATATCTGGCCGA	GGGTGTCTCAAAGACA							CTCCACAGTGTTACAC		CTTCCTTGTTCGGGTC
CCCAACTGTCGTCGGT		CAGCGTGCACTTCATT		AGACAAAAGGGAGAAT	ATTCATCTCACATACG	GTCTGTCGTCTCGGAC	GGGAGATTCGGAATGG					CCTCCAACAGATACCT		CCACAAACACTTCAAG	ACGGGTCAGACGATAT	ATTCGTTTCGGTAAGG	GCACGTGAGGTACCTT	CCTCAACGTGTGGTCC					ATTACTCTCTAAGCCA		CTCAGAAGTGCAACAG		ACGGTTAGTATAGGAT	AGTGACTTCCAGGACC	CTCTGGTCAAATAGCA						AACGGGATCCACAGGC	TGAATCGAGTTAGAAC	GGAAGTGCACGCAAAG	AGGACGAGTGCCGTAC	GGGTGTCTCGCATAGT							CTCCGATCAATGAACA		CTTCTAAGTTTACACG
CCCAACTTCGATCCCT		CAGGCCAAGGGACCAT		AGACAAATCGTGTGGC	ATTCCATGTAGCACGA	GTGAGCCTCAGGAAAT	GGGAGTACATGTACGT					CCTCCTCTCGATAACC		CCACACTCAGGTCCCA	ACGGGTCAGCGCTGCT	ATTCTACCATGCCGCA	GCACTAATCCGAACGC	CCTCCAAAGTGGTTGG					ATTATCCAGGTAATCA		CTCCAACGTGAGTGAC		ACGGTTAGTGTCTCCT	AGTGACTTCGTGGTAT	CTGAATGAGTCTGCAT						AACGGGATCTTTGCTA	TGACGCGGTACTCCGG	GGAGGTACACACACGC	AGGACTTAGCCACCGT	GGGTTATCACGCTGTG							CTCCTCCCATCAGTGT		CTTCTCTCATGACAGG
CCCATTGCAATGAACA		CAGTTAGGTGAGTCAG		AGACACTAGGAAGTCC	ATTCCATTCTGCGGCA	GTGAGGATCAATCAGC	GGGATGAAGTTGCCCG					CCTCTCCGTCTCGGAC		CCACACTTCTCGGTCT	ACGGGTCCAAAGCGTG	ATTCTACTCTGAGCAT	GCAGCTGTCATTTGGG	CCTCCTCCACGCACCA					ATTATCCCAACGGCCT		CTCCAACTCCACGGAC		ACGGTTATCGGAATGG	AGTGCCGCAGCTGCCA	CTGAATGGTAGCTCGC						AACGTCAAGCAACTCT	TGACGCGTCTCCTGAC	GGCACGTAGAAGTCAT	AGGAGGTCAAGGTTGG	GGGTTTAAGGCCTGAA							CTCCTCCTCATGCAGT		CTTGAGATCTTCTCAA
CCCGAAGGTAGTCTGT		CAGTTAGTCTGTCCCA		AGACACTCACGACAGA	ATTCCCGAGCAGGTCA	GTGATGTAGAGAGAAC	GGGATGAGTAGCTCGC					CCTGCATAGAGCGACT		CCACCATTCCTCTGCA	ACGGGTCCACGATAGG	ATTGTTCAGTTATGGA	GCAGGCTGTCATCACA	CCTCCTCCAGCACACC					ATTCACTCAGGAGACT		CTCCACACAAAGTATG		ACGTAACCAACGGGTA	AGTGCCGCATTCGGGC	CTGAATGTCTCATGCC						AACGTCAAGGTATAGT	TGACTCCCACTCTAGA	GGCAGTCAGAGGATCC	AGGAGGTCACACCTGG	GGTAATCGTTGTCATG							CTCCTTTTCTAGCCAA		CTTGATTGTCTCCTGT
CCCTGATGTCATATGC		CAGTTCCTCCTTTGAT		AGACACTCATCTGCGG	ATTCCCGGTAAGTAGT	GTGCACGCACATAGCT	GGGCCATCAGCGCGTT					CCTTCAGTCATGGGAG		CCACCATTCGAAGAAT	ACGGTCGAGAAACTGT	ATTTCACAGCTGAGTG	GCAGGCTGTGCCGAAA	CCTCCTCGTGGCCACT					ATTCAGGGTCCCGGTA		CTCCATGGTGTCCGGT		ACGTAACCAAGAGAGA	AGTGCCGGTACCAGAG	CTGCAGGGTGACGCCT						AACGTCACAACAAGAT	TGAGCATCAGAGTTCT	GGCGTCATCAAACCTG	AGGAGGTCAGATTCGT	GGTGAAGAGTCGCGAA							CTCTCAGAGTTGCGCC		GAAACCTCACAGAGCA
CCGAACGCATACAGAA		CATACCCAGATCGACG		AGACACTGTAGCACAG	ATTCCCGGTGAGGCAT	GTGCGTGTCATGCGGC	GGGCGTTCATCCGTGG					CCTTGTGAGGGAGGTG		CCACGAGCAATACCCA	ACGGTCGAGGTAAGAG	ATTTCACCAATACCTG	GCATCTCAGACCGCCT	CCTCTAGCAATGAAAC					ATTCATCTCCGTAGTA		CTCCCTCTCGATGCAT		ACGTAACCACCTATCC	AGTGCCGGTGCCTTTC	CTGCAGGTCCAATGCA						AACGTCACAACGGTAG	TGAGTCATCAAATGCC	GGCTTGGTCATTCTTG	AGGAGGTTCTATCGTT	GGTGAAGTCGACGATT							CTCTCGAAGACTTGTC		GAAACCTCAGCCGTTG
CCGAACGTCTAGGCAT		CATACCCCACCTATCC		AGACACTTCTGCACCT	ATTCCCGGTGGTCTAT	GTGCTTCCATCTCCCA	GGGCGTTTCATCTGTT					CGAAGGAGTGGTCTAT		CCACGAGGTACCACGC	ACGGTCGCAACCCTCT	ATTTCTGTCCGAGCTG	GCATGATAGCTTCTAG	CCTCTCCAGCAACAGC					ATTCATCTCTCTTGCG		CTCCGATAGAGTCCGA		ACGTAACCACTGTTCC	AGTGCCGGTGGCTAGA	CTGCTCAGTCGTGATT						AACGTCACACACAGCC	TGATGCAGTCATGCAT	GGGAAGTTCGTAACAC	AGGATAAAGAAGATCT	GGTGATTGTTCTCGCT							CTGAATGCAGAGTTGG		GAAATGATCCAACCAA
CCGATCTAGTGCAAAT		CATACCCTCAGATTGC		AGACAGGAGCTTTGTG	ATTCCCGTCGCCAGTG	GTGTGGCGTTCACCGG	GGGTAGAGTTAACCTG					CGAAGGATCATATGGC		CCACGAGTCCGCGAGT	ACGGTCGCACCCTTAC	CAAAGAAAGATGAAGG	GCCAACGCATCTCCCA	CCTGCATAGTGTCATC					ATTCATCTCTGCGTCT		CTCCGATAGTGAGCCA		ACGTAACGTAGCGCCT	AGTGTTGCATCCTATT	CTGCTCAGTCTGATAC						AACGTCACACACGGAA	TGATTTCAGTCCTGTA	GGGACAAAGGTAGGCT	AGGATAACACAGTCAT	GGTTCTCGTGATCGTT							CTGAATGGTCCAGAAG		GAACACTCAGAGGGTT
CCGATGGTCAGAGCGA		CATACTTAGCGCCTCA		AGACAGGCAACCAGAG	ATTCCTAGTTTCGATG	GTTACAGTCTTGCGCT	GGGTCTGGTACTCCCT					CGAATTGCACGGGCTT		CCACGTTCACTGGATT	ACGGTCGCAGTGTATC	CAAAGAAAGTATTCCG	GCCAGCAGTGTTTGCA	CCTGCATAGTTCCAGT					ATTCCATAGGTATTGA		CTCCGATCATGTGACT		ACGTAACGTATGTCTG	AGTGTTGGTCCTGGTG	CTGGACGGTGCATGTT						AACGTCACACAGTGTT	TGATTTCCAGATTTCG	GGGACAAAGGTGAGAA	AGGATAATCGTGAGAG	GGTTGTATCACCATGA							CTGCTCAGTACCGGAA		GAACTGTAGCGCATCC
CCGATGGTCCCGAATA		CATACTTCAGCTACCG		AGACAGGTCGCGGTAC	ATTCGTTAGGATAATC	GTTAGACGTTTGCCGG	GGGTTTATCGCTTAAG					CGAATTGGTGCATGAG		CCATAAGCATGGCCCA	ACGGTCGGTCCCAAAT	CAAAGAACAACTGTGT	GCCAGGTTCCTGGGAC	CCTTCAGTCTCAACGA					ATTCCATGTCTTTCTA		CTCCGATGTACTGACT		ACGTAACTCCGAAGGA	AGTGTTGGTGAAGCGT	CTGGCAGAGGGCAATC						AACGTCACACCCAATA	TGATTTCTCAGTAGGG	GGGACAACACCTCTAC	AGGCATTGTGACTGAG	GTAACCAGTGAGACGT							CTGGCAGTCTTCCCAG		GAAGAATGTACCTATG
CCGCAAGAGGTTGCCC		CATACTTCATACACCA		AGACCATAGATTCGAA	ATTCGTTAGTTCCGGC	GTTAGTGTCGAGAAAT	GGTAATCAGTACAGCG					CGAGAAGGTGTTGCCG		CCATAAGGTCGTTTCC	ACGGTCGGTGACAGGT	CAACAACCATTGCCGG	GCCATGGTCCATTTCA	CCTTGTGTCATTCCTA					ATTCCATTCCATTTCA		CTCCGATGTCAGACTT		ACGTAACTCGCTTTAT	AGTGTTGGTTTGATCG	CTGGTCTTCTGCTTAT						AACGTCACACTGCGTG	TGCAGATCACCTCGTT	GGGACCTAGTTAGAAC	AGGCATTTCTTGTTAC	GTAATCGGTTCGGTTA							CTGGTCTCAATGAGCG		GAAGTAACAAGGTTGG
CCGGACAAGTTGGAGC		CATAGACCACGACAGA		AGACCATAGCATGATA	ATTCGTTTCCATCACC	GTTCGCTCAGGAAGTC	GGTAATCCAAGGTACG					CGAGGAACAACACAAA		CCCATTGCATCTGTTT	ACGGTCGTCTCGTCAC	CAACAACTCAGCTGTA	GCCGTGACATGATCTG	CCTTGTGTCGAAGAAT					ATTCCCGAGCAAGGAA		CTCGAGGGTGGTCTAT		ACGTACAAGCTTTCTT	AGTGTTGTCTCGCAGG	CTGTACCCAAGCAATA						AACGTCACATCTTCGC	TGCTTCGAGGTTGCCC	GGGACTCTCCCTCATG	AGGCCACCAACTTGCA	GTAATGCTCTTGCAAG							CTGTGGGCACTCGATA		GAATAGAAGTATAGGT
CCGGACAGTCCGACGT		CATAGACCATGACGTT		AGACCATCAGAAGCGT	ATTCGTTTCGATTCCC	GTTGCTCCACCCATAA	GGTGTTAAGACTTCCA					CGAGGAACAACCACGC		CCCTAACTCTTGGTCC	ACGGTCGTCTGTGCGG	CAACAGTAGTGAGGTC	GCGAGAAAGTATGAGT	CGAAGGATCCGGACTG					ATTCCCGAGGACCCAA		CTCTGGTAGGTGCAGT		ACGTACACATGACTAC	AGTGTTGTCTGGGCAC	CTGTAGAGTGACTGAG						AACGTCACATTGTAGC	TGGAACTGTACTCCGG	GGGAGATAGGTAGGCT	AGGCCACCAAGCTGCC	GTACAACAGCGATCGA							CTTAGGACAATACCTG		GAATAGAAGTGTCATC
CCGGACATCTAAGCGT		CATCCACCATCGGATT		AGACCATGTCGAGCTC	ATTCTTGAGCCGGAAT	GTTGTGACATTCGATG	GGTTAACTCGCCTTTG					CGAGGAAGTCCTGGGT		CCCTCTCTCCAACCAA	ACGGTTAAGAACAAGG	CAACAGTGTACACGCC	GCGTGCATCACAAGGG	CGAAGTTTCTATCACT					ATTCCCGGTGTTAACC		CTGAGCGAGTGCTACT		ACGTAGTCAACTCGTA	AGTTAGCCATGGAAGC	CTGTATTCATAGACTC						AACGTCAGTCCATAGT	TGGGCGTCAAAGAGTT	GGGAGATCACAAGCAG	AGGCCACTCTAAACGC	GTACAGTAGTACGAGC							CTTCCGACAGTTTCAG		GAATAGATCACACGAT
CCGGGTACAGCGAGTA		CATCCACGTCTCCCTA		AGACCATTCAGGTGTT	ATTCTTGCAATCAGCT	GTTTGGAAGTACAACA	GTAATCGAGTATGGAT					CGAGTGCCACGTCGGT		CCCTGATAGCGTCAGA	ACGGTTACAAGGGCAT	CAACAGTGTTATTCTC	GCTCAAAAGTAACCTC	CGAATTGGTGTTGACT					ATTCCTACAAATGGCG		CTGATCCTCGTGTTCC		ACGTAGTCAATTGAGA	AGTTCCCAGCAAGCCA	CTGTCGTAGAGTCACG						AACGTCAGTCTACTGA	TGGTGATCAACCAGAG	GGGAGATGTAAGAACT	AGGCCACTCTCCCTAG	GTAGAAATCATCAGTG							CTTCCGAGTATCGTTG		GAATCGTCATTGTACG
CCGGTAGAGACCAACG		CATCCCAAGTCGTTAC		AGACCCGTCGAAGCAG	ATTCTTGTCACAGAGG	TAACCAGCATCGTTCC	GTACAGTTCAGGAAGC					CGATCGGCAAGCTGCC		CCCTGATTCACAAGGG	ACGGTTATCGTGACTA	CAACAGTGTTCTCTCG	GCTGGGTAGCCGCACT	CGAATTGTCGTCTCAC					ATTCCTAGTATCTTCT		CTGCAGGAGTGGTTCT		ACGTAGTGTAGTAAGT	AGTTCCCGTATTCCTT	CTGTCGTAGGCGACAT						AACGTCAGTGATCGTT	TGGTTAGGTTACGATC	GGGAGATTCAGATTGC	AGGCTGCTCGCATGAT	GTAGCTAAGTGGTTAA							CTTCCGATCACGGACC		GACACGCAGTGGAATT
CCGGTAGAGTACGTCT		CATCGCTAGATTAGAC		AGACTCAAGTATGGCG	ATTGGGTAGTTTCGGT	TAACTTCTCCATCTCG	GTAGAAATCACGATAC					CGATGGCGTTTACCAG		CCGAACGCATTGGCAT	ACGGTTATCTCGCTTG	CAACAGTGTTGCAAGG	GCTGGGTCACACAGAG	CGACAGCAGAGATCGC					ATTCTACAGACGACGT		CTGCAGGCACTGGCCA		ACGTAGTGTCTACAAC	AGTTCGAGTAGTTAGA	CTGTCGTTCATTTACC						AACGTCAGTTGGAGGT	TGTAACGGTTGACTAC	GGGCTCACAAGTGGGT	AGGCTGCTCTAAACGC	GTAGCTACAGACCAGA							CTTCCTTGTCCTGGTG		GACATCATCATCTACT
CCGGTAGTCATGTCTT		CATCGCTTCATTGTTC		AGACTCAAGTGCGCTC	ATTGTTCTCAGCCTCT	TAAGCCATCGGACTTA	GTAGAGGAGAAGGGAT					CGCATGGTCAGCCTCT		CCGAACGTCTTGGCTC	ACGTAACAGCCTTGAT	CAACAGTTCGACGTCG	GCTGGGTTCACCTGTC	CGAGAAGCAGGAACCA					ATTCTACAGATACCAA		CTGCATCAGGATGTTA		ACGTAGTGTCTGTAAC	ATACCGATCCAAGCAT	CTGTCGTTCGTTTACT						AACGTCAGTTTCACTT	TGTCCACGTTCCTTGC	GGGTATTAGTCGAAAT	AGGGAGTCACTACTTT	GTAGTACAGGTTCTAC							CTTCCTTTCTATCGGA		GACCTTCCAATAAGGT
CCGGTAGTCCACACCT		CATCGGGCACAGTACT		AGAGAGCAGCGGGTTA	ATTGTTCTCCACCTCA	TACCTCGAGATCGGTG	GTAGCTATCCACAGGC					CGCATGGTCGCCGAGT		CCGATCTCAGGTGACA	ACGTAACAGTATGCAA	CAACAGTTCTGAGGTT	GCTTGGGAGGAGTACC	CGAGGAAAGTGACCTT					ATTCTACCACTTGTGA		CTGCATCCAGTCGCTG		ACGTCCTAGAAGCCAC	ATACCGATCCACACCT	CTGTGGGTCGCAGTGC						AACGTCATCAAACCTG	TGTCCACTCGATGGAG	GGGTATTTCGTGGGTC	AGGGCCTGTAGCCCTG	GTCACGGAGGTTCTAC							CTTCTAATCGTTCGCT		GACGCTGTCATAGGCT
CCGTAGGGTTCGAAGG		CATCGTCAGTGGGAAA		AGAGAGCTCAAACTGC	ATTTACCAGAATCGCG	TACGGGCAGGCTGTAG	GTAGCTATCGTCTAAG					CGCCAGAAGTCAATCC		CCGATGGCATATACCG	ACGTAACCAGATCCTA	CAACCAATCTCACCCA	GGAACCCCAGGATCTT	CGAGTTATCAGTCATG					ATTCTACGTCTACAGT		CTGCCATCAGCAGGAT		ACGTCCTAGGCTTAAA	ATACCGATCCCACAGG	CTTACCGGTTTGAACC						AACGTCATCAGTCAGT	TGTGATGAGATCCTAC	GGGTCACTCAAGTGTC	AGGGCCTGTCCTGGTG	GTCACGGGTTTCTATC							CTTGAGAAGTTAGAAC		GACTATGAGCTCGACC
CCGTTCAGTAGCGTAG		CATGAGTAGGCGCTCT		AGAGCAGAGTCCCTAA	ATTTACCCATCCTAAG	TACGGGCAGTAGGCCA	GTAGGAGCACTACCCT					CGCCATTAGGCGTCCT		CCGGACACAGTCGTTA	ACGTAACCATCATTTC	CAACCTCCACTGAGGA	GGAATCTGTGTTCCAA	CGATCGGCATCCTCAC					ATTCTTGCACATATCG		CTGCCATGTCTAACGT		ACGTCCTCAGGGTTGA	ATACCTTGTCTGTGAT	CTTCCGAAGGTTCTAC						AACGTCATCTCAACCC	TGTGATGAGTAGTCTC	GGGTTATAGCTGACTT	AGGGCTCGTGGTCTCG	GTCATGAGTATTTCTC							CTTGATTGTTACACTG		GACTCTCAGGGATCAC
CCTAACCAGAGGGTAA		CATGCAATCGTAGTCA		AGAGCAGGTTCGGTTA	ATTTCACCAATTAGGA	TACGGGCGTCCCTGTT	GTAGGAGGTCGTGTTA					CGCCATTCAGCATACT		CCGGGTAAGGTCGTCC	ACGTAACGTACCGGCT	CAACGATCAGGCGAAT	GGAGAACAGCAAACAT	CGATGGCTCCAATCTT					ATTCTTGGTATGCGTT		CTGCCATGTTCTTAGG		ACGTCCTGTGGACTAG	ATACTTCGTAGGAAAG	CTTCTAAAGCCTGAAG						AACGTCATCTTACTGT	TGTGTGACACGGTGTC	GGGTTTACAGCTACAT	AGGGCTCTCGCCGAGT	GTCATTTTCGTTCGCT							CTTGATTTCGTTGCCT		GACTCTCCAACGGCTC
CCTAACCTCGCAGATT		CATGCCTCACACCTGG		AGAGCCCCACTGAATC	ATTTCACTCCGTACGG	TACTTCAAGCGGCTCT	GTATTGGAGAGAGGTA					CGCCATTCATAAGCGG		CCGGTAGGTTCCCAAA	ACGTAACGTTTCGACA	CAACGATCATCTGCGG	GGAGGATAGGATTACA	CGCATAAGTATCAGGG					ATTGGGTAGGTCACTT		CTGCCTAAGAGAGCCT		ACGTCCTTCCGTGTGG	ATAGACCAGCGTCTGC	CTTCTCTAGTCTAGCT						AACGTCATCTTGGATG	TGTTACTCAACAAAGT	GGTGAAGCAGGTCCGT	AGGGTCCCATCCTTGC	GTCCTCAAGAAGCGAA							CTTTCAACACTCCTTG		GACTGATAGAATAGTC
CCTAAGACAACTGCTA		CATGCCTGTCACAGTT		AGAGCCCGTAGACGTG	ATTTCACTCGTTCAGA	TAGATCGGTCTAGTGT	GTATTGGCAGAATTCC					CGCGTGAAGCGTGCCT		CCGGTGAAGTGAACAT	ACGTAACTCAACACCA	CAACGGCAGATTGGGC	GGAGGATTCGAAGCCC	CGCATAATCCACAAGT					ATTGGGTCACGTAGAG		CTGCCTAGTTCGCGTG		ACGTTCCAGAACTCCT	ATAGACCAGTCTCCTC	CTTCTCTGTTCCATTT						AACGTCATCTTTGGAG	TGTTACTGTCATAGTC	GGTGATTAGAGAGCGG	AGGGTGAGTCGCCTAG	GTCCTCAAGATAGCTA							CTTTCAATCCTGCTAC		GACTGATAGGTGATCG
CCTAAGACACAACGAG		CATGCCTGTGTCGATT		AGATAGACAAACGTGG	ATTTCTGCAACACGAG	TAGGAGGAGATCCCAT	GTCACGGGTCTGCCTT					CGCGTGAAGGATTTCC		CCTAAGATCGTTATCT	ACGTACACAATAGGGC	CAAGACTAGCTCGGCT	GGATGTTAGATGAAGG	CGCCAGACACGTTGGC					ATTGGGTCATAGGTTC		CTGCGAGAGGTAATCA		ACGTTCCAGTGCACCC	ATAGACCCATTATGCG	GAACACTGTAACGTTC						AACTTCTAGACATCAA	TGTTGGAAGCCGTTGC	GGTGTCGTCATTGCGA	AGGGTGATCGCCACTT	GTCGCGACAGCATCTA							CTTTCGGCAGGAGGTT		GAGATGGGTTGGGATG
CCTAAGACATGAAGGC		CATGCGGCAATAGGGC		AGATAGAGTACCGGCT	ATTTCTGCAAGTCGTT	TAGGTACTCTCACCCA	GTCAGCGAGGCATCGA					CGCGTGATCCCGAGTG		CCTACGTCAACAGATA	ACGTACATCCATGAGT	CAAGACTAGGTTGTTC	GGCAGTCGTCAATCTG	CGGAACCTCGTTCAGA					ATTTACCCATGAGATA		CTGCTCATCAACCCGG		ACGTTCCCAACCACAT	ATAGACCGTGGACCAA	GAACACTTCTAAGGAA						AACTTCTAGCCATTCA	TGTTGGACACGTCGTG	GGTGTTACAGTGAGCA	AGGGTTTCAAAGCTAA	GTCGCGAGTGTTGATC							GAACACTCACGGCGTT		GAGATGGTCACATTGG
CCTACGTGTCTGTGTA		CATGCGGCATTCCTAT		AGATAGAGTCCAGAAG	ATTTCTGCAAGTTGGG	TATATCCGTGAATGAT	GTCATGACAGTGTGCC					CGGAACCAGAAATGGG		CCTACGTTCGAGCCTG	ACGTACATCTGGAAGG	CAAGACTCAAGACTGG	GGCGTCACAGCAGTAG	CGGAATTCATATAGCC					ATTTACCTCGTCGCTT		CTGGCAGCAGACAATA		ACGTTCCGTACGATGG	ATAGAGAAGTATGAGT	GAACTGTCACTCATAG						AACTTCTAGGTTGTTC	TTAATCCGTCTTAGTG	GGTGTTATCGCGCTGA	AGGTAGGGTACGTAGG	GTCGTTCGTTCGAAGG							GAACGTTGTGAGGAAA		GAGGCCTCACAACGTT
CCTATCGAGTCTCGTA		CATGCTCGTACCGTCG		AGATAGATCACGGGCT	ATTTCTGTCACTCCGT	TATCCTAAGAGTCCGA	GTCATTTGTAAGACCG					CGGAATTGTCCGATCG		CCTCACACATGTGCTA	ACGTAGTAGAGGTCGT	CAAGAGGAGCCTCTGG	GGCTGTGAGATGGTAT	CGGAATTGTGTTCAGT					ATTTACCTCTGCGAGC		CTGGCAGGTATGGTAA		ACGTTCCGTTCGTGCG	ATAGAGAAGTGAGGCT	GAACTGTCATTGAGGG						AACTTCTAGTAAGGGA	TTAGGCAAGGACGCTA	GGTTGTAAGCGATGCA	AGGTCATCAAGATTGA	GTCTACCAGGCTTCCG							GAACGTTTCATCGCCT		GAGTCATAGGGATCTG
CCTCACAAGCAAGTCG		CATTCCGCATCGTGCG		AGATAGATCCCGAAAT	ATTTCTGTCTGGAGAG	TATCCTAAGTTGAAAC	GTCCACTAGACTACCT					CGGAATTGTTCTTGCC		CCTCACATCCCATTCG	ACGTAGTAGTCGCCAC	CAAGAGGCACTCCCTA	GGCTTGGAGCCTCTGG	CGGGACTAGAGGCGGA					ATTTCACCACCATTCC		CTGTACCAGGGCTTCC		ACGTTCCTCGCCATAA	ATAGAGACACGCACCA	GAAGCCCTCGGCCTTT						AACTTCTCAGAAACCG	TTAGTCTTCCATGAGT	GTAACCACAGCCCAGT	AGGTCATTCTAGAGCT	GTCTAGATCCGTATGA							GAACTGTGTACCCACG		GAGTCTAAGGCAGGGA
CCTCACAGTGACCGTC		CATTCTAAGCTGAGCA		AGATCCAAGCCAGAGT	CAACAACCAACTTGCA	TATCCTATCGAGAGCA	GTCCACTGTAGTTAGA					CGGACACAGCATTTGC		CCTCACATCGCCTTGT	ACGTAGTCACAAATAG	CAAGAGGGTGCAGTGA	GGGAAGTAGGGAGGAC	CGGGACTCATTGACAC					ATTTCACGTCGCTGCA		CTGTACCTCCGGACGT		ACTACGACAGGCTCTG	ATAGAGACACTAACCA	GAAGCCCTCTGCCCTA						AACTTCTCAGATCATC	TTATTGCTCTTCCCGA	GTAAGTCCAATTGCCA	AGGTGTTAGCGAACTG	GTCTGTCGTCTAACTG							GAAGAATAGCAATTCC		GAGTGTTCATACCAGT
CCTCACATCAAGGAGC		CATTCTACAACCACGC		AGATCCACAGCCTACG	CAACAACGTAGCACGA	TATCGCCGTGACATCT	GTCCCATAGGCACTCC					CGGACACGTAGAATAC		CCTCAGTCAATTCTCT	ACGTAGTCACTGTGTA	CAAGCTAAGACATCAA	GGGACAAAGGAACATT	CGGGCATCAATGAGCG					ATTTCTGGTGAGAACC		CTGTGAACACTAGGTT		ACTACGACATAAGCAA	ATAGAGAGTGACAGGT	GAAGCGACAGCGTAGA						AACTTCTCAGCAGGAT	TTCATTGCAGACCATT	GTAATCGTCCCTCTAG	AGGTGTTAGGTTAGTA	GTGACGCGTCTAATCG							GAAGCGAAGGACGCTA		GAGTTACGTACAAACA
CCTCAGTCATCACCAA		CATTCTACAATGCAAA		AGATCCACATCTCAAG	CAACAACGTTACTCAG	TATTCCAGTTACCCTC	GTCGCGAGTGTGCTTA					CGGACACTCCCGAAAT		CCTCAGTGTCGCATGC	ACGTAGTCACTTCTCG	CAAGCTATCAGGACAG	GGGACCTCAGGTATGG	CGGGCATGTACAGCGA					CAAAGAAAGTATCCTG		CTTAGGAAGAATTTGG		ACTACGAGTGCAATGG	ATAGAGATCAAAGAAC	GAAGGACAGATAACAC						AACTTCTCATGGCTAT	TTCATTGGTCACTTAG	GTAATGCTCTTTGCGC	AGGTGTTCAGGCTACC	GTGACGCGTGGCGTAA							GAAGCGATCTCTCGAC		GAGTTGTCAAGTTGGG
CCTCATGTCGCTGTTC		CATTCTACATCCTATT		AGATCCAGTCGGTACC	CAACAGTGTGACGCCT	TATTGCTTCCATCAGA	GTCGCGATCCCATACC					CGGCAGTCAATACAGA		CCTCAGTGTTATGACC	ACGTAGTGTGGTGATG	CAAGGGAAGACGAGCT	GGGACTCAGGATACAT	CGGGTCATCGACATTG					CAACAACAGCACAAAT		CTTAGGAGTATGGTTC		ACTACGATCAAGTCTG	ATAGAGATCTATACGG	GAATAGACATCATCCC						AACTTCTCATGGGCAA	TTCCACGAGTAAATGC	GTACAACGTTTGTTCT	AGGTGTTGTCGTCATA	GTGAGTTAGAAACTCA							GAAGGACAGAAGCTCG		GAGTTTGCAAGTGGGT
CCTCCTCCAGAACTAA		CATTCTAGTATTCTCT		AGATCGTCAGTTCTAG	CAACCAAAGAGAGAAC	TATTTCGAGTGCCTCG	GTCGTAAAGATCGGTG					CGGCAGTTCAGACCTA		CCTCAGTTCGCAGTCG	ACGTAGTTCTCATTTG	CAAGGGAAGCTGTTCA	GGGACTCTCCATTTAC	CGGTCAGAGGCTGGAT					CAACAACAGGTTGGTG		CTTAGGATCTGTAAGC		ACTACGATCTTTCGAT	ATAGGCTAGCGTACAG	GAATAGATCAGCAATC						AACTTCTCATTAAAGG	TTCCTAATCCACACCT	GTAGGTTGTCTCAGAT	AGGTGTTGTGCCCGTA	GTGAGTTCATCGAGCC							GAAGGACTCTCGCTCA		GAGTTTGGTGTAACGG
CCTCCTCCATATCTCT		CATTGAGCAAGATTGA		AGATCGTGTGCGGCTT	CAACCAAGTATGAGCG	TATTTCGCAGCAGACA	GTCTCACGTCGAGTTT					CGGGACTAGGAGGTTC		CCTCATGAGCTGACTT	ACGTCCTAGACGTCCC	CAAGGGAAGGAAAGGT	GGGACTCTCGATACGT	CGGTCAGTCGGAGTGA					CAACAACTCCTAGAGT		CTTCAATTCTGCCCTA		ACTATCTAGCGTGTCC	ATAGGCTTCGGTGTTA	GAATCACCACTCCGGA						AACTTCTCATTCGATG	TTCGCTGGTTGCATTG	GTAGTACGTACGACAG	AGGTGTTTCGCAATGT	GTGAGTTTCGGTAGGA							GAAGGGTTCACAATGC		GATAGAAGTGCTGTCG
CCTCCTCTCGGCTATA		CATTGAGGTAGAGTTA		AGATCGTTCATTCCTA	CAACCAATCTGATGGT	TATTTCGCATTAGGAA	GTCTGTCTCGAGGCAA					CGGGTCATCGTGGACC		CCTCTAGCATAGGAGC	ACGTCCTAGGATTCAA	CAAGGGACAAGGGTCA	GGGAGATTCAACACCA	CGTAAGTCAGGGATAC					CAACAACTCTTCTGTA		CTTCTAACAAGTACCT		ACTATGGCAAGACAAT	ATATCCTAGCCGTCGT	GACACGCGTTCTCCAC						AACTTCTGTAGCTGTT	TTCTAACAGTAAGCAT	GTATTGGCACCTGAAT	AGGTTACAGTTGGAGC	GTGCACGCAGCTACTA							GAAGTAATCCTCACGT		GATCAGTAGTATTGCC
CCTGCATTCATTGCCC		CATTGAGGTCTGTGCG		AGATGAACACCCAAGC	CAACCTCGTCAATGGG	TCAAGCAGTATGCGGA	GTGAGGAGTCCTTAAG					CGTAAGTAGTTGTACC		CCTCTAGGTCAATCTG	ACGTCCTCACTACCGG	CAATACGAGTACAGCG	GGGATCCCAATCGCAT	CGTAAGTTCTACTATC					CAACAGTTCATACGAC		CTTGAGATCATTCCTA		ACTATGGCACTAAACC	ATATCCTGTGTCCCTT	GACAGCCGTATCAGCT						AACTTCTGTAGGTTTC	TTCTAACGTACCTAAC	GTCAAACAGCACCTGC	AGGTTACGTGCAGATG	GTGCAGCTCGGAATGG							GAATCACAGGGAACAA		GATCATGAGCTGGTGA
CCTGTTGAGGGCTAAC		CATTGAGTCACCTCGT		AGATGAAGTTATTCTC	CAACGATGTGCACAAG	TCAAGCAGTGAGTTTC	GTGAGTTCATGTGTCA					CGTAAGTGTACGGTTT		CCTCTAGGTTCCTTGC	ACGTCCTCAGTAACCT	CAATCGAAGTACGAGC	GGGCCATAGTCACTGT	CGTAATGTCACCATAG					CAACCAAAGAAGTGTT		CTTTCAAAGTATTAGG		ACTATGGCATAGGCGA	ATATCCTGTTACACTG	GACCAATTCGCTAGCG						AACTTCTGTCGGCTAC	TTCTCTCCACTTGAAC	GTCAAACGTCGCACAC	AGGTTACTCACATACG	GTGCGTGCACGACGAA							GAATCACGTAAGGAGA		GATGACTCATCGTGCG
CCTGTTGGTTAGCGGA		CCAAGCGTCCCGTAAA		AGATGAATCATTGCGA	CAACGGCAGGTAGGCT	TCAATCTTCAGCGCGT	GTGAGTTGTTAGCGGA					CGTAAGTTCGAGAAGC		CCTGCATCACGCTGAC	ACGTCCTCATGGGAAC	CAATGACCATCTATCT	GGGCCATCATGAGAAT	CGTAGTACACCAATTG					CAACCAAAGCGAGTCA		CTTTCAACACACAGAG		ACTATGGCATGACACT	ATCACAGAGTGCGTCC	GACTCTCCAAGCCTGC						AACTTCTGTCGTGCCA	TTCTTCCCACGGCTAC	GTCAGCGGTACAATAG	AGGTTACTCACTCCGT	GTGCTTCGTCTCCTGT							GAATCGTCACGACCTG		GATGAGGTCACTTGGA
CCTGTTGTCGGATACT		CCAATTTGTATGGTTC		AGATGAATCGTAACAC	CAAGACTCACCAACAT	TCACAAGGTAGTAAGT	GTGCACGCAACGGCTC					CGTAATGAGCATGAAT		CCTGTTGAGAACAGGA	ACGTCCTGTCGGCACT	CAATGACGTCGGAACA	GGGCGTTCAGAGGCTA	CGTAGTAGTACCGCGT					CAACCAATCCTAAGTG		CTTTCGGTCATGCGGC		ACTATGGGTCGAACGA	ATCACAGCACTAGGCC	GAGACCCAGCCTGTGC						AACTTCTGTGTTCAGT	TTGAACGTCTTCGTGC	GTCCACTCATCCTATT	AGGTTACTCGTGGCTG	GTGGCGTGTGAGTAAT							GAATCGTGTTTATGCG		GATGAGGTCATACAGC
CCTTGTGCATTGAGGG		CCAATTTTCAAGCCAT		AGATGAATCGTAACTG	CAAGACTCAGGTGACA	TCACATTCATTCGATG	GTGCAGCAGTCATGCT					CGTAATGCAGATCACT		CCTGTTGCAGTTACCA	ACGTCCTGTCTCCTGT	CACAACATCCCGTGAG	GGGCGTTTCTAGGCCG	CGTCCATAGTTACGTC					CAACGGCAGAATCGAT		GAAATGACACGGATCC		ACTATGGTCAACACCA	ATCACAGGTTCTATCT	GAGACCCGTCCCTGTT						AACTTCTGTTTACGTG	TTGGGATCAACTACGT	GTCCACTCATTCCTCG	AGGTTACTCTCTATAC	GTGGTTAAGTCTGGTT							GACAGCCAGATGCTAA		GATGGAGAGCATATGA
CCTTTGGGTATGTCCA		CCACAAAAGATTGATG		AGATGCTAGTGCCCGT	CAAGACTGTCTGTTAG	TCACGCTCAGTAGGAC	GTGCAGCCAATATCCG					CGTAGTAAGACATAAC		CCTTCAGCAGATCCAT	ACGTCCTTCCAGTGTA	CACACAAAGGTGTGAC	GGGCTCATCCTGTAGA	CGTCCATTCCTCGATC					CAAGACTGTCTTCATT		GAAATGAGTGATGAAT		ACTATGGTCGCGCTGA	ATCACGAAGGAACATT	GAGACTTCAAGGTACG						AACTTCTTCACATCAG	TTGTGTTCAGTACTAC	GTCCACTTCACCTGGG	AGGTTGTAGGCGACAT	GTGTAACGTTCTAACG							GACAGCCGTTAACCTG		GATGGAGGTCGAGTTT
CCTTTGGTCTAAGAAG		CCACAAAAGTTCATGC		AGATGCTCAGACCTGC	CAAGAGGGTTCTGAGT	TCACGGGCAACGTATC	GTGCGTGAGAACTTCC					CGTAGTAGTTAACAGA		CCTTTGGTCTGCACCT	ACGTTCCAGGGTATAT	CACAGATCAACCAGAG	GGGTATTTCGTTCTAT	CGTGAATTCTCATGGA					CAAGAGGGTCACTACA		GAAGAATTCACTCCGT		ACTATGGTCTTCGGAA	ATCACGATCGATTCCC	GAGCTGCGTAGATTAG						AACTTCTTCATCACTT	TTGTTCAAGGGCTTCC	GTCCACTTCTCGTGAA	AGGTTGTGTCGCGTTG	GTGTGGCAGGAGGCAG							GACAGCCTCGCAGAGA		GATGTTGGTTAAACAG
CGAAGTTTCACAAGGG		CCACACTAGAGGATGA		AGATGCTTCCGTTGGG	CAAGAGGTCGCTTGAA	TCACGGGTCCTGTAGA	GTGCTGGTCAATGCAC					CGTCAAAAGCCTTGAT		CGAAGGAAGGAAGTCC	ACGTTCCAGTAAACGT	CACAGATCAAGAGAGA	GGGTCTGTCTTACGTT	CGTGATAAGACTACCT					CAAGAGGTCGGTCTAA		GAAGGACCAATATCCG		ACTATTCCAACTGTGT	ATCACTTAGCGCATCC	GAGGCAAAGCTAATCC						AACTTCTTCCGATCGG	TTGTTGTAGGACAGCT	GTCCCATTCGGTCAGC	AGGTTGTTCATTCCTA	GTGTTAGCAACAGCTT							GACCAATAGGTCCCGT		GATGTTGTCGAACACT
CGAGGAAAGGACCCAA		CCACACTAGGTCACTT		AGCATCAAGTAGCTCT	CAAGCTAGTTCAATCG	TCAGCAACAGTCAACT	GTGGAAGGTCGGTGTC					CGTGAATGTGCGAACA		CGAAGTTCACACGGTC	ACGTTCCCATAGATGA	CACAGATGTAGGCAGT	GGGTGAAGTGACGCCT	CGTGATACAACCGATT					CAAGCTAAGAGGTCGT		GAAGGGTAGGTTCAGG		ACTATTCCACCCTAAA	ATCACTTCAGCTACTA	GAGGGATCATCCGGCA						AACTTCTTCGGAGTGA	TTGTTTGGTTGTGTTG	GTCTACCCACAAATAG	AGTAACCAGCATTGAA	GTGTTAGGTAACCCGC							GACCAATGTGGTCAAG		GATTCGAAGGCCGCTT
CGAGGAACACCGGTCA		CCACACTCAGGTGAGT		AGCATCAAGTGGTCAG	CAAGCTATCTGCACCT	TCAGGGCCAACTAGAA	GTGGCGTTCAGCTGAT					CGTGAATTCTCGGCTT		CGAAGTTTCGCTAAAC	ACGTTCCGTCTAGGTT	CACAGGCCAAGGACAC	GGTAACTCATGTAACC	CGTGATACACTTCTCG					CAAGCTATCCTGCCAT		GAAGGGTCAAGAGTAT		ACTATTCGTCCACGCA	ATCACTTGTGGAACAC	GAGGGTAGTGCAATAA						AACTTCTTCTAGCATG	TTTCATGGTACGACAG	GTCTACCCAGGAGACT	AGTAACCGTTGTTGAC	GTGTTAGGTGTCCAAT							GACCCAGCAGAGTGAC		GATTCTTAGCTGCCTG
CGAGGAATCGTTGTAG		CCACACTGTGTCTCCT		AGCATCAGTGGGACAT	CAAGGGAAGCATCAAA	TCAGGGCCAATCTCTT	GTGGGAACAAGACTGG					CGTGCTTAGCCTGACC		CGAATTGCACTGGACC	ACTACGAAGTTAGTAG	CACAGGCCATACTTTC	GGTCACGCAGCAGGAT	CGTGATATCAACACGT					CAAGGGAAGCCAACCC		GAAGGGTTCTGCTGAA		ACTATTCGTCGCATTA	ATCACTTTCAAATAGG	GAGTCATCATGACTGT						AACTTCTTCTGGGTCG	TTTGTTGGTGCCCTTT	GTCTAGAGTACTTGTG	AGTACCAGTTGCATTG	GTGTTCCGTGAGCTCC							GACCCAGGTACGGATG		GATTCTTTCCGTGTGG
CGAGTGCAGGTCCAGA		CCACCATCACGCAAAG		AGCCAATAGGGTTGCA	CAAGGGAGTGCGAACA	TCAGTTTCAAACCGGA	GTGTAACCATCGGCCA					CGTGCTTCATGTACGT		CGAATTGTCCCTTTGG	ACTACGAAGTTCTACG	CACCAAAAGAAACTAC	GGTCACGTCATGAGAA	CGTGCTTCACCATTCC					CAAGGGAAGTTCGCAT		GAAGTAACAATAGTCC		ACTCCCACAAACACGG	ATCAGGTAGTGTACCT	GAGTTACAGCATGCGA						AACTTCTTCTTCTAAC		GTCTCACAGCTACTAC	AGTACTGCAGGATTCT	GTTAGTGGTACGATCT							GACCCTTTCCTATTTG		GATTGGTCAACATCGT
CGAGTGCCAACTGTGT		CCACGAGAGCCTCTCT		AGCCAATGTGGGACAT	CAATCGACACCTCTGT	TCATCATAGCTCGTGC	GTGTAACTCCTTTGAT					CGTGTCTCACCCAAGC		CGACAGCCACTTGAAC	ACTACGATCGAAATCC	CACCAAAAGTTGAAAC	GGTGGCTGTCTAGGCC	CGTGCTTCATACAGCT					CAATACGAGTATCTGC		GAATCACCATGACACT		ACTCCCACATTACGGT	ATCAGGTCACAAATAG	GATAGAAAGCCATTTG						AAGAACAAGGAGTATT		GTCTGTCCACCAGGTC	AGTACTGGTTGGGATG	GTTAGTGTCACATACG							GACCTTCAGGACTATA		GCACATACATCAGCGC
CGAGTTAGTGTCTCCT		CCACTTGTCACGGACC		AGCCAATTCCGGACTG	CAATCGAGTGAGCGAT	TCATCCGTCGGTTAGT	GTGTGATAGATGATTG					CGTGTCTGTGAGATCG		CGACAGCTCTCCGATC	ACTACGATCGACCATA	CACCAAAGTCTTAGTG	GGTGTTAGTATTGGCT	CGTTAGAGTTCTTCAT					CAATACGGTGTGTTTG		GAATCGTAGCACCGTC		ACTCTCGAGGACTAAT	ATCATTCAGGGAGAAT	GATAGAATCGGCATAT						AAGAACAAGTACTGGG		GTCTGTCGTAGAAACT	AGTAGCTAGACTAAGT	GTTATGGGTGACTAAA							GACGTTAGTAGACTGG		GCACGGTAGACCTCCG
CGATGCGTCCCTCTCC		CCATAAGAGACAGCGT		AGCCAATTCTGTAAGC	CAATGACCAAACGTGG	TCATGAGTCTCATGCC	GTGTGGCTCGAGATGG					CGTGTCTTCCAATCTT		CGAGAAGTCCTGTACC	ACTATCTAGTTCATGC	CACCGTTTCCCACAGG	GGTTAACCAGTAGAAT	CTAACCCAGCACCTGC					CAATGACTCTCGCCTA		GACATCATCCACTAGA		ACTCTCGAGGGCTTCC	ATCATTCAGTCATACC	GATAGCTCAATAACGA						AAGAACAGTCATCGCG		GTGATGTCATTCTCTA	AGTAGCTAGCTCGACC	GTTGAACCAAACTCGT							GACGTTATCCCTAGGG		GCACGGTGTATCGCAT
CGATGCGTCCGTATGA		CCATAAGCATTCAGCA		AGCCACGAGTCGTTAC	CAATTTCCACGATTCA	TCATGCCAGTCACGAG	GTTAGACCAATTGAGA					CGTGTCTTCTGTAAGC		CGAGGCTAGACCAGAC	ACTATCTTCTCTTAAC	CACGAATGTGTGACCC	GGTTAACTCAACTTTC	CTAACCCCATCACGGC					CAATTTCAGGTCGCCT		GACCAATTCAAGCGTT		ACTCTCGCAGTTGTTG	ATCATTCGTTTCACAG	GATCAGTGTTAGAAAC						AAGAACAGTTGGCTAT		GTGATGTTCCTACCAC	AGTAGCTCACCCTAGG	GTTGCGGTCTAGCCTC							GACGTTATCGCCTATC		GCACGTGCATCTCAAG
CGATGGCAGTCATCGT		CCATCACGTCTTTCTA		AGCCACGCACGGTGTC	CACACAAGTTAAAGTG	TCATGCCCACTTCAAG	GTTCTATAGTATAGAC					CGTTAGACAGTAACCT		CGAGGCTGTCTTCTAT	ACTATCTTCTGGTCAA	CACGTGGCATCCGTTC	GGTTGTACAGTGGTGA	CTAACTTGTTTACCTT					CAATTTCAGGTGCTAG		GACCCAGCAGTTGTTG		ACTCTCGCATATTCGG	ATCCACCCAAAGCACG	GATCCCTAGATGCTAA						AAGAACATCACGACTA		GTGCACGGTGTCTCCT	AGTAGCTGTAGCACGA	GTTGTGAGTTACGGAG							GACTATGGTCACCTTC		GCACGTGGTCGATTAC
CGATGGCCAGTAGTTC		CCATCACGTGTTAAAG		AGCCACGCATCCGAAT	CACACAAGTTCGAAGG	TCATGGATCGTTGCCT	GTTGCGGAGTGGACGT					CGTTCTGCAATCTCTT		CGAGTGCAGAATTCAG	ACTATGGAGAAGTCTA	CACGTGGGTTCCGTTC	GTAACACGTATTGAGA	CTAACTTGTTTCGGCG					CAATTTCAGTAGAATC		GACCCTTAGGGACTGT		ACTCTCGGTCCCTAAA	ATCCACCTCTTTGCGC	GATCCCTAGCTGTACT						AAGAACATCCGGCAAC		GTGCTGGAGACGACGT	AGTAGCTTCCCTGTTG	GTTTACTAGATACCAA							GACTCAAGTGAATATG		GCACTAAAGGTCGAGT
CGCATAATCTCCTACG		CCCATTGAGAGTTGAT		AGCCACGGTTAAGAAC	CACAGATAGATCGCCC	TCATGTTAGCCACCGT	GTTGCTCAGGAGAATG					CGTTCTGTCGTGAGAG		CGATCGGGTAGGCTGA	ACTATGGCACTCCGGA	CACTGAAAGTATGAAC	GTAACCAAGAAGTATC	CTACCTGCACATTCTT					CAATTTCCAGTTTCAG		GACCCTTGTCCGGTCA		ACTCTCGGTGCCTTCT	ATCCATTCACACACGC	GATCCCTGTGACGCCT						AAGAACATCCTAAGTG		GTGCTGGTCAGTGTGT	AGTAGTCCAAGAAACT	GTTTGGAAGCGCCGTT							GACTGATGTCATCACA		GCAGCCAAGAGAGTTT
CGCATGGAGTTGGCTT		CCCTAACGTTGTTGCA		AGCCACGGTTCAAAGA	CACAGGCGTGCGACAA	TCATTACCATTAGGAA	GTTGTGATCGGTGCAC					CGTTGGGAGCATATGA		CGATGCGTCCTTCTAA	ACTATGGCACTCCTTG	CACTGAAGTTCGGTAT	GTAACCAAGAGTTGAT	CTACCTGGTTGCGGAA					CACAACAAGTCGCCAC		GACCTTCGTGATGTAA		ACTGATGAGACTCTTG	ATCCCTGAGGTTGACG	GATGACTTCGGATACT						AAGAACATCGTTAGAC		GTGTGATGTGCAACAG	AGTAGTCGTGGCCCAT	GTTTGGACACTGCATA							GACTGATTCGATTGGT		GCAGCCAGTGCATGAG
CGCATGGCATGACGAG		CCCTCAAAGGTACATA		AGCCACGTCACCATCC	CACATGACATGAGAAT	TCATTCATCGAGTGGA	GTTTACTGTCACTTAG					CTAACCCAGTCAAGCG		CGATGGCGTCCCGTGA	ACTATGGGTGTTCATG	CACTGTCGTCGTAATC	GTACAACAGTGCCCGT	CTAGACAGTACGTTCA					CACAACAGTAGAGTTA		GACGTTAGTCTCGCGA		ACTGATGAGGGACACT	ATCCGTCAGAGGCGTT	GATGATCAGTAAACAC						AAGACAAAGACATCCT		GTGTGATTCACCTGTC	AGTAGTCGTGGCTACC	TAACGACAGCTAGATA							GAGACCCAGGGCAGTT		GCAGGCTAGAATTTGG
CGGAATTTCAGGAAAT		CCCTCTCAGGCACAAC		AGCCACGTCGCACGGT	CACATGATCATGAGAA	TCATTTGTCTAGTTCT	GTTTACTTCTATCGCC					CTAACTTAGAATCGCG		CGCATAAAGTGGTTAA	ACTATGGTCACTAGCA	CACTTCGCAACTCGTA	GTACAACGTAGGACTG	CTAGGTAAGGGACCAT					CACACAAAGTAGGGTC		GACTCAAAGCCTGAGA		ACTGATGAGTGCTCGC	ATCCGTCAGATTGTGA	GATGGAGCATGTTCAG						AAGACAAAGGTTCACT		GTGTGGCTCCACTTTA	AGTCAACAGACCTCAT	TAACGACAGGACTGGT							GAGATGGCAGTAGTGG		GCAGGCTCAGTAACGG
CGGACACGTTCTCAGA		CCCTCTCTCGAACCTA		AGCCAGCAGCGCCTCA	CACCAAAGTCGTCATA	TCCACCAGTGTTTGCA	TAAGCACCAGACGATG					CTAACTTCACCCTATC		CGCATAAAGTTCATCG	ACTATTCAGCCGATAG	CACTTCGGTCCTTAAG	GTACAGTCAATAGGAT	CTATAGGCACTTCTCG					CACACAACACTACGGC		GACTCAAGTGGAGGTT		ACTGATGCACCGAATT	ATCCGTCAGCGGTAGT	GATGTTGAGACTACCT						AAGACAAAGTACCGGA		GTTACAGTCCTTGGAA	AGTCAACCAAGGACAC	TAACTTCAGTGATAAC							GAGATGGGTTTGGGAG		GCATCGGCAACACTAC
CGGACACTCAATGCAC		CCGATCTAGCAAATCA		AGCCAGCCACCAACAT	CACCAAATCTAGTGAC	TCCACGTGTCAAAGAT	TAAGCCATCGCAGATT					CTAACTTTCCGTGTAA		CGCATGGAGCATAGGC	ACTATTCAGCCTGGAA	CACTTCGTCTAGTACG	GTACAGTCACACACTA	CTATCCGGTACAAACA					CACACAAGTATAGGGC		GACTCTCAGCCTCTCT		ACTGCAAAGTACAACA	ATCCGTCAGGTTTGAA	GATGTTGAGTCGCTAT						AAGACAAAGTCAGCGA		GTTAGACGTGTGATGG	AGTCAACCAGATAAAC	TAAGCCATCACAAGAA							GAGCCTGGTATCGAGG		GCATGATTCCTGCCAT
CGGCAGTGTGCCTGAC		CCGATGGGTACGGTTT		AGCCAGCGTACTCGTA	CACGAATCATCTCCCA	TCCACGTTCGTCGATA	TACACCCGTGCTCTTC					CTACATTCATCGTGGC		CGCATGGAGTGCAAAT	ACTATTCCAAAGACTA	CAGAGCCCACCAAATC	GTACAGTGTCAGGCAA	CTATCCGGTCCAAATC					CACAGATTCACCGGGT		GACTCTCCAGTGCGCT		ACTGCAACACAAATCC	ATCCGTCCACCCTTGT	GATTCGACAACAAGAT						AAGACAACAACCGATT		GTTAGTGAGAGCCATG	AGTCAACCAGGTAGTG	TAAGTCGAGTCTGCAT							GAGCCTGGTCCGGCAT		GCATTAGAGAACTCCT
CGGCAGTGTTAAACCC		CCGCAAGCAACCGTGC		AGCCAGCTCAACTCTT	CACGGGTCAAGGCTTT	TCCAGAAAGCTTAGTC	TACATTCAGTTAACAG					CTACTATCACACCGAC		CGCATGGAGTTAGTGA	ACTATTCCAGTCTTCC	CAGATACTCCGCTGTT	GTAGCTACAAGTACCT	CTCAACCAGTCGGGAT					CACAGGCAGAAGAACG		GACTTCCAGCCATGCC		ACTGCAACAGGCGAAT	ATCCGTCGTGCATGTT	GATTCTTTCTGAATCG						AAGACAACAACGTAAA		GTTATGGTCTTTGCTA	AGTCAACTCTATGCCC	TAAGTCGTCAACTGAC							GAGCTGCTCGGAACTT		GCATTAGGTGCTCGTG
CGGCAGTTCGGCTGAC		CCGCAAGTCGAGCTGC		AGCCAGCTCGACATAC	CACGTTCGTTATTCTC	TCCAGAACAACCCTCT	TACATTCGTCATCGCG					CTACTATGTCTGTGGC		CGCATGGGTGTGATGG	ACTATTCGTGGATACG	CAGATCAAGGCCCGTT	GTAGGTTTCGAGAACG	CTCAACCCAAGACGGT					CACAGGCAGGCAGGTT		GACTTCCTCGTACCTC		ACTGCAATCAGCCTCT	ATCCTATAGGCGACAT	GATTGGTAGTTGGAAT						AAGACAACACCCTGAG		GTTCATTTCCAAGAGG	AGTCACAAGGACGGAG	TAATCTCAGACCGCCT							GAGGCAATCAGAGTGG		GCATTAGTCATACGAC
CGGGTCAAGCGTATGG		CCGGACACAAATGCTC		AGCGATTAGAACGCGT	CACTAAGGTCGAACAG	TCCATCGCATCCTGTC	TACCCGTAGTCATCCA					CTAGACAAGCTGGCTC		CGCCATTGTCTCAGGC	ACTATTCGTGTGAGCA	CAGATCAGTCCATACA	GTAGGTTTCTTACCGC	CTCAAGAAGGCAATGC					CACCAAAGTTATAGAG		GAGAAATCAGAGGGTT		ACTGTCCCAAGGATGC	ATCCTATGTACTCGTA	GATTTCTCATCCGGTG						AAGACAACAGCGTTTA		GTTCATTTCCGGCAAC	AGTCACAGTACGTACT	TAATCTCCATCGGAAG							GAGGCCTTCCTCTAGC		GCCATGGCAATCTGCA
CGGTCAGAGCACTCTA		CCGGGTAAGCCTCGTG		AGCGATTAGACCACGA	CACTGAAAGAGTCGAC	TCCGATCCAAGCTGCC	TACCGAACAGCAAGAC					CTAGACAAGTCTTCGA		CGGAACCAGAAGAACG	ACTATTCTCCAGTGCG	CAGATCATCATGTCTT	GTAGTACGTAGAGCTG	CTCAAGACACACGCCA					CACGAATCAAGCAGGT		GAGAAATTCATCACAG		ACTGTCCCAGCTGTGC	ATCCTATTCCTGCTAC	GCACGGTGTAGTAAGT						AAGACAACATAATCGC		GTTCGCTAGCATCCCG	AGTCACATCTGGACTA	TAATCTCGTCCACAGC							GAGGGATCACTTCTCG		GCCATGGCATTGACAC
CGGTCAGTCGTGGAAG		CCGGTAGGTCGTAATC		AGCGATTCAATAGTCC	CACTGGGAGTACCATC	TCCGATCGTAGGGAGG	TACCGGGGTTGATCGT					CTAGACATCGGCTTGG		CGGAACCAGGACTTCT	ACTCCCAAGGGACCAT	CAGATCATCGTCGGGT	GTCAAACGTACGCTTA	CTCAAGAGTATGGTTC					CACGAATCACCAACAT		GAGACCCGTAATTAGG		ACTGTCCGTCCAAATC	ATCGATGAGAACCGCA	GCACGGTTCTTTGGAG						AAGACAACATTGTCGA		GTTCGCTCAGGTTCAT	AGTCATGAGAGTAACT	TAATCTCGTGAGTTTC							GAGGGTAAGTGCTCAT		GCCATTCCAAGGATGC
CGTAATGCAGTCTCTC		CCGGTAGGTGCCGAAA		AGCGATTTCTTCTAAC	CACTGGGGTATAGGGC	TCCTAATCACTAGAGG	TACCTCGAGTCGGGAT					CTATAGGCAGGGAATC		CGGACACAGAAACACT	ACTCCCAAGGTGAGAA	CAGATTGTCGTCGACG	GTCAAGTCACGCAGTC	CTCAATTGTTACAGCT					CACGGGTGTAATTAGG		GAGATGGCATTCCTCG		ACTGTCCGTCCCGGTA	ATCGATGCAGATAAAC	GCACTAATCACACCCT						AAGACAAGTAGCTTGT		GTTCGCTGTAACAGGC	AGTCATGCAGCATACT	TACAGGTAGCGTACAG							GAGTGAGCATACCGTA		GCCATTCTCGCCGAGT
CGTAGTAAGGATTTGA		CCGGTGAAGCGCGTTC		AGCGATTTCTTCTTCC	CACTTCGAGATCGACG	TCCTCGAAGCGCAATG	TACCTCGGTGTTTCTT					CTATAGGGTCGTATGT		CGGACACAGTCAATCC	ACTCCCACATATGGCT	CAGCAATCAGAGATTA	GTCATCCCACCGTGGT	CTCAGAAGTCAGACTT					CACGTGGAGTGGTGAC		GAGCCTGGTGACAACG		ACTGTCCGTTCTCGCT	ATCGCCTCATCGCTAA	GCAGCCAGTGTGAGCA						AAGACAAGTATCGTTG		GTTCTATAGGTGCTGA	AGTCATGCATAGATCC	TACATTCTCCATACTT							GAGTGAGTCTTCCGTG		GCGGATCCATCTCGTC
CGTAGTACACTGTCGG		CCGTAGGGTACTAGCT		AGCGCCAAGAAGCCTG	CACTTCGCAATACGCT	TCCTCTTAGGAATGTT	TACGGGCAGAATCGAT					CTATCCGGTAGAGGAA		CGGACACGTTCGTAAC	ACTCCCATCAAGCCGC	CAGCAATTCCATAGGT	GTCATCCGTATCCTCC	CTCAGTCCACCAGTTA					CACGTGGCAGACGATG		GAGCCTGGTGGGATTG		ACTGTCCTCACCTGTC	ATCGCCTTCTAGAGCT	GCAGCCATCCGTTGGG						AAGACAAGTCGCCTAG		GTTCTATGTTACAGCT	AGTCTCCAGGACGCTA	TACCGGGGTGGACCAA							GAGTGTTTCATTGGTG		GCTACAACATAGGTAA
CGTAGTACAGGCATTT		CCGTAGGGTTGGCCTG		AGCGCCAGTACTGCGC	CAGAGCCGTATCACCA	TCCTCTTAGGTTTACC	TACTTCATCAAAGACA					CTATCTACAAATTGCC		CGGACACTCCACACCT	ACTCTCGCAAGCGAAC	CAGCACGAGGGTTAAT	GTCATCCGTTCCTAAG	CTCATGCAGAGTGAAG					CACGTGGTCCACGTAA		GAGCTGCCAGTTACCA		ACTGTCCTCCTTATAC	ATCGGATAGTATGACA	GCAGCTGAGTTGCCCG						AAGACAAGTCGTCTCT		GTTGCTCTCATATGGC	AGTCTCCAGGTCATAA	TACCGGGTCTCCGATC							GAGTTGTAGCATATGA		GCTCAAATCTGACGCG
CGTGAATCAGTACTAC		CCTAAGATCAAATGAG		AGCGCCAGTGTGAATA	CAGAGCCGTGCCTGCA	TCCTCTTGTCAGATTC	TAGACCAAGAGCCGAT					CTCAACCGTGAGATAT		CGGAGAAAGACATAGT	ACTCTCGGTGCCGAAA	CAGCACGCAACACTAC	GTCATCCTCGAGTGGA	CTCATGCGTACGTGTT					CACGTTCGTAACCCGC		GAGGCAACAGGTCTCG		ACTGTCCTCTGGCTGG	ATCGGATCAATTGAAG	GCATCGGAGCTTACGT						AAGACAAGTCTACAAC		GTTGTGAGTCAGGCAA	AGTCTCCGTAGGAGGG	TACCTGCCAGACGATG							GAGTTTGGTATTGGCT		GCTGGGTAGGCTAACG
CGTGATAAGTCTAGCT		CCTACGTAGCGTTCCG		AGCGCCATCTCCTGCA	CAGAGCCTCAATCTCT	TCCTCTTTCTGCATGA	TAGACCAGTTTCCAAG					CTCAAGACATGTCGTA		CGGAGAACACTCTGCT	ACTGATGAGGTTAGTA	CAGCAGCTCCGACATA	GTCATTTAGCTGTGCC	CTCATTACAATCTGCA					CACGTTCGTATGTGTC		GAGGCAAGTCACTTAG		ACTGTGAAGACTCCGC	ATCGGATCAGCCTTCT	GCATCGGCAAAGTGTA						AAGACAATCACTTATC		GTTTACTAGTATAGAC	AGTCTCCGTAGGCTGA	TACCTGCGTTCCACGG							GAGTTTGTCATTTGCT		GCTGGGTCAATGCTCA
CGTGTCTCAGATCATC		CCTACGTCACAGAGAC		AGCGCTGAGGGCAGTT	CAGAGCCTCTCATTTG	TCCTGCAAGGAACTCG	TAGACTGAGCGTATAA					CTCAATTCACATTACG		CGGAGAATCAAAGCCT	ACTGATGCACAACATC	CAGCCAGGTGGCGTAA	GTCCACTAGATGCTTC	CTCCACAGTAAGTCAA					CACGTTCGTTGTGGAG		GAGGCAAGTCATATGC		ACTGTGATCGAAATCC	ATCGGATGTGTATACC	GCATGATGTTTGGCTA						AAGACAATCAGGGATG		GTTTACTCACTTCAAG	AGTCTCCGTCTTGCGG	TACGGGCGTGGCTTGC							GATAGAATCGAGTGGA		GCTTTCGGTAGTCTGT
CGTGTCTCATGAAGGC		CCTACGTCACGAAGAC		AGCGCTGCAGAGAATT	CAGATCATCGGAAACG	TCCTGCAGTATCGCAT	TAGACTGGTGCAACAG					CTCACTGAGAGTACCG		CGGCAGTTCAACACGT	ACTGATGCACGCGTGT	CAGCGTGAGCGCTGCT	GTCCACTAGCAGGTCA	CTCCATGGTAATCAGA					CACTAAGCACAACCGC		GAGGCCTTCGGTGTTA		ACTGTGATCGGTTAGT	ATCGGCGCACCAGCCA	GCATTAGAGGATCACG						AAGACAATCGACATAC		TAACCAGTCCGCCTAT	AGTCTCCTCGCTTACC	TACGGTATCATTATCC							GATAGAATCTCAGAAC		GGAACCCGTCACCACG
CGTTGGGAGAAGCGCT		CCTACGTTCGTCGATA		AGCGCTGGTTGCGTAT	CAGATTGTCATGAGTC	TCGACGGGTCACTCGG	TAGATCGCAGACCGCT					CTCACTGGTTTACGAC		CGGGACTTCCCGTTCA	ACTGATGCAGAGTTGG	CAGCGTGCAGTTTCAG	GTCCCATAGACGATAT	CTCCCTCCATCTGGGC					CACTAAGCAGGGCTTC		GAGGCCTTCGTCGCTT		ACTGTGATCGTCTAAG	ATCGGCGCATTGCAAC	GCCAACGCAGGACTTT						AAGACTCAGACCGCCT		TAAGCCATCGCCAATA	AGTGACTGTCGCATCG	TACTTACCAAGCGCTC							GATCATGAGCGGATCA		GGAACCCTCTTTACAC
CGTTGGGTCTTACTGT		CCTATCGAGATGGCAC		AGCGCTGTCAGCTAGT	CAGATTGTCCAAGCAT	TCGACGGTCGTTGTAG	TAGGAGGGTTTCGATG					CTCAGAAGTAGCGATG		CGGGACTTCGGATAAA	ACTGATGGTGTGTGGA	CAGGCCAAGGTCCTGC	GTCCCATCACAGCTTA	CTCCGATCAGGTTCAT					CACTAAGCAGTTGGTT		GAGGGTAAGCAGGGAG		ACTTAGGAGCCAAGCA	ATCGTAGTCACTACGA	GCCAACGGTGGGACAT						AAGACTCAGGTAGCCA		TAATCTCTCGAGATGG	AGTGACTTCATACGGT	TACTTACGTACCGGCT							GATCATGAGTCATCCA		GGAATCTGTGAGCTCC
CTAACTTGTTCTAACG		CCTATCGGTCATCAGT		AGCGTATAGGATAATC	CAGATTGTCCACAAGT	TCGATTTCATACAGGG	TAGGTACCACGATAGG					CTCAGAAGTGTCTTCC		CGGGTGTGTCCCGGTA	ACTGATGTCTGAATCG	CAGGGCTAGTAACAGT	GTCGCGAAGCTTGTTG	CTCCTTTTCAGAATAG					CACTAAGCATGGAATA		GAGTCATCACTATCGA		ACTTAGGCAAGTATAG	ATCGTAGTCGAGAACG	GCCAGGTAGTGTGTTC						AAGACTCCAAACACGG		TAATTCCCAGGCGATA	AGTGACTTCGAGAGAC	TACTTCAGTGCCCTTT							GATCCCTCAGACGATG		GGAATGGAGTCATGAA
CTAAGTGCATCTGTTT		CCTATCGTCTAGACCA		AGCGTATAGGTAAAGG	CAGCAATGTATACAGA	TCGATTTCATCCTTCG	TAGTGCACATATCTGG					CTCAGGGCAAAGCACG		CGTAATGAGACGACTG	ACTGTCCAGCATCCCG	CAGGGCTCAAGCGAGT	GTCGCGAAGTTACGGG	CTCCTTTTCCGTGACG					CACTAAGTCGTTCGCT		GAGTGAGCAATTGCGT		ACTTAGGCATTGGCAT	ATCGTCCAGTACCCTA	GCCAGGTGTGGTCTCG						AAGACTCCAACCGACC		TACCCGTTCTAAGCGT	AGTGACTTCGTCCATC	TACTTCAGTTCGCGTG							GATGACTTCCCGTAAA		GGAATGGTCACCATAG
CTACAGAGTGGGCTCT		CCTCAACAGTTGCGCC		AGCGTATAGTCCTGCG	CAGCACGAGGCCTGCT	TCGCAGGAGACCTTTG	TAGTGCAGTGTTAAAG					CTCAGGGCACGCGTGT		CGTAGTATCTCGCCTA	ACTGTCCAGTAAACAC	CAGGGCTTCTAGCCAA	GTCGTAAAGTAGTGCG	CTCGAGGAGGATCACG					CACTGAAAGTAAAGCT		GAGTTACCAACTGAAA		ACTTAGGGTCGGTAAG	ATCGTCCGTAGATGTA	GCCAGGTTCGACGTCG						AAGACTCCATCCCACT		TACCTCGAGTCACACT	AGTGATCGTGTCTAAC	TAGAGTCGTTCCACAA							GATGAGGGTGTACATC		GGAGAACAGGAACATT
CTACATTAGTTCAACC		CCTCACAGTTACTCAG		AGCGTATCATCGCTAA	CAGCAGCTCGCATTGA	TCGGATAAGAAGGGAT	TATATCCTCTTCACGC					CTCAGTCAGACGCATG		CGTCAAAAGACGATAT	ACTGTCCCAAAGGTTA	CAGGTATAGCGTGCTC	GTCGTTCAGTAAGCAT	CTCGAGGCAATACCCA					CACTGAATCTACACTT		GAGTTACTCACTTATC		ACTTAGGTCAGTCACA	ATCGTGAGTACGGCAA	GCCAGTGAGTCAACAA						AAGACTCCATCGTTCC		TACCTCGCATTGTGCA	AGTGATCTCCAAGCAT	TAGATCGCAAGACCTT							GATGATCAGTCTTCCC		GGAGAACGTTAATGAG
CTACATTCAGTGGCTC		CCTCAGTAGTCCTGTA		AGCGTATCATCGCTGG	CAGCAGCTCGTGCACG	TCGGGCATCGACCACG	TATCGCCTCTTGAACG					CTCAGTCCACATGGTT		CGTCAAAAGCGATGGT	ACTGTCCCAATAACCC	CAGGTATTCAGTGCGC	GTCTACCTCGATAACC	CTCTCAGAGGTCTTTG					CACTGGGGTTTAAGGA		GAGTTGTGTAGGAAAG		ACTTAGGTCCGGCAAC	ATCTCTATCACTGGGC	GCCATGGGTGTTATCG						AAGACTCCATTCTCTA		TACCTGCGTCGCTCGA	AGTGATCTCGAGCTGC	TAGCACAGTGACTCTA							GATGCTACAAAGGGCT		GGATCTACACACCGCA
CTACCCAAGCGTGAAC		CCTCAGTTCATCACTT		AGCGTCGAGCCTCTGG	CAGCCAGGTTGTTTGG	TCTAACTGTATACAGA	TATTGGGTCCGTGGCA					CTCAGTCTCCTTCTGG		CGTCAAATCTCTCGAC	ACTGTCCCACTGTCGG	CAGGTATTCTGGTGGC	GTCTCACAGTGGAAGA	CTCTCAGTCATTGTGG					CACTGTCCACGTGAGA		GAGTTGTTCCCTGTTG		ACTTATCAGAGAGGTA	ATCTTCAAGTTCCATG	GCCATGGTCATGAGAA						AAGACTCGTACCATAC		TACGCTCTCTAGAGCT	AGTGCCGCAGCGGATA	TAGGAGGAGCTAATGA							GATGCTAGTTTACGAC		GGATCTATCCTTGACC
CTACCCATCGGTCACG		CCTCAGTTCTTCTGTA		AGCGTCGCAACAGATA	CAGCGTGCACCCTAAA	TCTAACTGTGGAGAAA	TCAAGACAGCACTCTA					CTCATGCGTCCAGCGT		CGTCCATCAAGGCAAC	ACTGTCCCAGTTAGAA	CAGTGCGTCGAAGCAG	GTCTCACTCCATAGGT	CTCTCGACACCCTGTT					CACTTCGGTTACAGCT		GAGTTTGAGGATCATA		ACTTATCAGTCATTGC	ATCTTCAGTTCGCGTG	GCCATTCAGCGGACAT						AAGACTCGTCGGTGAA		TACGGGCTCCATACAG	AGTGCCGGTCGCAACC	TAGGAGGGTGGACCAA							GATGGAGCACGGTAGA		GGATGTTGTTTAGAGA
CTACCTGAGGTCATCT		CCTCCAACATCACGGC		AGCGTCGCAATGTCTG	CAGCGTGCAGTTTCGA	TCTACATCAACTTGGT	TCAAGACAGGCGATAC					CTCATGCGTCGTCAGC		CGTGATAAGGGTAGCT	ACTGTCCGTCCTACGG	CAGTTAGCATGCAGCC	GTCTGTCGTCCTCCTA	CTGAATGAGGTAAGTT					CAGAGCCAGGGTCAAC		GAGTTTGAGTCTGGTT		ACTTATCGTATACCTG	ATGAAAGAGAATTCAG	GCCCGAACACACCGAC						AAGACTCGTTTGTGGT		TACGTCCAGCGAACTG	AGTGCCGGTTGCTGAT	TAGGGTTCAGGAGGTT							GATTGGTGTGTTCATG		GGCAGTCAGCATGAAT
CTACGGGGTCATGACT		CCTCCAATCCGGTAGC		AGCGTCGGTCCGGCAT	CAGGCCACATCGCTCT	TCTACATCACTCCGGA	TCAAGACTCAGCGTCG					CTCCAACGTCACTTAG		CGTGATACAAACTCTG	ACTGTCCGTTCAGGTT	CAGTTCCAGCGAGGAG	GTCTTTAGTAAGGAGA	CTGAGCGGTAGCGCCT					CAGAGCCAGGTAAGTT		GAGTTTGTCCAGTTCC		ACTTCCGAGCGATGAC	ATGAAAGAGTCATACC	GCCCGAACAGAGTCAG						AAGACTCTCCCTTTGG		TACTGCCAGGTCGACA	AGTGCCGTCTTCTGGC	TAGGTACAGAGTGAAG							GCAACCGCAGAGGACT		GGCAGTCAGGTTACAA
CTACTATCAGGTAGTG		CCTCCTCCAGCGAACA		AGCTCAAAGCTGAGCA	CAGGCCAGTGAGCTCC	TCTACCGAGCTCATAC	TCAAGTGAGGGTGAAA					CTCCACAGTAGATCGG		CGTGATACAAGCTGTT	ACTGTGACAACCGACC	CAGTTCCGTGTATACC	GTGAGCCCATTCTGTT	CTGAGGCCATCACAGT					CAGAGCCCATACCAGT		GATAGCTAGAACTCCT		ACTTCCGAGCTTCTAG	ATGAAAGGTGACACAG	GCCGATGAGGCCTGAA						AAGACTCTCCTTATAC		TACTTACAGACCATAA	AGTGTTGCATGTGCCG	TAGGTTGTCTGCCTCA							GCAACCGGTAAGCGGT		GGCAGTCGTCACTCGG
CTAGGTATCACGAACT		CCTCTAGCAGCGTACC		AGCTCAAGTGCCTATA	CAGGCCATCCGCAACG	TCTCACGTCAACACCA	TCAAGTGTCCGCCTAT					CTCCGATCATCTAACG		CGTGCTTTCAAGCTTG	ACTGTGACACCAGCTG	CATAAGCGTTTGATCG	GTGAGTTAGCCATTTG	CTGCAGGAGCTGTACT					CAGATCATCCCTTTGG		GATCAGTTCGCCGAAC		ACTTCCGCAATGTCAC	ATGAAAGTCAGACATC	GCCGATGCATAACAGA						AAGACTCTCGTAGAGG		TACTTACAGACGAAGA	AGTTAGCGTATGAAGT	TATACCTAGGGACTGT							GCAACCGGTCTTGCGG		GGCGTCAGTCTTCAAG
CTATAGGGTAGTTACC		CCTCTCCAGTTTCTTC		AGCTTCCGTGGCTGAA	CAGGTATAGTCGAAAT	TCTCTGGTCGTGTGAT	TCAATCTCAGACCTGC					CTCCGATTCGCATTGA		CGTGTCTAGGTGCTTT	ACTGTGAGTAGTGGCA	CATACAGAGAAGCCTG	GTGCTTCGTGGTAACG	CTGCATCCACTGAATC					CAGATTGGTTCCCACT		GATCATGCACTAACCA		ACTTCCGCACGAAAGC	ATGAAAGTCGCGTAGC	GCCGTGAAGTTGCCTA						AAGATAGAGAGCGACT		TAGATCGGTTCCTTGC	AGTTAGCGTCACCGCA	TATCCTAAGGCAATGC							GCACGGTCAAAGACGC		GGCTGTGAGGTTCTAC
CTATAGGTCCACCCTA		CCTTGTGAGGCATGGT		AGCTTCCTCCTCGATC	CAGGTATCAGAATCGG	TCTGCCACAAAGCTCT	TCAATTCAGCCTCACG					CTCCGATTCTATGTGG		CGTTAGAGTAGAAACT	ACTGTGAGTCCGAAAG	CATACAGAGGTGGTTG	GTGGAGAAGCCTCGTG	CTGCCATAGCAAATGT					CAGCAATGTGAGACCA		GATCATGCATTGGATC		ACTTCCGGTGCTGTCG	ATGAAAGTCGCTGCGA	GCCGTGACATCATCCC						AAGATAGAGAGCTGAC		TAGCACACAGGTAGTG	AGTTAGCGTTGGGACA	TATCCTAGTTTGGGTT							GCACGGTCAGCTTTGA		GGCTTTCAGGAGTCTG
CTATCTACAAAGGGTC		CCTTGTGAGGGCTGAT		AGCTTCCTCGTCGACG	CAGTGCGGTCAACACT	TCTGCCAGTCGTCGGT	TCAATTCTCATTTCCA					CTCCGATTCTGGGAGA		CGTTGGGAGCGGTAAC	ACTGTGAGTTCGGTTA	CATACAGCACCCTGAG	GTGGCGTTCGAGCCTG	CTGCCTAAGAGCTGCA					CAGCACGAGATGCCGA		GATCCCTAGCACAAAT		ACTTCCGTCCCAACTC	ATGAGGGAGGGCCTCT	GCCGTGAGTCAAAGAT						AAGATAGAGTAAGACT		TAGGGTTCATGCAGCC	AGTTCCCAGCACAAAT	TATCCTATCAGTGATC							GCACTAAAGACCACGA		GGCTTTCTCACTTCTA
CTATCTACACACTGGC		CCTTTGGGTGACTATC		AGCTTCCTCTGCGGCA	CAGTGCGGTTCATCGA	TCTGCCAGTGTAAATG	TCACAAGTCAGTAGGG					CTCCTTTAGGCTTCCG		CGTTGGGGTGTCGCTG	ACTGTGATCCGCGGAT	CATACCCAGAGTGTGC	GTGGGAAGTACGCTAT	CTGCTCAAGCGGTAGT					CAGCACGAGCTGTTCA		GATCCCTCAATAGGAT		ACTTCGCCAAGTGATA	ATGAGGGTCTCGTGAA	GCCGTGATCGCCGATG						AAGATAGCAAAGGGCT		TAGGTACTCATGCAGT	AGTTCCCAGCGGTAGT	TATCTGTCAATTGAAG							GCAGCTGTCCGAGGCT		GGGAGTACATGAAGGC
CTATCTAGTGCTAGCC		CCTTTGGGTTGTATGC		AGGAAATAGCCTAACT	CAGTTAGCACGAGAAC	TCTGCCATCGTCCTCA	TCACAAGTCATAGACC					CTCCTTTTCCGAGTGC		CTAACTTAGGCGCTCT	ACTGTGATCGGTCAGC	CATACTTAGACTAAGT	GTGGGAATCGCTTACC	CTGCTCACAGAGCCCT					CAGCACGGTTGCGTAT		GATCCCTCAATCTCTT		ACTTCGCGTGGACAGT	ATGAGTCAGGCGCTTC	GCCTGTTTCGGACGTC						AAGATAGCACCAAAGG		TAGGTTGTCGAAGAAT	AGTTCCCAGGACAAGA	TATCTTGTCCCAAGTA							GCAGGCTGTATCAGCT		GGGATCCCAAGGGCAT
CTCAAGAAGTGCAAAT		CGAAGGATCTTGGGCG		AGGAAATCAAGCGGAT	CAGTTCCAGGGCAACT	TCTGGCTCAGGGAGAG	TCACATTCACGTCGTG					CTCTCAGCACTTCTCG		CTAACTTCACCTTCCA	ACTTAGGAGACCTCCG	CATCAAGTCTCTGAGA	GTGTGGCAGTGGCGAT	CTGGACGAGGGAGGAC					CAGCAGCAGAAACTAC		GATCCCTGTGAGACCA		ACTTCGCTCATTGAGC	ATGAGTCCAATGACCT	GCGGATCAGGTTCCAT						AAGATAGCATACAGAA		TATCCTAAGCGTGAGT	AGTTCCCCAATCCTAG	TATGTTCGTTGCGTAT							GCAGGCTGTCCTTGTC		GGGCCATCAGCTGTGC
CTCAATTCACGAAGAC		CGAAGTTAGCTGACAG		AGGAAATCATTGAGCT	CAGTTCCAGTTGCTGT	TCTGTCGAGGGCAAGG	TCACTCGCACCGAATT					CTCTCAGGTCCGGCAT		CTAAGTGTCGCAAGAG	ACTTAGGAGCCGTTAT	CATCCACAGAGGTCAC	GTGTGGCTCGATAACC	CTGTACCTCGAATGCT					CAGCAGCGTCTACACA		GATCCCTTCCAACCAA		ACTTCGCTCGTGCTCT	ATGAGTCTCAGAGTTC	GCGGATCCACTACTTT						AAGATAGCATAGATCC		TATGTTCCACCCTCTA	AGTTCCCCATCATTGG	TATTGGGGTCTGTGGC							GCAGTTACACGGATCC		GGGCCATTCCTTCTTC
CTCAATTGTGCTCCGA		CGAATTGTCGGATTAC		AGGAATACAGAGTGAC	CAGTTCCGTGAATGTA	TCTTTGAAGACGAGCT	TCAGCCTGTCCTGGGT					CTCTCGAAGTGACCTT		CTACAGAAGTCTTGGT	ACTTAGGCAAGCACCC	CATCCACTCCCATAAG	GTGTTCCTCCGACATA	CTGTAGATCCTAGCTC					CAGCAGCGTTTCGATG		GATGACTAGTAAATGC		ACTTTCAAGATGAATC	ATGATCGGTCTTGCTC	GCGTGCACACCGTCTT						AAGATAGCATCAACCA		TATGTTCCACCGGCTA	AGTTCCCGTAGAAACT	TCAAGACAGTAACCGG							GCATCGGTCTCAGGCG		GGGCTCATCCTTATAC
CTCAGAAGTTTAAGGA		CGACAGCAGGCGAACT		AGGAATAGTCTTCAAG	CATAAGCGTCGGTGAA	TCTTTGACAACAGTGG	TCATACTTCGCATGAT					CTCTGGTCAATAGGAT		CTACAGAGTCCTGGTG	ACTTAGGCACTCCCTA	CATCCGTAGAGTCAAT	GTGTTCCTCGCCGAAC	CTGTATTAGAGGTCGT					CAGCAGCTCTGACGCG		GATGCTACAAGACGAC		ACTTTCAAGTCACTGT	ATGATCGTCACGGGCT	GCGTTTCGTTGTAGCT						AAGATAGGTCAACCTA		TATGTTCGTTGTTGCA	AGTTCCCGTGTTTGCA	TCACAAGCAATGTTGC							GCATCTCGTACGTACT		GGGTAGAGTTAGGGAC
CTCAGAATCCATTCGC		CGACAGCAGGGTCTTT		AGGAATAGTTTGGAGG	CATACCCGTAGATCGG	TGACTCCCACACTGGC	TCATATCTCTAAGGAA					CTCTGGTCATAGAGGC		CTACCTGGTGCCTTCT	ACTTAGGGTGTACGCC	CATCGGGAGACTTCGT	GTTACCCAGGGATCTG	CTGTATTTCTGACGCG					CAGCCAGTCACTGCTC		GATTCTTCACATTACG		ACTTTCACAAACACCT	ATGCATGGTCAACGCC	GCTACAACATGGCCCA						AAGATAGGTCACTTCC		TATTCCAAGGTGATAT	AGTTCGAAGTATTAGG	TCACACCGTCGAAACG							GCATGATAGGTTGAGC		GGGTATTCAAGTGGTG
CTCAGGGAGGCAGGTT		CGACAGCCAGTGTATC		AGGACGATCATGCGGC	CATACCCGTGTGGTCC	TGAGGAGGTACGCTTA	TCATCCGAGAATTGCA					CTGAATGCAGTGCCTG		CTACCTGTCCTACAAG	ACTTAGGGTTGGCTAT	CATCGGGCACAAAGTA	GTTAGTGAGTAGATCA	CTGTGAACACGCAGTC					CAGCGTGAGCAGGCTA		GATTCTTGTGGATACG		ACTTTCACAACGTAAA	ATGCATGGTTTCAGAC	GCTGCAGTCTTGATTC						AAGATAGTCAACGTGT		TATTCCACAATCTCGA	AGTTCGAGTCATCCGG	TCACGCTGTATTGACC							GCATGATCACAAGTTC		GGGTCACAGGAAAGAC
CTCAGTCGTGACTCGC		CGAGGCTCATTGGATC		AGGACTTTCGGCTTCT	CATACTTAGCTCTGTA	TGAGGGACAAATAGCA	TCATCCGAGTTTCTTC					CTGAGGCCATCTAACG		CTACGGGCACGGGCTT	ACTTAGGTCCTGTTAT	CATCGGGCATCCGTGG	GTTCATTTCAAGAGTA	CTGTGAATCATCCTAT					CAGCGTGAGGTTTGAA		GATTGGTGTGTTAAAG		ACTTTCACAGAGCTAG	ATGCCTCAGCCTCGTG	GCTGGGTCAAACACGG						AAGATAGTCGGACTTA		TATTCCAGTCCACTTC	AGTTCGAGTCTGTGCG	TCACGGGAGCTAGTTC							GCCAGCACACCAGCGT		GGGTCACCACCGTCTT
CTCATCGGTTGTTGAC		CGAGGCTGTCCTACAA		AGGAGGTAGTATGAAC	CATACTTCAAATACAG	TGAGTCAAGGTTACCT	TCATTCACACGGCCAT					CTGCATCGTCCGCAGT		CTACGGGGTTAAACCC	ACTTATCCAGCTGAGA	CATCGGGGTCCGAAAG	GTTGAACCACTAGGCC	CTGTGGGCACCGTCTT					CAGGCCATCATCCTGC		GCAACATAGCCTCTGG		ACTTTCAGTGCTCGTG	ATGCCTCAGCGATGAC	GCTTGGGAGGAGACCT						AAGCATCAGAGGGTAA		TATTGCTTCAGAGTGG	AGTTCGAGTTTCACTT	TCACGGGTCCGTGTCT							GCCAGCACATGACGAG		GGGTCACTCTTGCAAG
CTCATGCAGCCTGACC		CGAGTTACATCATCCC		AGGAGGTGTGGCCTCA	CATACTTGTCTGTGTA	TGAGTCAGTCTCTCAC	TCCAGAAGTAGGAGGG					CTGCCATCATTGCTGA		CTACGGGTCCTTCTAA	ACTTATCCAGGAGGTT	CATCGTCAGAGGTGCT	GTTGTAGCACTTTATC	CTTACCGAGTTTGCTG					CAGGCCATCTTGTTAC		GCAACCGCAACCAATC		ACTTTGTCAGAAGTGC	ATGCCTCAGGGTGGGA	GGAACCCAGATTGAGT						AAGCATCAGCCGCACT		TATTTCGAGGTGCGAT	ATACCGAAGTGTACCT	TCAGCAATCACGGGCT							GCCAGTGCAAGGACAC		GGGTCTGCATATCTCT
CTCATTAGTCCGGTGT		CGATCGGCAGTGACCC		AGGAGGTTCGCATAGT	CATACTTTCTGCGTCT	TGATCAGAGGTTCACT	TCCATGCTCACTGGGC					CTGCGAGAGGAACTCG		CTAGACACACGTAACT	ACTTATCGTAATCAGA	CATGAGTTCGCTTGCT	GTTGTCCCACAGTGTT	CTTACCGCAGCCTATA					CAGGGCTAGGATTCCT		GCACGTGCACAACGAG		ACTTTGTCATGAAAGT	ATGCCTCCAATGAGCG	GGAACCCAGCCTCAGC						AAGCATCAGCGTTCAT		TCAAGCAAGAAGCCAC	ATACCGAGTTAAACCC	TCAGGTAAGCCGGATA							GCCAGTGGTGAGTCAG		GGGTCTGTCCTACGGG
CTCATTATCGACCAAT		CGATGGCAGACGAAGA		AGGATAAAGCGAGTCA	CATCAAGGTGGGACAT	TGATCTTCAGCGGTTC	TCCCACATCAGTGTCA					CTGCGAGCACAATTCG		CTATAGGCACTCCTGT	ACTTATCGTATCCTCC	CATGCAAAGACAGCGT	GTTGTCCGTGTCGATT	CTTAGGATCAAGCCCG					CAGGGCTCACGAAGAC		GCACGTGGTTAGGAGC		ACTTTGTGTTGTTGAC	ATGCCTCGTCAACCTA	GGAATGGTCGTGTCAA						AAGCATCAGCTAAGTA		TCAAGTGTCGACGCGT	ATACCGATCGCTACAA	TCAGGTACACATGGTT							GCCATGGGTTATAGAG		GGTAACTAGTCTCTGA
CTCCATGCAAAGTGTA		CGATGGCAGGGTGGGA		AGGATAACAGACATCT	CATCCGTCAAAGAGTT	TGATGGTCAAGACAAT	TCCGGGACAGAGCGTA					CTGCGAGCACGTAGAG		CTATCCGCAGCGTATT	ACTTATCGTTGGGTAG	CATGCAACAGCTGTCG	GTTGTGACATATGCGT	CTTAGGATCATTACCT					CAGGGCTTCCTTTAGT		GCACGTGTCATGACAC		AGAAATGAGAAGAACG	ATGCCTCTCTTCGTGC	GGAGATGAGAGCCTGA						AAGCATCAGCTAGATA		TCAATTCAGCTACTGT	ATACCTTAGACGAGCT	TCAGGTACAGAGTTGG							GCGAGAAAGGCTAACG		GGTAATCTCACTTATC
CTCCATGCAGCAGTCC		CGCATGGAGTCTGGAG		AGGATAACAGCTATAC	CATCCGTCACCCATAA	TGATTCTAGGAAACGA	TCCGGGATCACGAACT					CTGCTCAGTACACGTT		CTATCCGGTATTAAGG	ACTTCCGAGCCTCATA	CATGCCTCAATGAGCG	TAACCAGGTCCGAAGA	CTTCAATGTGGTGATG					CAGGTATTCTACCAGA		GCACTAATCGCTCTAC		AGAAATGAGATGAACT	ATGCGATAGCCTCACG	GGAGGATTCCTACTGC						AAGCATCAGGGATCAC		TCACAAGAGAGCCGTA	ATACCTTAGTCCTGTA	TCAGTGAGTTGAATCC							GCGAGAAAGTTACGTC		GGTCACGAGAGAGTTT
CTCCATGCAGGATGAC		CGCCAGAAGGTCATCT		AGGATAACAGTGGCTC	CATCGCTGTTGCATTG	TGCACGGAGCCAAGTG	TCCTAATAGTGAGGCT					CTGCTCAGTGGCTACC		CTCAACCCATTCTGTT	ACTTCCGAGGTAGCAC	CATGCTCCACGACCTG	TAACGACAGGGCCCTT	CTTCCGAAGTCGCCAC					CAGTTAGAGAAATTCG		GCAGCCACAGCCGTTG		AGAAATGAGGACATCG	ATGCGATCATGTGCTA	GGAGGTACACACCTTC						AAGCATCCAACAGAGC		TCACACCTCCTTGGAA	ATACCTTGTATAATGG	TCAGTTTAGCTCCGAC							GCGGAAAAGATGGGCT		GGTGTTAAGAGGGTGG
CTCCCAAAGATCGACG		CGCCATTCAACCGATT		AGGATAATCTCAAAGC	CATCGGGAGTCGTTAC	TGCAGGCCAGCCGGTT	TCCTCCCAGACTAAGT					CTGGACGAGCTAAGTA		CTCAAGATCGAGAACG	ACTTCCGAGGTATCTC	CATGCTCCAGCGTTTA	TAACGACGTCGTGTTA	CTTCCGACAACCTAAC					CAGTTAGAGAGGGTGG		GCAGGCTCAATCCTAG		AGAAATGAGTCTAGCT	ATGCGATGTGTCGATT	GGAGGTAGTTGCTCAA						AAGCATCCAACGATCT		TCACACCTCGGAAACG	ATACCTTGTCCGCAGT	TCATACTAGGTCGACA							GCGGAAAAGGCCCGTT		GGTGTTATCGCTATTT
CTCCCTCGTTGCTGAT		CGGAACCTCTCAAAGC		AGGATCTCACCTGTCT	CATCGGGCAAATGGCG	TGCATGAGTTTGGAGG	TCCTCCCAGTTCATCG					CTGGCAGCAACTGAAA		CTCAATTTCCACTGGG	ACTTCCGAGTTCCTGA	CATGCTCGTCCAAAGG	TAACTTCCAGACTCTA	CTTCGGTAGATAGCTA					CAGTTAGCATTGTAGC		GCAGGCTGTCATGGCC		AGAAATGCAGGACTAG	ATGCGATTCTTACGTT	GGATCTAAGATCGCCC						AAGCATCCAAGCTGCC		TCACGCTCATGACAGG	ATACTTCAGACAGCTG	TCATCATCAACCGCTG							GCGGAAATCCCATAGA		GGTTAACAGCTAGTTC
CTCCGATGTAGACTGG		CGGAATTAGATCCTAC		AGGATCTCACGTTCGG	CATCGTCAGCGATGCA	TGCTCCAAGTTGCGCC	TCCTCCCCATCCTATT					CTGGTCTGTGGATTTC		CTCACTGCACTAACCA	ACTTCCGCAAACTCTG	CATGGATCAGCACAGA	TAAGCACAGCCTCGTG	CTTCGGTAGTCTTCGA					CAGTTCCAGGATGGCT		GCATTAGAGATAGCTA		AGAAATGCATCCGAGC	ATGGAGGAGGTGGTTG	GGATGTTAGTCTTCCC						AAGCATCCAATTTCTC		TCACTCGCACGTCTCT	ATACTTCTCAATCCAG	TCATCCGCACCCTAAA							GCGGATCTCTGAGCAT		GGTTCTCCAGACAAGC
CTCTCAGTCGAGAATA		CGGACACCACGTTCGG		AGGCATTCAGCCGTCA	CATCGTCCATCGAACT	TGCTCCACAGTTGGTT	TCCTCCCGTACGAGTG					CTGTACCTCACGTAGT		CTCACTGTCGCATAGT	ACTTCCGCAAGTGTCT	CATGGATGTTCCGGTG	TAAGCACTCTCGCGTT	CTTCTAAAGATACGAT					CAGTTCCAGGGAACAA		GCATTAGCATCTTCGC		AGAAATGCATGCGGTC	ATGGAGGCAAGGTCAG	GGCGTCAGTTGAAGTA						AAGCATCCACGCTGTG		TCACTCGCACTTGACA	ATACTTCTCCTCAGGG	TCATCCGTCGCCCAGA							GCGGATCTCTTCCAGC		GTAATCGGTACGACAG
CTCTCGAAGAATTCAG		CGGACACTCGCGCTGA		AGGCATTGTTCTTGCC	CATCGTCTCTCATTTG	TGCTCGTGTGAAGCTG	TCCTCTTCAGAAACCG					CTGTAGAGTTCAAAGA		CTCAGAACACATGACT	ACTTCCGCAGCTACCG	CATGGATGTTGTGCAT	TAAGCCATCAACCTTT	CTTCTAAAGGCTCAAG					CAGTTCCGTTCCGCAG		GCCAGCACAGGAACCA		AGAAATGTCATACGAC	ATGGAGGCAAGTACCT	GGGAGATAGCCGCACT						AAGCATCCAGCTATTG		TCAGCAACACTGGCGT	ATAGACCAGACTCAAA	TCATGCCCAAGGGCAT							GCGTTTCAGATCACCT		GTAATCGTCCTCATAT
CTCTGGTCATGAGAAT		CGGAGAAAGCAGGCAT		AGGCCACGTTCATCTT	CATGAGTAGACGGTCA	TGCTGAAGTCTGTGGC	TCCTCTTGTGGCTCTG					CTGTAGAGTTTAGACC		CTCATCGTCTGCACCT	ACTTCCGCAGCTCCTT	CATGGATTCAGTCTTT	TAAGCGTGTGAATTAG	CTTGAGAAGACATAAC					CATAAGCCAAGAGTAT		GCCAGCAGTCGAACGA		AGAAATGTCTGAGGCC	ATGGATCTCTGAGAAA	GGGAGATCACCAATTG						AAGCATCCAGCTGTAT		TCAGCAAGTAGGCTGA	ATAGACCAGTGGAATT	TCATTCAAGTAGTCTC							GCTACAACAATTGGTC		GTACAGTCACATGAAA
CTGAATGCACATGACT		CGGAGAACACTTTAGG		AGGCCACTCGGAGTGA	CATGAGTAGTCGAGGT	TGGAACTTCTAGTACG	TCCTCTTTCCACGTCT					CTGTATTGTCGAAGCA		CTCATCGTCTTACTGT	ACTTCCGGTTTAGACC	CATTCATAGGTTCCGC	TAAGCGTTCATTGTGG	CTTGATTAGGCGATAC					CATAAGCCACTGGCCA		GCCGATGGTAGGCTGA		AGAACAAAGAAACTCA	ATGGGAGAGAATTGCA	GGGAGTACACGGCCAT						AAGCATCGTTGCTCCT		TCAGTCCGTCACGACC	ATAGACCGTGCTTATG	TCATTGTAGGCATCGA							GCTACAACATTGTGCA		GTAGATCGTCTCGCGA
CTGAATGCACCCGTAG		CGGAGAAGTGCTAGCC		AGGCTGCAGCCTCAAT	CATGAGTCATCGGAGA	TGGAGAGAGCACGGAT	TCCTCTTTCGCCCAGA					CTGTCGTAGAGGATCC		CTCATGCCAGAACCGA	ACTTCCGTCCATGATG	CATTCATGTACTGACT	TACAACGCATGAATAG	CTTTCGGAGAGGTCAC					CATAAGCTCTAACACG		GCGGAAAAGAGTTCGG		AGAACAAAGACCAAAT	ATGGGAGTCCGCGGAT	GGGATCCGTTATCCAG						AAGCATCGTTGTGGAG		TCATACTTCTTCGATT	ATAGAGACATCGTGCG	TCATTGTCAAAGCGTG							GCTCAAAAGAAGGATG		GTAGCTATCCATACTT
CTGATCCCACGTACTA		CGGAGAAGTTAACAGA		AGGCTGCAGGACAGCT	CATGCAAAGGACTAAT	TGGAGAGTCGACACTA	TCGACCTCACCAAAGG					CTGTCGTTCTCCGAAA		CTCATTATCTAAGCCA	ACTTCGCAGAGTTGTA	CATTCCGAGTCACTCA	TACCCACAGGTGCCTC	CTTTCGGCAATGTGGG					CATACAGGTTGTCAGT		GCGGATCCAATCAAGA		AGAACAACAGAAATCA	ATGGGTTTCAGGACGA	GGGATGACATCATCCC						AAGCATCTCCCGAAAT		TCATATCGTGATACTC	ATAGAGAGTTATGTGC	TCATTTGAGCCACTCG							GCTCAAAAGCTGGAGT		GTAGCTATCGCCAGTG
CTGCAGGCAAGTGCAG		CGGCAGTGTGTGCCTG		AGGCTGCCACTAACGT	CATGCAACAGTTCTAG	TGGATGTTCTGGCTGG	TCGATTTAGCATCAAA					CTGTGAAAGCGAGGAG		CTCCAACCAAGAGAGA	ACTTCGCCAAGTATCC	CATTGAGGTATGGTTC	TACCGAACACTGGATT	CTTTCGGGTATGGTTC					CATACAGGTTTGGCTA		GCGGATCGTCAAAGCG		AGAACAACATCGATGT	ATGTCCCGTACTGACT	GGGATGAGTTCAACGT						AAGCATCTCCCGGTAG		TCATATCGTGTGTTTG	ATAGAGAGTTGTCCCT	TCCACGTAGAGTAACT							GCTGCAGTCATGCCCT		GTATTGGCACACACGC
CTGCAGGGTCTACGTA		CGGCAGTTCGTGGGAA		AGGCTGCGTGCTGTCG	CATGCCTGTGGGATTG	TGGCGTGGTGAATAAC	TCGCACTGTCAAAGAT					CTGTGGGCAGCCTTCT		CTCCACAAGACTCTTG	ACTTCGCCATCACAGT	CATTGAGGTCAAATCC	TACCGAATCCAACCAA	CTTTCGGGTTGCACGC					CATACAGTCCTACCGT		GCGGATCTCATAGGCT		AGAACAAGTGAGATAT	ATGTCCCGTCATAAAG	GGGTCACGTGGATTTC						AAGCATCTCCGATAAC		TCATTACCACTTTATC	ATAGAGATCGGAAACG	TCCATCGGTTTCTATC							GCTTCACCAGCTACAT		GTATTGGCACTTGGGC
CTGCATCCAACAAAGT		CGGGCATAGAGTACCG		AGGGAGTGTACTAGCT	CATGCCTTCCCATTCG	TGGGCTGGTGTGCCTG	TCGCAGGTCGTTACCC					CTGTGGGTCTGAATCG		CTCCACAGTGTGTGGA	ACTTCGCTCCGACGGT	CATTGAGGTGCCCAGT	TACCGGGAGCACTGGA	GAAATGAAGGCGATAC					CATACTTCAAGCGATG		GCGTGCAGTATGGTAA		AGAACAATCTCACGAA	ATGTCCCGTGTGTCGC	GGGTCACTCTTCTGGC						AAGCATCTCCGTGGGT		TCATTCACATTGTACG	ATAGAGATCTCTAGGA	TCCCACAAGCGTTACT							GCTTGGGCAAGCGAAC		GTATTTCGTCGTTTCC
CTGCCATTCGTTTACT		CGGTCAGCAATTGGTC		AGGGCCTCAACGGGTA	CATGCGGTCATCTGTT	TGGGTTAAGGCATCAG	TCGCTCACAGCTAACT					CTTAGGATCGTGGTAT		CTCCCAAAGATAACAC	ACTTCGCTCTCGAACA	CATTGAGTCTCGCTTG	TACCGGGCAAACTAGA	GAAATGACATGAGTAA					CATACTTCACAATGTC		GCTACAAAGTTGCTGT		AGAACAATCTTCGGAA	ATGTCCCTCACCCTCA	GGGTGTCCACGCGTCA						AAGCATCTCCTGTACC		TCCACCAAGAGGTTTA	ATAGGCTCAAGCTACT	TCCCACAGTATGGAAT							GCTTGGGCAGCTGTAT		GTCAAACGTGGACCAA
CTGCGAGCAACGATTC		CGGTCAGGTGCGGATA		AGGGCCTTCACTTATC	CATGCTCCATTGACTG	TGGTACACACGACCTG	TCGGGACAGAACTTCC					CTTCAATGTCCAAGAG		CTCCCTCGTCCCGCAA	ACTTTCAAGAAGGATG	CATTGCCGTACCCGAC	TACCTGCAGACGGATC	GAACACTTCAGCTGAT					CATACTTCACGCGCTA		GCTACAACATTGCCGG		AGAACCTAGAGCCTGA	ATGTCTTAGCGCATCC	GGGTGTCTCTGGACCG						AAGCATCTCGAAGGAC		TCCATGCAGAAATGGG	ATAGGCTCACCGTCGA	TCCCAGTAGCGACTGA							GCTTGGGTCTTCGGTC		GTCACTCAGACGCCCT
CTGCGAGTCCGTAATG		CGTCAAAAGTAGTCCT		AGGGCTCAGCTTAGTC	CATGGATAGTGCCGAA	TGGTACACAGGACATG	TCGGGACCAGGTGTGA					CTTCCGAAGTCTGCGC		CTCCGATAGGTTGAGC	ACTTTCAAGCAACTTC	CATTGTTCAAGAAACT	TACCTGCGTGAATTGA	GAACGTTAGACAGCTG					CATACTTGTCACAATC		GCTACAAGTCCCTGAG		AGAACCTGTTCCAGGC	ATTACCTCACGCCACA	GGGTTTAGTACCAGAG						AAGCATCTCGACATAC		TCCATGCCAGAACGCA	ATAGGCTCATATCTCT	TCCTCCCTCTACTCAT							GGAACCCAGAAACCCG		GTCATCCAGGAGATAG
CTGCTCACAACGATTC		CGTCAAACAAGGCAAC		AGGGCTCAGTTTCGAC	CATGGATCACGTAGTT	TGGTTAGGTCTGTGAT	TCGGGACTCCGAGGCT					CTTCCGATCTCGAGTA		CTCCTCCGTCGACTGC	ACTTTCAAGTATGCAA	CATTTCATCCCATTCG	TACCTGCTCTGGTGCG	GAACGTTTCCATCAGA					CATCAAGGTCCCACGA		GCTGGGTAGTCTGCGC		AGAACCTTCTACACTT	ATTACTCCAACGACAG	GGTAATCCACTTCAAG						AAGCATCTCGAGAAGC		TCCCACATCTAGACAC	ATAGGCTGTACGGATG	TCCTGCAGTCCACATA							GGAACCCAGAGGATCC		GTCATCCTCGCCACTT
CTGCTCAGTACAACGG		CGTCAAACAAGGTTGG		AGGGCTCCATAGGAGC	CATGGATGTCGCTGCA	TGTACAGGTCGTTTCC	TCGGTCTAGCCTCACG					CTTCCTTAGAGTTGAT		CTCCTCCTCACTGCTC	ACTTTCACAAAGGCGT	CCAAGCGGTTCACCGG	TACGCTCTCCATTTAC	GAACTGTCACAGTGAG					CATCCACGTACAGAAT		GCTGGGTCACTGAATC		AGAAGCGCATATAGCC	ATTACTCTCTAGACAC	GGTAATCCAGATTTCG						AAGCATCTCGCCTTTG		TCCCATGGTGGTAATA	ATAGGCTGTGCACATT	TCCTTTCCAGGCTATT							GGAAGTGAGTTGTCAC		GTCCTCAGTGGCATCC
CTGCTCATCCACCTGT		CGTGAATAGGTGGCTA		AGGGCTCGTTTCAGAC	CATGGATTCAATGTCG	TGTACAGGTGTTAAAG	TCGTAGACATCCTCAC					CTTCCTTGTTGATCGT		CTCCTCCTCAGACCGC	ACTTTCACACAGCCAC	CCAATGACAAACGGCA	TACGGTAAGGAGGGTG	GAACTGTCAGCGACAA					CATCCCACAAATCGTC		GCTTCACGTCGTTCAA		AGAAGCGGTCCATAGT	ATTATCCTCGCTAGCG	GGTAATCGTTAAGCAA						AAGCATCTCGTGCAGC		TCCCATGGTGTTCATG	ATATCCTAGGGCCTCT	TCGAACAAGTAAACTG							GGAAGTGCACTAGAGG		GTCGCGACATACAGCT
CTGGACGCAACGATCT		CGTTAGAGTGTCTAAC		AGGGTCCAGGCTTCCG	CATGGATTCTGGACCG	TGTCAGAGTCTCAGGC	TCGTCCATCCTTATGT					CTTCTAAGTGCGGTAA		CTCCTCCTCTCGACCT	ACTTTGTGTACAACGG	CCAATGACAATAGTGA	TACGGTACACCCTAAA	GAACTGTTCCCGTTCA					CATCCCATCGGTTAGT		GCTTGGGCAGGACGAT		AGAAGCGGTCGGCACT	ATTATCCTCTTACCGC	GGTAATCTCTGAACGT						AAGCATCTCTATTCGT		TCCGATCCATGTGACT	ATATCCTGTCGACGCT	TCGCACTCACCTTCCA							GGAATGGGTGTATACC		GTCGTAACACGCCACA
CTGGCAGGTACTCGCG		CGTTAGATCCGCCTAT		AGGGTCCCATCTAGAC	CATTCCGAGTGAGTTA	TGTCAGATCCCGTTCA	TCGTGCTAGCAATAGT					CTTCTAATCCCAAGTA		CTCGAGGCATCATCCC	ACTTTGTGTTCTAACG	CCAATGAGTATCAGCT	TACGTCCCACAGAGCA	GAACTGTTCCTCACGT					CATCCCATCTGATTCT		GCTTTCGGTCCAGCGT		AGAAGCGGTCTTCAAG	ATTCAGGAGCATCAGG	GGTAGAGAGACTTCAC						AAGCCATAGACTTCCA		TCCGGGATCTTACGTT	ATCACAGTCCTACCGT	TCGCAGGGTTGGTGTT							GGAGGATAGTGAGGCT		GTCGTAACATCTCCCA
CTGGCAGTCAATCAGC		CGTTCTGAGCATGTTC		AGGGTCCGTATCCCAA	CATTCCGTCCGCTGTT	TGTCAGATCCTGATAG	TCGTGCTTCTTCTGGC					CTTCTCTGTGCACGCT		CTCTCAGAGTATGAAC	ACTTTGTTCCTACCGT	CCAATGATCGCTGATA	TACTGCCCATAATGCC	GAAGAATCAGCTCCTT					CATCCGTTCCAACACA		GGAACCCGTCACAGTT		AGAAGCGTCTCCGCAT	ATTCAGGGTACGACTT	GGTGAAGAGTAGTCTC						AAGCCATAGCCGATAG		TCCTAATAGTATAGGT	ATCACGAGTATACAGA	TCGCTCAGTATGTCTG							GGATCTAAGTATGACA		GTCTACCGTCACAATC
CTGGTCTAGAAGCTGC		CGTTCTGAGGACGCTA		AGGGTCCGTGGTACAG	CATTCTAAGGTACAAT	TGTCCCACATCGATAC	TCGTGGGCAGAGGTAC					CTTGAGAGTGGCATCC		CTCTCAGCATGGGATG	AGAAATGAGAAGAGCA	CCAATTTAGCAAACAT	TACTTACGTGAAGCGT	GAAGAATGTATGGTTC					CATCCGTTCGACGACC		GGAATCTAGTATGACA		AGAAGTACACCACATA	ATTCAGGTCTGAACGT	GGTGAAGTCAGACCGC						AAGCCATAGCTTAAGA		TCCTCGACACACCGAC	ATCACGAGTATGTCCA	TCGCTTGTCGGACGTC							GGATGTTAGTCGAAGC		GTCTAGAGTCAGTTTG
CTGGTCTCAAGCAGGT		CGTTCTGGTCCTGTCT		AGGGTGAAGTTGCCCG	CATTCTACACCAAATC	TGTCCCATCTCTAAGG	TCTACCGGTCAAGCCC					CTTGATTCAGCATCTA		CTCTCAGGTCTGTAAC	AGAAATGCAATACCCA	CCAATTTTCTCATGGA	TACTTACTCGCATGAT	GAAGCCCTCGCTAAAC					CATCGCTAGGTAAACT		GGACGTCGTAGACGTG		AGAAGTACACTTACAG	ATTCCATAGTCGGCCT	GGTGGCTCAGTTACCA						AAGCCATAGTTTCTTC		TCCTTTCTCCACGGGT	ATCACTTAGGGAGATA	TCTACATAGATGCTGG							GGCAGTCGTATGGAAT		GTCTTTAGTAATTAGG
CTGGTCTGTCCGTACG		CGTTGGGAGTTGGCGA		AGGGTGATCTGCCTCA	CATTGAGAGAGAATCT	TGTGATGCAGCTCCTT	TCTCTGGTCTGCTAGA					CTTGATTGTGCGAACA		CTCTCGATCATGCTAG	AGAAATGGTCAATCTG	CCACAAACACCGTCGA	TACTTCAAGAGCTGCA	GAAGGGTGTATATGGA					CATCGCTCACACTGGC		GGAGAACCATGAGGGT		AGAAGTACATCGTCCT	ATTCCATAGTCGTCTA	GGTGTTATCCAGGACC						AAGCCATCAACACAAA		TCGAAGTTCGACATTG	ATCACTTCAAGTGTCT	TCTACCGCATTGGATC							GGCTGTGAGGCCCACT		GTGAGCCCAGGGACTA
CTGGTCTTCTACCCAC		CTAACCCGTGCATGAG		AGGGTTTAGCGTCGAA	CATTGAGAGCATTTCG	TGTTACTTCTAGTTCT	TCTCTGGTCTGTACAG					CTTTCAACACACCTGG		CTCTCGATCGAGTCTA	AGAAATGGTCACTCAA	CCACACTGTTAGCTAC	TACTTCAGTCTTTCAT	GAATAGACAGCCCACA					CATCGCTCAGAGAGGG		GGAGAACGTCTTGAAC		AGAAGTATCCGATCGG	ATTCCATCATGGCCCA	GGTTAACGTGGGTTGA						AAGCCATCACGCAGTC		TCGACCTAGCGATTCT	ATCACTTTCGACATCA	TCTACCGGTTATGTGC							GGCTTGGTCGGTAGAG		GTGAGGAGTGGTCTGC
CTGTACCAGGCGCTCT		CTAACTTCAGCCTTCT		AGGGTTTGTAGGTCAG	CATTGAGAGGTCGTGA	TGTTCTATCACCACAA	TCTGGCTTCACAACCA					CTTTCAACAGCTGTCG		CTCTGGTGTAAGCAAT	AGAAATGGTCGTCAGC	CCACCATCAATCAAGA	TACTTGTTCGAGCTGC	GAATAGAGTACCACGC					CATCGGGAGCCTATCA		GGAGGTAGTATTCCGA		AGACAAAAGTTAGAAC	ATTCCCGAGCCTTTGA	GTACAACAGACATAGT						AAGCCATCAGTAGGAC		TCGGGACCATGGAACG	ATCACTTTCGGAGCAA	TCTCACGGTACAAGTA							GGGACTCGTTTCGGCG		GTGAGTTAGCACACCC
CTGTAGACAACACTAC		CTAAGTGAGAACGCGT		AGGTAGGGTTGGCCGT	CATTGAGAGTAGCAAT	TGTTGAGCAAACCACT	TCTGTCGAGACTCATC					CTTTCGGGTCTACGAT		CTGCATCCAGTGTATC	AGAAATGTCAACACCA	CCACCATGTGTTAGCT	TACTTGTTCGTCGACG	GAATAGATCTTAATCC					CATCGGGAGGAATCGC		GGATGTTCACAATGCT		AGACAAACAACACACT	ATTCCCGGTCTCGGAC	GTACAGTTCTGTCAGA						AAGCCATCATAATGAG		TCGGGCACAGTTTGGT	ATCAGGTAGAAACTCA	TCTCACGGTAGTAAGT							GGGAGATCAGACGCTC		GTGCAGCTCTATTTCG
CTGTATTCACGGTCTG		CTACATTAGCGCCGTT		AGGTAGGTCTGGGCCA	CATTGAGCAATTGCTG	TTACCGCGTACCTGTA	TCTGTCGAGTTTCGGT					GAAACCTAGCACGGAT		CTGCCATCACCCTAAA	AGAAATGTCCCTCGAT	CCACCATTCCTAGCGG	TAGACCATCAGTGTTG	GAATCGTCATTGGATC					CATCGTCGTAGTTAGA		GGATGTTGTGAATAAC		AGACAAATCCCAGGCA	ATTCCTAAGAGGTCGT	GTAGAAAAGCTAGAAT						AAGCCATCATCAGCGC		TCGGGTGAGCGCGTTC	ATCAGGTCAGCTACCG	TCTCCGAGTACGTTCA							GGGAGTAGTCGGAACA		GTGCTGGGTTACTCAG
CTGTCGTAGCCATGCC		CTACATTCAATACGCT		AGGTCATCAGAGTGAC	CATTGTTAGAGCTGAC	TTACGCCTCATGCATG	TCTGTCGGTGGATTTC					GAAATGAAGCGCCATC		CTGCCATGTACACTCA	AGAACAACAAAGCTAA	CCACCATTCGAGTGGA	TAGACCATCGACCTAA	GACACGCGTCGTTATG					CATCGTCGTTCCATTT		GGCACGTAGTCAGCCC		AGACACTCAACGGGTA	ATTCGTTTCACTGTTT	GTAGAAACAGTAGTTC						AAGCCATCATCAGTCA		TCGGGTGAGGATGAGA	ATCATTCAGCTACTAC	TCTCTGGCACCCTATC							GGGATGAAGACTTGTC		GTGGGAACATTCTTCA
CTGTGAAAGTCTTCGA		CTACATTGTCAGATTC		AGGTCATGTATGCGGA	CATTGTTCACGTGTGC	TTACTGTCATCGGATT	TCTTAGTCACTGTCGG					GAAATGATCCAGCACG		CTGCCATGTACGTTCA	AGAACAACACAGCCTG	CCACGAGGTAGCTCGC	TAGACTGTCGCTTTAT	GACACGCTCACTTGGA					CATGAGTTCACCTGGG		GGCACGTTCACCACAA		AGACACTCACTACCCT	ATTCGTTTCTAGTACG	GTAGAAAGTTCGTTCC						AAGCCATGTCTGTGGC		TCTAACTCACTTGTGA	ATCATTCCAGCTCTGG	TCTCTGGGTTGCGTAT							GGGATGACAGTCAGCC		GTGGTTAGTGATTGGG
CTGTGAACAACCGCCA		CTACATTGTGGCTTGC		AGGTCTAAGATCACTC	CATTTCATCCTGTACC	TTAGGCAGTCAGTCCG	TCTTCCTAGTTGTAAG					GAAATGATCCGCAGTG		CTGCCATGTGCCAAGA	AGAACAACACCATAAC	CCACGAGTCCGTAATG	TAGATCGAGGGTCTTT	GACAGCCGTTTGCAGT					CATGAGTTCCACACAA		GGCGTCAAGGTCCCGT		AGACACTGTATCGTGT	ATTCTACGTATCCCAA	GTAGATCCAGGGTTGA						AAGCCATGTGATAGAT		TCTACATGTACCTAAC	ATCATTCCATGGGTTT	TCTGCCAAGGAGGCAG							GGGCCATTCCGGTAAT		GTGGTTATCAACACGT
CTGTGAAGTCCCTCAT		CTACCCATCGATACAC		AGGTCTACAAGTACCT	CCAAGCGAGAGGATCC	TTAGGGTGTAGCTAAA	TCTTCCTGTATATGGA					GAAATGATCGCACGGT		CTGCCATTCTGAGAAA	AGAACAAGTATGGGAC	CCACGAGTCGCCAGTG	TAGATCGCATTACTCT	GACAGCCTCAGTGGGA					CATGCAATCAGGAAAT		GGCGTCACACCAGCCA		AGACACTGTCCAAGAG	ATTCTACGTTCAGCGC	GTAGGTTAGGTTCTAC						AAGCCATGTGGACAGT		TCTACCGTCGGTCATA	ATCATTCGTCTCTCAC	TCTGCCACAGAGATGC							GGGCTCATCCCTGTTG		GTGTAACAGATAACGT
CTTACCGGTAGCTTGT		CTACTATTCTAGCCTC		AGGTCTACACCTGCAG	CCAATGACAACACGTT	TTCAATCGTTGCCATA	TCTTTGAGTTGGAGAC					GAACACTGTATGCTTG		CTGCGAGCAATAAGGT	AGAACCTCAATCTCTT	CCACGTTAGGATTTGA	TAGCACAAGCGACTGA	GACCAATAGCGTTAGG					CATGCAATCGGCCTTT		GGCTTTCCACCTCTGT		AGACACTGTGCAAGAC	ATTCTTGCAATTTCGG	GTAGGTTCAGTTAGAA						AAGCCATGTTACACTG		TCTCACGCATATCTGG	ATCCACCCAATCTAGC	TCTGTCGGTAACATCC							GGGTATTTCAGAGTGG		GTGTAACGTCACCGCA
CTTAGGATCTGAGGCC		CTAGACAGTCTCCCTA		AGGTCTACATGCTGCG	CCAATGACATACTGTG	TTCACCGGTAAGTTGA	TGAACGTAGCGATTCT					GAACTGTGTCAGATTC		CTGCGAGGTCCGGTCA	AGAACCTCATGAAAGT	CCACGTTGTCAATGGG	TAGCACAAGTTCAACC	GACCAATTCGCATTGA					CATGCAATCTTAGTTC		GGCTTTCCACTTGTCC		AGACACTTCGAACTCA	ATTGGGTAGAGAGAAC	GTCAGCGCAACAGCTT						AAGCCATTCAAACCTG		TCTCAGCAGACTCTAC	ATCCACCCACAAGTGG	TCTTCCTTCTCGACCT							GGGTCACTCTCAGTCC		GTGTAACGTCATATGC
CTTCCGAGTAATTAGG		CTAGACATCAGTGTCA		AGGTCTAGTCTAACGT	CCAATGATCCTACACC	TTCACCGTCTAGCATG	TGAACGTAGGGCTGAT					GAACTGTGTTAGTCGT		CTGCTCATCTGGACCG	AGAACCTGTGGAACCA	CCACGTTTCGACGATT	TAGGTACCACTTGAGT	GACCCTTGTATGCAAA					CATGCCTCAGCGACCT		GGGACAAAGAGAGTTT		AGACAGGGTCTCGGGT	ATTGGGTAGGTAACTA	GTCAGCGCACCTGCGA						AAGCCATTCATGACAC		TCTCAGCCATCGGTTA	ATCCACCCAGACGGAT	TGACCCTGTGGCGCTT							GGGTGAAGTCGCAACC		GTGTGATCAGAGAGGG
CTTCCGAGTAGGATAT		CTAGACATCCACCTGT		AGGTGTTAGGCCCGTT	CCAATTTAGACTGTTC	TTCAGGAAGCAGGCTA	TGAACGTTCGGAAGGT					GAAGAATGTATTCTCT		CTGGACGAGTTTCGGT	AGAAGCGAGCCTGAGA	CCACTTGAGTTGTCAC	TAGTGCATCTGATTCT	GACCCTTGTGGTTTAC					CATGCGGCAGGCAATG		GGGACAAAGTAACGAT		AGACCATAGGACTTCT	ATTGTTCCAACGGCCT	GTCATCCAGAGAAGGT						AAGCCATTCATTACCT		TCTCAGCGTTCCGCTT	ATCCATTGTCAAAGTA	TGACGCGCAGGCACAA							GGGTGAAGTTCTCTCG		GTGTTCCAGAGCATAT
CTTCGGTCAGTGCCTG		CTAGGTACACAGTATC		AGGTGTTCACCGTACG	CCAATTTGTACGGTTT	TTCATGTAGCAGCCTC	TGACAGTCAAGCGGAT					GAAGAATGTTTCTTAC		CTGGTCTTCGAGATGG	AGAAGCGAGTCTGCGC	CCATAAGCACTAGGTT	TATATCCGTGGAATGC	GACCCTTTCTTAGGAC					CATGCTCAGGGCCCTT		GGGACAATCCACGTCT		AGACCATCAGGTACGA	ATTGTTCGTAGTTAGA	GTCATCCTCAGAGTGG						AAGCCATTCCCAGCGA		TCTCAGCTCATAGAGA	ATCCATTGTCACCGCA	TGACTCCAGAACTTCC							GGGTGAATCGTAGTGT		GTTAGACGTGCGGATA
CTTCTAAAGAGTACCG		CTAGGTAGTCGGATTT		AGGTGTTCAGGCATGA	CCACAAACACAGCCAC	TTCATTGCACACAGAG	TGACAGTCACCCTAAA					GAAGAATGTTTGGCTA		CTGTACCGTGCAAGAC	AGAAGCGAGTGACCTT	CCATAAGGTTGCTCGG	TATCAGGTCCCGAGAC	GACCGTGTCTGTCTCG					CATGCTCCAGGCAATG		GGGACCTGTGAGCTCC		AGACCATTCGCCACTT	ATTGTTCGTGAACTAA	GTCATGAAGCTAGCCC						AAGCCATTCTTGATTC		TCTGTCGAGCCATGCC	ATCCATTTCATGAGGG	TGACTCCGTACTAACC							GGGTTTAAGAATACAC		GTTAGTGCATTATGCG
CTTCTAACAGAGAATT		CTAGGTATCACCTCGT		AGGTGTTTCCTTCACG	CCACAAAGTGGCTACC	TTCCACGCAGCTAACT	TGACAGTGTGCATTTG					GAAGCGATCTCTGCTG		CTGTACCGTGCCTATA	AGAAGCGTCGAACGGA	CCATCACAGTCGAAAT	TATCCTAAGCACCGTC	GACGCTGGTAGACAAT					CATGGATAGAAGTCTA		GGGACTCTCCCGAGTG		AGACCCGAGACCACGA	ATTTACCAGCTCCCTT	GTCATGATCACCTTGC						AAGCGAGAGCCTCTCT		TGAACGTTCAAAGCCT	ATCCCTGAGCCGTAAG	TGAGGAGGTCCTCATC							GGTAACTAGTGCACAG		GTTATGGCACACGGTC
CTTCTCTTCAGAGTTC		CTAGGTATCTGTGCAA		AGGTTACGTCACCTTC	CCACAAAGTTAGTTCG	TTCCGGTTCCACAGGC	TGACTCCCATCTCCCA					GAAGGACAGGACTTCT		CTGTAGAGTAACAAGT	AGAAGCGTCTACGGTA	CCCATTGCATAAGATG	TATCCTACAGGCGAAT	GACGTTAAGGTCCCGT					CATGGTACATTCCTAT		GGGCCATCAAACTGCT		AGACCCGAGAGCATAT	ATTTCACAGTTGCCTA	GTCATTTCAATAGTGA						AAGCGAGAGGCACAAC		TGAATCGAGTCCGCGT	ATCCCTGTCATCCTGC	TGAGGAGTCAGACCGC							GGTAACTAGTTCATCG		GTTATGGGTATGAGGC
CTTGAGACAGACACCC		CTATAGGCAATGCAGG		AGGTTACGTGGCTCTG	CCACAAAGTTGTTGTG	TTCCTAACACCACTGG	TGAGACTAGCACTCTA					GAATAGATCTACCTTA		CTGTATTCATCCTCAC	AGAAGCGTCTGCATGA	CCCATTGTCTTCTTCC	TATCTGTGTCTTGCGG	GACGTTAGTACTGAGG					CATTCATAGTTGCCTA		GGGCTCATCAAAGAAC		AGACCCGAGATCCCAT	CAAAGAACACTTTAGG	GTCCACTCAGGTTACT						AAGCGAGCAAGTGCAG		TGAATGCAGTGCCTCG	ATCCCTGTCGATCCCT	TGAGGGATCGACACCG							GGTAACTTCCTTCACG		GTTCATTGTAGGACTG
CTTGAGAGTGAATAAC		CTCAACCCATGAAGGC		AGGTTACTCCGCAAAT	CCACACTCAAATACGA	TTCGATTTCATGCCCT	TGAGACTGTAAGTAGT					GAATCACTCAAACGAA		CTGTATTTCCGCAACG	AGAAGTAAGTGCTCAT	CCCGAAGAGTCACTGT	TATCTTGGTGGTCAAG	GACGTTAGTTCGTAAC					CATTCATCAACTCGTA		GGGTAGACAACGTTAC		AGACCCGAGGGCCTCT	CAAAGAAGTGGGACAT	GTCCCATCATGAAGGC						AAGCGAGCACCTCGTT		TGACCCTGTTGGGTTT	ATCCGTCCAGTATGAA	TGAGGTTAGATCCCAT							GGTAATCTCCGGCTTT		GTTCCGTTCCTCACTG
CTTGATTAGTGTACAA		CTCAAGAAGAGGACTC		AGGTTACTCTCGTCGT	CCACACTCAGCCCACA	TTCGGTCAGTAGCATA	TGAGACTGTACCAATC					GAATCGTGTCGATGCC		CTGTGAACAGAGCCCT	AGAAGTACAAGCGCAA	CCCGAAGGTCGCAGTC	TATGTTCAGTTGTCAC	GACTATGTCGAGAGAC					CATTCATTCTGGGTCG		GGGTAGACAGCGAGTA		AGACCCGCAGCTGCCA	CAAAGAATCAAAGAAC	GTCGCGAAGGTTTACC						AAGCGAGCACTAGGCC		TGACCCTTCCACTGAA	ATCCGTCGTTGCCGAC	TGAGGTTCAGCGTATT							GGTGAAGCACTTGGGC		GTTCGCTGTACCAGAG
CTTGATTGTAGGAAAG		CTCAATTCATTCCTCG		AGGTTGTAGTTCCATG	CCACCATAGTCTTCCC	TTCTGTACAGCTTCGG	TGAGCATGTTCGGTAT					GACACGCAGGGCAGGA		CTGTGGGCATGTGCTA	AGAAGTACACTTGACA	CCCGAAGTCATCGCTC	TATTGGGGTGATCGTT	GACTATGTCGCGAAGA					CATTCTAAGTTTCGGT		GGGTATTCAATGTTGC		AGACCCGGTACCCGAC	CAACAACCAGCGACCT	GTCTAGACAGTGGTGA						AAGCGAGCACTTGAGT		TGACCCTTCGCCTAGG	ATCCGTCGTTTCTTAC	TGAGGTTGTCATGGCC							GGTGGCTGTGTAAACA		GTTCGCTGTTCTCTAT
CTTGATTTCGATGCAT		CTCAATTGTCTAACGT		AGGTTGTAGTTGCCTA	CCACGAGCATCCCACT	TTCTGTACATGAGAAT	TGAGCGCAGCGTCTCG					GACACGCCAGTGGTGA		CTTACCGTCGTACCTC	AGAAGTATCCATCTGC	CCCGAAGTCCGAACGC	TATTTCGGTGGACAGT	GACTGATAGCAAGCCA					CATTGAGCAAACTCGT		GGGTCACCAAGGTACG		AGACCCGTCCGCTTAC	CAACAACGTATGTCTG	GTCTAGAGTACTAGCT						AAGCGAGCAGCAATTC		TGACGCGGTCAGTCCG	ATCCGTCTCCATCGTC	TGAGGTTGTTCCGCGA							GTAACACAGTAGGTTA		GTTCGCTTCCTACAAG
CTTTCGGCACCGTGCA		CTCACTGCAGCGAGTA		AGGTTGTCAAATGAAC	CCACGTTTCAGGGTAG	TTCTTCCGTCATGGCC	TGAGCGCCATCAGTGT					GACAGCCAGTTGTACC		CTTAGGATCGATTCCC	AGACAAACAGAGTGTG	CCCTGATGTCGTATGT	TCAAGACTCTCAATCT	GACTTCCAGTTGGCGA					CATTGAGCAACCAACT		GGGTCTGTCGAGATGG		AGACCCGTCGTTAGTG	CAACCTCAGACCATAA	GTCTCACCAGACGATG						AAGCGAGGTGGTACAG		TGAGACTTCAAAGACA	ATCCGTCTCGATAACC	TGAGTCAAGTAGTGCG							GTAACCACAGTCGTTA		GTTCTATAGGCACGAT
GAAACCTAGCTTGTTG		CTCACTGCAGTCGGTC		AGGTTGTCAGGGTTGA	CCACTTGCACGCGCTA	TTCTTGATCCTCACTG	TGAGCGCGTAAGTTAG					GACATCAAGTTGGAGC		CTTCAATTCAGCAGAG	AGACAAATCGTGGCTG	CCCTTAGTCGTCGATA	TCAAGTGTCCTCTCGA	GACTTCCTCAGCATTG					CATTGCCAGCGAGTAC		GGGTGTCAGTCATGGG		AGACTCACAGTGGCTC	CAACCTCTCATGGAGG	GTGAGCCTCCTCCACA						AAGCGAGGTGTGTCCG		TGAGTCAAGGCCCACT	ATCCTATAGTATGTAG	TGAGTCATCTCCATAT							GTAAGTCAGGGACTGT		GTTGCGGCAACATACC
GAAATGACATCGCTCT		CTCACTGGTGTCTCCT		AGGTTGTGTCCCTAAA	CCACTTGGTCAAAGCG	TTGAACGAGGTAAGAG	TGAGGAGAGACCTCCG					GACATCACAGCTGCCA		CTTCCGACAAACCGGA	AGACACTAGGCCTGAA	CCGAACGAGAACCGCA	TCAATCTCAGCAATTC	GAGACCCCAACTGCTA					CATTGCCTCGTCGGGT		GGGTGTCTCAATCTTC		AGACTCAGTAGCCAGA	CAACGATAGACTCATC	GTGCACGTCTGCGGGT						AAGCGAGTCAGCAATC		TGAGTCAGTACTGGGA	ATCCTATAGTTGCTGT	TGATGCAAGAAACCAT							GTAATCGTCGACCATA		GTTGCTCAGACAACAT
GAAATGATCTCATTAC		CTCAGGGCACTGAATC		AGTAACCAGCCAGACA	CCACTTGTCAGCGCGT	TTGAACGCATGAATAG	TGAGGGAGTAGATCCT					GACCAATAGCCAAGCA		CTTCCGACAATGTGGG	AGACACTAGGGTCTTT	CCGAACGGTCGAGCAA	TCAATTCAGAACGTGC	GAGACCCCATTGCTGA					CATTTCACATCGTGGC		GGGTTTACAAACTCGT		AGACTCAGTAGGAGGG	CAACGATCATTCAGCA	GTGCGTGGTGTAAATG						AAGCGAGTCCGGGACT		TGATTCTAGAGTGACC	ATCCTATCATATGAAG	TGATGGTCAATGGCAG							GTAATGCAGATCGCCC		GTTGCTCCAAGCGCAA
GAACACTCAACAGAGC		CTCAGGGTCTCCCATG		AGTAACCAGGCTAACG	CCATAAGTCCAGTGTA	TTGAACGGTCCACACG	TGAGTCATCAAAGGAT					GACCCTTCAATGAAAC		CTTCGGTGTCGCTTAA	AGACACTCATGACTGT	CCGATCTCAAAGGCGT	TCACAAGCAGCAGTTT	GAGACCCGTTACCCTC					CATTTCATCATTTGGG		GGTCACGAGAGCAGAA		AGACTCATCATGCAGT	CAACGGCAGTAGCCAG	GTGCTGGAGTTCTACG						AAGCGAGTCGGACTGC		TGATTCTTCCTTCTAA	ATCCTATTCCTTGGAA	TGATGGTGTGACCTGC							GTAGAAAGTACCGGAA		TAACTTCAGTAAAGCT
GAACGTTAGACTCCGC		CTCAGTCCATTGAAAG		AGTAACCCAATTGCAC	CCATCACTCTCTTGCG	TTGACCCAGTACAGCG	TGATCAGAGCTCTTCC					GACCCTTTCGATAACC		CTTCGGTTCTTTGGAG	AGACACTGTAAGCAAT	CCGATCTGTAAGTCAA	TCACATTAGACTAGAT	GAGCCTGGTGCCCACA					CCAAGCGTCCCTGTTG		GGTGAAGGTATCTCGA		AGAGAATCATAGAAAC	CAACGGCCAGGCACAA	GTGGAGATCAAATGAG						AAGCGAGTCTAAACGC		TGATTCTTCTTAATCC	ATCGATGAGGGAGGTG	TGATTCTCAGGTTACT							GTAGAAATCGCCTCTA		TAAGCGTGTCCGGCAT
GAAGCGATCCATCTGC		CTCAGTCTCAGTCAGT		AGTAACCCAGAGCTAG	CCCAACTTCCGCGATG	TTGACCCTCAGTGTCA	TGATGCAAGGGTAATT					GACCGTGCACCCATAA		CTTCTAAGTACAGAAT	AGACACTGTACAAGTA	CCGATGGGTATACAGA	TCACATTGTTGTAAAG	GAGCTGCAGGACTTCT					CCAATGACACGGTCTG		GGTGATTCATGACTGT		AGAGAATGTAGGAGTC	CAACGGCTCGAGCCTG	GTGGGAATCCTCTAAT						AAGCGTTAGAGTACCG		TGATTTCAGGCTCTAT	ATCGATGAGTCCGCGT	TGATTCTGTCGTTGCG							GTAGAGGAGGCTCTAT		TACAGGTAGCTACTGT
GAAGTAACAATGTTGC		CTCATCGTCTCATGCC		AGTAACCCAGAGTTGG	CCCATTGAGTGGAAAG	TTGAGTGTCAGTGATC	TGATGGTAGAGTGTGC					GACCTTCAGGGCTGAT		CTTCTAAGTACGATTC	AGACACTTCTGGTGCG	CCGATGGGTCTCAAGT	TCACATTTCACACGAT	GAGGCAACAGTAGAGC					CCAATGAGTGAGGAAA		GGTGATTTCGCAGTCG		AGAGAATTCATTTGGG	CAAGACTAGGCGAACT	GTGGGAATCTGAACGT						AAGCGTTAGATCCCAT		TGATTTCTCTCATTGT	ATCGATGAGTCCTGTA	TGCACGGTCAGCTGTA							GTAGATCCAAAGACTA		TACATTCGTTGTAGCT
GAAGTAAGTACCGCGT		CTCATGCTCGTAGGGA		AGTACCATCGCGATCG	CCCATTGCATTGAGGG	TTGATGGTCGAGATGG	TGATGGTAGGAAGTAG					GACCTTCGTGGCTTAT		CTTGAGAAGCATATGA	AGACAGGAGGGTAGCT	CCGCAAGGTTCGTAAC	TCACGCTTCAAGAGTA	GAGGCAATCTGTCGCT					CCAATGATCCACTTCG		GGTGGCTGTGTCCGTG		AGAGAGCAGCTTTCCC	CAAGACTGTTGAAGTA	GTGTAACGTCGGCACT						AAGCGTTAGCACTAAA		TGCAGATCAGGTTACT	ATCGCCTGTCAAGCGA	TGCACGGTCGTGGAAG							GTAGATCCATACCAGT		TACCCACAGTTTGGCT
GAATCACCAGGAAGTC		CTCATTACACTCTAGA		AGTACTGAGAGTCGAC	CCCGAAGGTCCGGCAT	TTGCATTTCATGGGAG	TGCACGGGTCAGGTGA					GACCTTCTCTTGGGCG		CTTGATTTCCCTGTTG	AGACAGGAGTCTAACC	CCGGACAGTGGACAGT	TCACGCTTCGATTTCT	GAGGCCTAGGTATCTC					CCAATTTAGGTTCTAC		GGTTAACGTATCTCTT		AGAGAGCCAAATCAGA	CAAGAGGCACTCCGGA	GTGTGATTCAACCTCC						AAGCGTTAGCCAAGTG		TGCATCCGTTATCTGG	ATCGCCTGTTAGAAAC	TGCAGATAGGTTAGTA							GTAGATCCATCCTCAC		TACCCACCACAGTCAT
GACAGCCCAGGAACCA		CTCATTATCCAAAGGG		AGTACTGAGTAAGAGG	CCCTAACCAAAGCACG	TTGCTGCGTAATGCTC	TGCACGGTCGAATGCT					GACGCTGAGGCCTTGC		CTTTCAATCAGCCTCT	AGACAGGTCAAGAATG	CCGGACATCAAGTTGC	TCACGCTTCTAGCATG	GAGGCCTCAAGTATAG					CCAATTTTCCACGTCT		GTAAGTCAGCGAATGC		AGAGAGCCAAGCTGTT	CAAGAGGCATCATTGG	GTGTTAGCAGCTGTGC						AAGCGTTAGGGCATGT		TGCCGAGGTAGAAACT	ATCGGATCAGAACCGA	TGCATCCGTATGGAAT							GTAGATCGTAGGAAAG		TACCCGTGTCCATCTC
GACATCAAGCAACAGC		CTCCAACAGTCACTGT		AGTACTGCAACAGAGC	CCCTAACGTAGATGTA	TTGCTGCGTGCAACAG	TGCAGGCAGTCGGCCT					GACGTTAGTTGTCTAG		CTTTCGGAGGATACAT	AGACAGGTCCATTCGC	CCGGACATCATGAAAG	TCACTATAGAGTTGTA	GAGGGATAGAGCAGAA					CCACAAAAGCTCACTA		GTAAGTCCACGCTATA		AGAGAGCCAATAGAGT	CAAGAGGGTATGAGAT	GTGTTCCGTATCGCTA						AAGCGTTCAATTGCAC		TGCGGCACAGAACCGA	ATCGGATGTAGCCCTG	TGCGACGGTGCCTATA							GTAGCTAAGTTGTCAC		TACCCGTTCAACCTTT
GACATCAGTCCGGATC		CTCCATGTCGTTCCCA		AGTACTGGTATCGTAC	CCCTCAAGTGGTACAG	TTGCTGCTCGTGGAAG	TGCAGGCTCGTGGTAT					GACGTTATCGTTCTCG		CTTTCGGCAAGGTCTT	AGACCATCACAATGCT	CCGGACATCCATCAGA	TCAGCAATCCCTCATG	GAGGGATTCGTGGTAT					CCACAAACACTGTTCC		GTAATGCGTTCGGCTG		AGAGAGCCAGATCACT	CAAGAGGGTCGGTGTC	GTGTTCCTCATGAGTC						AAGCGTTCAGGTGACA		TGCTGAAAGACTTCCA	ATCGGATGTCAGATTC	TGCGATACACTATCCC							GTAGGAGCAATCGCGC		TACCGAACAAAGGAGA
GACCAATAGAAACTAC		CTCCCAAAGTGCGCTC		AGTACTGTCACGGGCT	CCCTCAATCTGAACGT	TTGGGATGTCAGGTAG	TGCGACGGTACCCGAC					GACTATGGTTGACTAC		CTTTCGGCATCCCACT	AGACCATCACTCTGCT	CCGGGTAAGGGCCTCT	TCAGCCTCACGCGTCA	GAGTCATTCATGCCGG					CCACAAAGTTAGGGAC		GTAATGCTCCTGCCAT		AGAGAGCTCGGACAAG	CAAGAGGTCCTCCACA	GTTACAGTCTCATTAC						AAGCGTTCATCAGTGT		TGGAGAGGTGAATGTA	ATCGGATGTTGTCAGT	TGCGGCACAAGTGACG							GTATTGGCACTGCGTG		TACCGGGAGACCTCCG
GACCCAGAGCCTGTGC		CTCCCTCAGATTGTGA		AGTAGCTAGGGCGAGA	CCCTCTCAGGCTCAAG	TTGGGATTCAATCTCT	TGCGATAAGTAAGACT					GACTCTCCAGAGGCTA		GAAACCTCACTCGATA	AGACCATGTTCTTGCC	CCGGGTAAGTCACACT	TCAGTGAGTATCCTTT	GAGTCTAAGGTTTGAA					CCACAAATCAATGCAC		GTACAGTCACTGGATT		AGAGAGCTCGGCTTCT	CAAGCTAAGCTGACTT	GTTACGAAGCGTCAAG						AAGCGTTCATTAGGCT		TGGCGTGAGTAACGTA	ATCGGCGAGCAAGGAA	TGCTCCAAGTGCCCGT							GTATTTCGTGCATGTT		TACGGTAGTAGTCCTA
GACCCAGGTTAAGCAA		CTCCCTCGTCTACGAT		AGTAGCTAGTAGACCG	CCCTCTCGTGAGTAAT	TTGGGCGAGCATCAAA	TGCGGGTTCCCGATCT					GACTGATAGATTAGAC		GAAATGAGTTCACGAT	AGACTCAAGGAAGTCC	CCGGTAGAGGTCTTTG	TCAGTTTTCGGAGTGA	GAGTCTAGTTCTCACC					CCACAAATCGCTCCTA		GTACAGTGTTCTCACC		AGAGCAGAGTAGTCCT	CAAGCTAAGGGTAATT	GTTACGACAGAGGTTG						AAGCGTTGTCCGAAGA		TGGCGTGCAAAGACGC	ATCGGCGAGGCTAAAT	TGCTCGTCAAGTCCCG							GTCAAACAGCATCAAA		TACGTCCGTACATTGC
GACCGTGAGAAACCCG		CTCCTCCCAGTTGCGC		AGTAGCTCAAGTTTGC	CCCTCTCTCGGAGTGA	TTGGTTTTCTTTCGAT	TGCTCGTGTGAGACGT					GACTTCCCACGTCATA		GAACACTAGCTCGACC	AGACTCACAAATTGGA	CCGGTAGCAATCGCCG	TCATCATTCCGTGGGT	GAGTCTATCGTTCTGC					CCACACTGTTGTCATG		GTAGAAACATCCGAAT		AGAGCAGGTAATGCGG	CAAGCTAAGGTCGTGA	GTTAGACCATCCTTCG						AAGCGTTTCCCGTTCA		TGGGATTTCTCGAACA	ATCGGCGCAGGTGTGA	TGGAACTAGATGGCAC							GTCAAACCAGTCGCAC		TACTGCCAGACATACA
GACCGTGGTGACCGAA		CTCCTCCCATCGTGGC		AGTAGCTCACAGAGCA	CCCTGATAGACTCTTG	TTGTGGACACTAGTAC	TGCTTGCGTCGTCGGT					GAGACCCGTGCAACAG		GAACGTTGTCACCCTT	AGACTCACAAGCGAAC	CCGGTAGTCTTTCGAT	TCATCCGGTGTAAACA	GAGTGAGAGTGGTTGG					CCACCATTCTGGTGGC		GTAGAGGGTCAGGAGT		AGAGCAGGTATTTCGG	CAAGGGAGTCTGTTAG	GTTAGTGTCAAAGACA						AAGCGTTTCTATACTC		TGGTACAGTTCCGGTG	ATCGTAGAGGTAGCCA	TGGAACTCACTCATAG							GTCACTCAGGTACAAT		TACTTGTAGGTAGCCA
GACGCTGGTTACACTG		CTCCTCCTCTGCATGA		AGTAGCTGTAGACGTG	CCCTGATTCATTCGTT	TTGTTTGAGTATGGAT	TGCTTGCTCCTACTGC					GAGACCCTCACCTTAT		GAACTGTTCCGTGGGT	AGACTCACAGAACGCA	CCGGTGAGTCATCTAG	TCATGGAAGTTGTCGT	GAGTGTTAGCTGTTAC					CCACGAGCAGTCAGTT		GTAGATCAGAAGAACG		AGAGCAGTCAATCAGC	CAATACGGTGACGCCT	GTTATGGGTGGGCTTC						AAGGAATAGTTCAACC		TGGTTAGAGAAACTGT	ATCGTAGTCTCCCTAG	TGGAACTTCACGAGGA							GTCATGAAGTGATCGG		TAGACCATCCTCGATC
GACTATGCATAGAGGC		CTCGAGGGTCACCACG		AGTAGCTGTATCCCAA	CCCTGATTCGGTCGGT	TTGTTTGGTAGACAAT	TGCTTGCTCGACCACG					GAGAGGTAGAGCACTG		GAAGAATCACCAACAT	AGACTCACATGTTTGG	CCGGTGATCGATTTCT	TCATGTTGTCCTCAGG	GAGTTACAGCGTACAG					CCACGTTCAGAGTGAC		GTAGATCGTACACGCC		AGAGCCCAGAGCACTG	CAATGACAGCCTCTCT	GTTCATTAGTCAACAA						AAGGAATCAATGCAGG		TGGTTAGAGGTAATCA	ATCGTCCAGCTAAACA	TGGAGAGGTGGTACAG							GTCATGATCTTGTGCC		TAGACTGAGAGGCGGA
GACTATGGTTGAGAGC		CTCTGGTCAGCGGATA		AGTAGTCCAAATCAGA	CCCTTAGAGAGATTCA	TTTACCACAGGATCTT	TGGAACTGTCGCATTA					GAGAGGTCAACCGATT		GAAGCGATCTGATGGT	AGAGAATCATGAGATA	CCGGTGATCTCTCGCA	TCATTACGTATTGCCA	GAGTTTGTCCACGTCT					CCACGTTGTTGGCTAT		GTAGATCGTCATTGCA		AGAGCCCAGGTTCCAT	CAATTTCCAACGAGGT	GTTCATTGTCCAGAAG						AAGGAATCACATAACC		TGGTTAGCATAACCCA	ATCGTCCCACGAAGAC	TGGGATTGTACAGGTG							GTCATTTAGATGGCAC		TAGACTGTCTGAGGTT
GACTCTCGTCAGTTTG		CTCTGGTCATACCACA		AGTAGTCTCGGTCGGT	CCCTTAGGTACTTGTG	TTTATGCAGCGGTAGT	TGGAGGAAGTGAATAC					GAGAGGTGTACGATTC		GAAGGACCATTACGGT	AGAGAATGTGTCTTAG	CCGTAGGAGCTCCCTT	TCCACCATCAGGAACG	GATAGCTCACATAACC					CCACTTGAGGGTTAGC		GTAGCTAAGATAGCAT		AGAGCCCCAATAACCC	CAATTTCCAAGTGATA	GTTCATTTCCATTTAC						AAGGAATCACCCAACG		TGGTTAGGTGATCGTT	ATCGTCCGTATTCCTT	TGGTTAGAGACATCCT							GTCCACTCAGAGTTGG		TAGGAGGTCTTCCTAA
GACTCTCTCAATCTCT		CTCTGGTGTGGATACG		AGTCAACCAACCACAT	CCCTTAGTCAGAGTTC	TTTCAGTAGTGGTGGT	TGGAGGAGTCCAGCCA					GAGAGGTGTGCATTTG		GAAGGGTGTGCATCTA	AGAGAGCAGAGCAGCT	CCGTAGGCAATTGGTC	TCCACCATCGTAGTCA	GATCACAAGCATACTC					CCACTTGGTTGGGTTT		GTAGCTAAGTATAACG		AGAGCCCGTGCCAAGA	CACAACACATGGCCAC	GTTCATTTCGCGGTAC						AAGGAATCACTCCCTA		TGTCAGAAGCAAGTGC	ATCGTCCTCGGCCCAA	TGGTTAGCATACAGCT							GTCCCATAGGAACGCT		TAGGGTTAGGTTGGTG
GACTCTCTCCTGGTCT		CTGAGCGAGTGCCGAA		AGTCAACGTACGACAG	CCGAACGCATCTCAAG	TTTCAGTAGTTCTCTT	TGGATCAAGGCATGGT					GAGCCTGAGACGACGT		GAAGTAATCGCGTGAC	AGAGAGCAGCGATGAC	CCGTAGGCAGAGAGGG	TCCCACAGTAGGGTAC	GATCACAGTCAGATTC					CCACTTGTCGAGAACG		GTAGCTACAATTCTTC		AGAGCCCTCGAGTCCG	CACACAAAGAGGTATT	GTTCATTTCTAGTGTG						AAGGAATGTCTGTCAA		TGTGATGCACGCTTAA	ATCGTGACAAAGGATT	TGTAACGTCTGAACGT							GTCGCGAGTCCGGACT		TAGGGTTCATCGCTGG
GACTCTCTCTTTGATC		CTGAGGCTCTCGAGTA		AGTCAACTCAAGAGTA	CCGATCTAGGTTCCGC	TTTCCTCCACTTGGGC	TGGGATTTCGGAGTGA					GAGCTGCTCGCTGACG		GACAGCCGTCTACGAT	AGAGAGCAGTCCGCCA	CCGTAGGCAGATCATC	TCCCACATCGGAAGGT	GATCATGAGCACTCCG					CCATAAGGTTGGATCT		GTAGGAGCATGACTTG		AGATAGAAGATTAGCA	CACACAAAGATTACCC	GTTCCGTAGAGCATCG						AAGGAATTCAACCGAT		TGTTCCGCATGTTACG	ATCGTGACAGAACATA	TGTAGACCAAGTGGTG							GTCGTTCAGCTGGCTC		TAGGGTTCATTGCAAC
GACTTCCAGGTCTTTG		CTGATCCCACTACACA		AGTCACATCGGCATCG	CCGATCTTCGCAAGAG	TTTCGATCACAGCCTG	TGGTACAAGAAACACT					GAGGCAACACGTCGTG		GACCAATAGGTTGCCC	AGAGAGCTCCACGGGT	CCGTAGGTCAGCTAGT	TCCCATGCATCAGCTA	GATGAGGAGCTGTTAC					CCATAAGTCCGACAGC		GTAGGAGGTACCATAC		AGATAGAAGTGGTGAC	CACACAAAGTGAGGCT	GTTCCGTCAGGCATGA						AAGGAATTCAGATGCT		TGTTTGTGTGAGAGGG	ATCTCTAGTCAAGCCC	TGTCAGAGTACAAAGT							GTCGTTCCAACATACC		TAGGTACGTACTGAGG
GACTTCCCAAGTGATA		CTGATCCGTACATACC		AGTCATGGTTTGCAGT	CCGATGGAGATAGGGA	TTTGGTTGTTCAACGT	TGGTAGTCATACCACA					GAGGCAATCCAAGGGA		GACCAATCATACAGCT	AGAGCAGCAGCATTGT	CCGTGAGAGACAGCGT	TCCGAAAAGTGGAAAG	GATGAGGCACCTCGTT					CCATCACAGACTCATC		GTAGGAGTCAAAGGTA		AGATAGAGTCCTTTGC	CACACAACAGCGTAGA	GTTCGCTCACATGTTG						AAGGAATTCAGCCTCT		TTAATCCTCGCCTCTA	ATCTCTAGTCTTTCTA	TGTGAGTGTTAGTCGT							GTCGTTCCAGTGTGGA		TAGGTTGAGCCAAGTG
GACTTCCTCCGTCACT		CTGCAGGCATACAGCT		AGTCTCCGTAGGCTGA	CCGCAAGGTGTGTTTG		TGGTGATCAACTCATG					GAGGCCTCAAGAGATT		GACCCTTGTTAGGCCC	AGAGCAGGTGGCAGAT	CCGTGAGAGTGATTCC	TCCGAAATCCCAGTGG	GATGATCCACCGTGCA					CCATCACAGCTCTGTA		GTAGGTTTCCAACCGG		AGATAGAGTTGTGGCC	CACACAATCTCTCTTC	GTTGCTCTCTTCGTAT						AAGGAATTCAGTGTGT		TTACAGGGTACACTCA	ATCTCTATCACCTCTG	TGTGATGGTCAGCGTC							GTCTAGAAGAGAGGTA		TAGGTTGGTAGGGTAC
GAGACCCGTCTATGAC		CTGCAGGGTAAGATCA		AGTCTCCTCATGCCCT	CCGGTAGCAGCATGCC		TGTAGACAGCGCCTAC					GAGGGATGTGCAATAA		GACCCTTGTTGAGAGC	AGAGCCCAGGATTACA	CCGTGAGGTGATACCT	TCCGATCTCGGCTGAC	GATGATCGTCGACTTA					CCATCACTCTCTCCGA		GTATTGGCATGACTGT		AGATAGATCTCTCGAC	CACAGATAGTTTGGCT	GTTGTAGCAACGGCTC						AAGGAATTCCAGTGTA		TTACCATAGCTTCATG	ATCTTCAGTAATACCC	TGTGGCGTCCGCAACG							GTCTAGATCTTGGTCC		TATATCCCAGGCACAA
GAGACTTTCCGATCTC		CTGCATCAGACTTCAC		AGTGACTGTTCGAGCC	CCGTAGGAGATCGCCC		TGTCAGAGTTGTATGC					GAGGGTATCGCGTCGA		GACCGTGGTTCCCACT	AGAGCCCGTGGATACG	CCGTTCAGTCCACAGC	TCCGTGTGTAGACTGG	GATGATCGTGTTAAAG					CCCAACTAGCCAAGTG		GTATTGGTCAGCTCTC		AGATCCAAGGTCGAGT	CACAGATCAGGAGGAG	GTTGTGAAGCAAACAT						AAGGAATTCGAACCTA		TTACGTTCATCGATGT	ATCTTCATCTCTTCAA	TGTGTGAGTGTTACTG							GTCTCACGTTGCAAGG		TATCTGTTCATTGCTT
GAGCCTGCAACTTGGT		CTGCATCGTTTCCCAC		AGTGATCAGGTCCTGC	CCGTAGGAGGCTAACG		TGTCCACGTATCGCGC					GAGTCATTCGGCTGAC		GACCTTCCATGTACGT	AGAGCCCGTTGTTGTG	CCTAAGAGTACAGTTC	TCCTAATGTCGTGGTC	GATGCTAAGTTCATCG					CCCGAAGTCTTGCAAG		GTCAAACAGACCGTTT		AGATCCAAGTGCCTCG	CACAGATTCGAGAATA	GTTTACTGTGCATTTG						AAGGTAAAGAAGCTGC		TTACTGTGTACTCGAT	ATGAAAGAGAAGCGAA	TGTTACTAGCACTCGC							GTCTTTAAGTAGAATC		TATTCCAGTTGACGGA
GAGCCTGCAGAGATGC		CTGCCATCACTAAACC		AGTGATCTCCCGTGAG	CCGTTCAGTGTATTGC		TGTGAGTAGGAATGTT					GAGTCTAGTCCGAAAG		GACGCTGAGCGACTTT	AGAGCCCTCGGCATCG	CCTAAGAGTCGTGCCA	TCCTAATTCAAACTGC	GATGCTATCATGAAAG					CCCGGAAAGTGACACG		GTCAAACCATAATGCC		AGATCCACAACCTATG	CACAGGCTCGGTAGGA	TAACACGCAACCACAT						AAGGTAAAGACCTTTG		TTAGGCATCGTCCTCA	ATGAAAGAGATGATTG	TGTTACTCAGCACCCA							GTGACGCAGCCGATCC		TATTGCTCAGATTAAG
GAGGGATCAACAGTGG		CTGCGAGAGAATGTTG		AGTGATCTCGTACCTC	CCTAACCCATCGTTCC		TGTGCGGCACCGTGCA					GAGTCTAGTGCTATTG		GACGCTGAGTACTGTC	AGATAGAAGACATATG	CCTAAGAGTTCAGCGC	TCCTCCCCAGCCGGTT	GATGGAGCATACTGTG					CCCGGAACAACCACGC		GTCAAGTAGCACTAGG		AGATCCACATGCCGGT	CACATGACACATACGT	TAACGACCACCTAAAC						AAGGTAAAGGCACTCC		TTAGGGTAGGATTCCT	ATGAAAGCACACTGGC	TGTTACTGTAATGCTC							GTGAGGATCATCGACA		TATTGGGTCTTCTTCC
GAGTCATAGTTGCCTA		CTGCTCAGTAGTAAGT		AGTGCCGAGAAGCGGG	CCTAACCTCGCATGAT		TGTGTGAGTGGATACG					GAGTGAGCAGAGTTCT		GACGTTATCGACACCG	AGATAGAAGACGCCCT	CCTACGTAGGGATCAC	TCCTCTTAGGTTAGTA	GATGGAGTCTTGGCTC					CCCGGAACAGAGCTAG		GTCAAGTGTTCGCGTG		AGATCCAGTGACGCCT	CACATGACACCAGTAT	TAAGCACAGGTCGACA						AAGGTAAAGGCCGCTT		TTAGGGTCAGACCAGA	ATGAAAGTCCGAAGGA	TGTTCTACAGCCTTCT							GTGGAAGCACGATTCA		TATTTCGCACTACCGG
GAGTCTAAGTTGGGAC		CTGGACGTCAAGCTGT		AGTGTTGAGGCTAGCA	CCTAAGAAGTCCCGAC		TGTGTGATCCTCTAGC					GAGTGTTAGCATCGAG		GACTATGCACGACCTG	AGATAGAAGCCTGACC	CCTCAACCATTGCTGA	TCCTGCACACGACCTG	GATGTTGCAGTACTAC					CCCGGAAGTGCCTACG		GTCAAGTGTTGCATGT		AGATCCATCAAGCCCG	CACCAAACACTCCTTG	TAAGCCAAGGTAACTA						AAGGTAACAACCCTCT		TTAGTCTAGTCTAACC	ATGACCAGTCACATTG	TGTTCTAGTTAGTTCG							GTGGAGACAGGTGAGT		TCAAGCAAGAAGCGGG
GAGTGAGCAGCATGCC		CTGGTCTGTAGCCCTG		AGTGTTGCAAGACGGT	CCTACGTTCACAAGGG		TGTTACTCAGCGAACA					GAGTTGTCATGACGTT		GACTTCCGTGCGGCTT	AGATAGACAGCCATTA	CCTCACAAGCCGATTT	TCCTTCTCAACCTAAC	GATGTTGGTCGTCATA					CCCTAACAGATAGCTA		GTCACGGAGACTTGTC		AGATCGTAGCCTGACC	CACCAAAGTCGTGCCA	TAAGCCAGTACTGGGA						AAGGTAACACAAATGA		TTATTGCTCCATAGAC	ATGACCATCTTTGGAG	TGTTGAGAGACCAGAC							GTGGGAATCGTTCTGC		TCAAGCACACGATAGG
GAGTGAGTCATTGGTG		CTGGTCTTCAGTAGGG		AGTGTTGTCTGACGCG	CCTATCGAGTTCGGTT		TGTTCATTCAACCTCC					GATAGCTCACTGGCGT		GACTTCCGTTCGAAGG	AGATAGATCTTGGGCG	CCTCACAGTTCAAGTC	TCCTTTCAGTGGAAAG	GATTCGAAGCGCCTAC					CCCTAACAGGATGGCT		GTCACGGCAATTGAAG		AGATCGTCAGCGTGAA	CACCGTTCAGCAAGAC	TAAGCCAGTAGACAAT						AAGGTAACACATTACG		TTCAGGATCAGTCATG	ATGAGGGAGCATTGAA	TGTTGAGCACCATAAC							GTGGTTAAGTGGAATT		TCAAGCACAGTTAGAA
GAGTGTTCATAAGATG		CTGTACCGTGAGACGT		AGTTAGCAGGCCCAAA	CCTATCGCAGGTGGAT		TGTTGGAGTCCGGACT					GATAGCTTCGAGAGAC		GACTTCCTCGAGAGCA	AGATCCAAGGATGGCT	CCTCATGAGTAAGCAT	TCGAACAGTGTACAGG	GATTCGATCTAGTACG					CCCTCAAAGTCCTACA		GTCACTCCATCGCCTT		AGATCGTGTACTCGTA	CACGAATAGAAAGTCT	TAAGCCAGTCGAATGG						AAGGTAACACTCTCGT		TTCATTGCAGCTGAGA	ATGAGGGCAAGACGGT	TTAATCCGTTCTGACA							GTGTGGCGTTTACTTC		TCACTATAGCCATGCC
GAGTGTTTCTCGTGAA		CTGTCGTCACTTGACA		AGTTAGCAGGGCAATC	CCTATCGGTATGGTAA		TTAATCCCATTGGCAT					GATCAGTCATCCTTGC		GAGAAATGTCACATTG	AGATCCAAGGTAGCCA	CCTCATGCAGTTGAAA	TCGAAGTAGGGTAGCT	GATTGGTAGACGATAT					CCCTCAAGTATCGCAT		GTCAGCGCACTTCAAG		AGATCGTGTCTTACAG	CACGAATTCAGCTGAT	TAAGCCAGTGGGACAT						AAGGTAACACTGGACC		TTCCACGAGAACCGCA	ATGAGTCAGGTTATAG	TTACAGGTCCCGAAAT							GTGTTCCCAGCAAGAC		TCACTCGGTGTAGCAG
GAGTTGTGTACAGCGA		CTGTCGTTCATCACTT		AGTTAGCCAAGACGAC	CCTATCGGTCCAATCA		TTACCATTCGATGGAG					GATCAGTGTAGGACTG		GAGAAATTCTGGTCAA	AGATCCACAACAGCCC	CCTCTCCGTCACGACC	TCGACCTGTACGCTAT	GATTTCTAGCTCAGAG					CCCTCAAGTATGGAAT		GTCAGCGCAGTAACCT		AGATCGTGTGACCGTC	CACGGGTAGCATCAAA	TAAGCGTTCGGCCAAC						AAGGTAACATGGAATA		TTCCGGTTCGAAATCC	ATGAGTCTCGGTGTAT	TTACCGCCATTCCTAT							GTGTTCCCAGGCGTTC		TCAGCAAAGCCATTCA
GAGTTGTGTCTTTCAT		CTGTCGTTCTCTTCAA		AGTTAGCCAGATCACT	CCTATCGGTCGTTGCG		TTACGCCAGGCTCAAG					GATCCCTTCGCTGCGA		GAGACCCTCGGAATGG	AGATCCAGTTGCGTAT	CCTCTCCTCGTGTTCC	TCGACGGGTCGAGTGA	GATTTCTGTCTACACA					CCCTCAAGTGTACGCC		GTCATCCTCCTTCGAC		AGATCGTGTGTAGGAC	CACGGGTTCTCTAGGA	TAAGTCGGTAGGACCA						AAGGTAAGTACGGGAT		TTCCTAACACCAACAT	ATGAGTCTCTCGGCTT	TTACGTTAGACTTCAC							GTTACCCCATAGTCAC		TCAGCAACAATGTGGG
GAGTTTGGTCCCAAAT		CTGTGGGGTCTCAGGC		AGTTCCCCACCCTAGG	CCTCACAAGAGTCCGA		TTACTGTTCGCCAGTG					GATGACTAGGAAAGGT		GAGACTTCATCTATCT	AGATCCAGTTTCAGAC	CCTGTTGAGGTCCGAA	TCGATTTTCATGCCAA	GATTTCTGTGACCGAA					CCCTCAATCTTCCACG		GTCATGACAGTTCACA		AGATGAAAGCCGTTGC	CACGTGGCAGTAGTTC	TAATTCCTCAGACCTA						AAGGTAAGTGGCAACA		TTCCTCTCACTTGAAC	ATGATCGTCATCACCC	TTACGTTTCTTTCGAT							GTTACGACAGCTATAC		TCAGCAACAGAGGCAT
GATAGAAGTCGGCTAC		CTGTGGGGTGGCGTAA		AGTTCCCGTTGCATGT	CCTCAGTGTAGCCAGA		TTATTGCCAAAGGAGA					GATGAGGCATGGCTGC		GAGCCTGAGAGGTCGT	AGATCGTCAAACCGGA	CCTTCAGAGGTGCGAT	TCGCACTCATCGGAGA	GCACATATCAAACCCA					CCCTCTCCACCAGCCA		GTCATTTCAAGAGTTA		AGATGAAAGCTGGTGA	CACGTGGGTAACGGTG	TACAGGTAGTATGAAC						AAGGTAATCCCAATAG		TTCCTCTCAGCTACTA	ATGCATGGTGGCACTC	TTAGGCAGTAACCCGC							GTTAGTGTCACGATCA		TCAGCCTTCTCACGAA
GATAGAATCATTGCGA		CTTACCGGTTCCACAA		AGTTCGAGTTGGCCGT	CCTCAGTGTGAAGCTG		TTCAATCTCACCTTGC					GATGAGGGTACCCACG		GAGCCTGCATCGTGCG	AGATCGTCATTGGGAG	CCTTCAGGTAGCGAGT	TCGCACTCATTGACCA	GCACGGTGTAGACGGT					CCCTCTCCAGCAGAAC		GTCATTTCATAACTCG		AGATGAACAGAAATTG	CACGTTCGTGGTCCCA	TACCCACAGATACAGT						AAGGTAATCCGAGGCT		TTCCTCTGTACGTGTT	ATGCATGTCGAGAGAC	TTAGGGTGTCATGACT							GTTCCGTAGAAGCCTG		TCAGGTAAGCGATTCT
GATAGAATCGGTAGGA		CTTAGGAGTATCGAGG		AGTTCGATCAGTAGGG	CCTCATGAGTTCCGGC		TTCACCGAGGAGGTTC					GATGATCCACAAATCC		GAGCCTGTCAATGCAC	AGATCGTGTTGTCAGT	CCTTCAGTCGGACGTC	TCGCTTGTCCGCAAAT	GCACGGTTCGCGTGAC					CCCTCTCGTTTGGGTT		GTCGAATAGAAGGGAT		AGATGAATCCGCACGA	CACGTTCTCCTCAGGG	TACCCACAGCAACAAT						AAGGTAATCCTAGCTC		TTCCTTCCATGATCTG	ATGCCTCCAGGCCTGT	TTAGGGTGTGCCCACA							GTTGTAGGTAAGTAGT		TCAGTCCGTGCATTTG
GATCACACATGAGGGT		CTTAGGAGTCTGTAAC		ATACCGAAGTTAACGA	CCTCTCCCACGCAGTC		TTCACCGCAATTCTCT					GATGGAGTCGAAGCCC		GAGCTGCCAGACCAGA	AGATGAAGTATCACGT	CCTTGTGAGGGTAATT	TCGGATATCTATCGGA	GCACTAAGTGCCTAAT					CCCTGATCATCGGAGA		GTCGCGACAATACAGA		AGATGAATCCTTTAGT	CACTAAGTCTAGATCG	TACCCACTCCTCTAAT						AAGGTAATCTGTGTGA		TTCGATTAGCAAACAT	ATGCCTCGTAGTTAGA	TTCACGCCATCGTCCT							GTTGTCCTCGCGAAGA		TCAGTTTAGGCACCAA
GATCAGTAGGATGAGA		CTTCAATAGTCACGCC		ATACCGACACCGCTGA	CCTCTCCGTACCCAGC		TTCACGCGTTGCTTGA					GATTCTTAGCATGCAG		GAGGGATTCCCGAGAC	AGATGAAGTGAGAGGG	CCTTGTGAGTCATAGA	TCGGGACGTTTCACAG	GCACTAATCCGCTGTT					CCCTTAGCATACTTTC		GTCGTAACATGGCTGC		AGATGAATCGAAACAA	CACTGAAGTGTCTTGA	TACCGAAAGCTCGGCT						AAGTACCAGACATCCT		TTCGCTGCATCCGATA	ATGCCTCGTGTTGCCG	TTCACGCGTACTAACC							GTTGTGAAGATGACCG		TCATACTTCAAGCTTG
GATCAGTGTGCGGATA		CTTTCAATCGTTAGTG		ATACCGATCATCACCC	CCTCTCCGTCGCCACA		TTCACGCGTTGGGACA					GATTGGTAGGTGGGTT		GAGTCATTCGGAAGGT	AGATGAAGTTTCGTAG	CCTTGTGCATTAAAGG	TCGGGCAAGGTGATAT	GCACTAATCGCATGAT					CCCTTAGGTCGGAAAC		GTCGTTCCAGGCCTGT		AGATGCTAGGACAAGA	CACTGAAGTTGGGTAG	TACCTCGAGTAGGATT						AAGTACCAGATCACTC		TTCTAACCACATTCTT	ATGCGATGTCCTTGTC	TTCATGTGTCTCAGAT							GTTTACTGTGCAGATG		TCATACTTCCTCATAT
GATCCCTGTTGCCTAA		CTTTCGGTCTGCACCT		ATACCGATCGCAGAGA	CCTGCATGTTGTTGTG		TTCAGGAGTTTGTTCT					GATTGGTGTTGCTGAT		GAGTCTAAGGTGCTAG	AGATGAATCCGCAAAT	CCTTGTGGTGTTTACG	TCGGTCTAGTTAACAG	GCAGCCAAGAGATCGC					CCGAACGAGGGCAGGA		GTCTACCAGCGTCTCG		AGATGCTAGGGCTAAC	CACTGGGAGCGAATGC	TACCTCGTCGTCAACA						AAGTACCAGATGAAGG		TTCTAGTCAGCATGCC	ATGCGATGTCGTTGGC	TTCATGTTCGTCTAAG							GTTTGGAGTGCTCTCT		TCATACTTCTCATAGG
GATCGTAGTTTCGGCG		GAAACCTCACGGATCC		ATACCTTCAGAAATCA	CCTGTTGCACTCCTTG		TTCCACGCATCGTCCT					GATTTCTGTCTACGTA		GAGTGAGAGGGAGGCA	AGATGAATCGTTGTAG	CCTTGTGTCAGACCCG	TCGTCCACATGCAGCC	GCAGCCAGTCCTACAA					CCGAACGCAGAATCGG		GTCTACCGTAGAAACT		AGATGCTCAGACAATA	CACTGGGAGGCTGGAT	TACGTCCAGCCTTCTC						AAGTACCAGCAGAAAG		TTCTCTCGTGTGAGCA	ATGCGATGTGGACTAG	TTCCACGGTTGCGGAA							TAACACGCAAGAGAGA		TCATATCTCGCTACAA
GATGACTCAATCCTTT		GAAATGATCAACTTTC		ATACCTTTCAACTTTC	CCTTCAGCAGGGAATC		TTCCGGTAGTAAAGCT					GATTTCTTCATCCTAT		GAGTGAGAGTCAGAGC	AGATGCTAGTTACGGG	CGAAGGATCGGACCAC	TCGTCCAGTGATGGCA	GCAGCCATCCGTGGGT					CCGGACAAGCCTGGAA		GTCTAGAGTTACACTG		AGATGCTGTCCACTTC	CACTGGGCATTCAGGT	TACTTACAGCAGATAT						AAGTACCAGCTCGGCT		TTCTTCCTCACCTGTC	ATGCGATGTTCGAAGG	TTCCGTGTCACAAGAA							TAACGACCACGACCTG		TCATCATAGTCCCAGC
GATGACTCACTTGTGA		GAACACTCATAATGAG		ATACTTCAGAGCATAT	CCTTCAGGTGACGCCT		TTCCGTGCAAGACAAT					GCAACATGTTCCGCAG		GAGTGAGGTAGAGTTA	AGATGCTCAACCGTGC	CGAAGTTAGGAGAATG	TCGTGGGAGCTCGAAG	GCAGCTGCAACCGTAT					CCGGACACACGTCATA		GTCTCACCAATGTTGC		AGCATCACAAGTCATC	CACTGGGGTGTAGGAC	TACTTACGTCGTACTA						AAGTACCAGGTAGTCG		TTCTTGAGTAGACTGG	ATGCGATGTTGCATCA	TTCCTAAGTTTAAGGA							TAACGACTCCTGGTCT		TCATCATTCCTACAAG
GATGATCAGGTTAGTA		GAACACTCATCATGAC		ATACTTCAGCACTCGC	CCTTTGGCAGTCAACT		TTCCGTGCAAGTATAG					GCAACCGAGACGTCCC		GAGTGTTCATGAAGGC	AGATGCTCACGATAGG	CGACAGCTCACCGACG	TCTACATGTAATGTGA	GCAGCTGGTTGCTTGA					CCGGACATCGCAGTGC		GTCTGTCAGTCCCAGC		AGCATCACATGTGCTA	CACTTCGGTGCTGATT	TACTTCACAGCGTTGC						AAGTACCCATCTCATT		TTGACCCAGTAACAGT	ATGGAGGCAGTTTCAG	TTCGCTGGTAGCCAGA							TAACGACTCTGACAGT		TCATGCCAGTCCGTCG
GATGATCGTAGATCCT		GAACACTGTTTAAGGA		ATACTTCAGCATGGGT	CCTTTGGCATTGAGGG		TTCCTAACACTGGATT					GCACGTGCAGGAACCA		GAGTTACAGCAAGCCA	AGATGCTCACTGCTTC	CGAGAAGCACCAGCCA	TCTACATGTGCTGATT	GCAGTTAAGAAGTCAT					CCGGGTAAGTCACTGT		GTGACGCAGAGGCGGA		AGCATCAGTGTCCGGT	CAGAGCCGTTCTAAGC	TAGACCAAGGTGCAGT						AAGTACCGTCCTACGG		TTGACCCGTTCATCGA	ATGGAGGCATCGTGCG	TTCTAGTCAGAGTTCT							TAACTTCCAGTCACGC		TCATGCCGTGGGACAT
GATGCTAAGCTACTAC		GAACTGTAGTCAGAGC		ATACTTCCACTGAGTT	CGAAGGAAGGAGGGTG		TTCCTAAGTCTGATCA					GCAGCCAAGAAGTCCG		GAGTTACAGTGCCTCG	AGATGCTCAGCTACAT	CGAGAAGGTGACAACG	TCTATCAAGGGTTAGC	GCATCGGCATAGCACT					CCGGGTAGTGCCCACA		GTGAGCCTCTCGCTTG		AGCATCAGTTGCCTAA	CAGAGCCTCAGTGTGT	TAGACTGAGAAAGCGA						AAGTACCGTGCTCCGA		TTGACCCTCCCGAGAC	ATGGATCCACAAATCC	TTCTAGTTCGAAGTGG							TAAGTCGAGAGCCGAT		TCATTGTCATATCGGT
GATGCTAGTCTTCTAT		GAACTGTGTAGGAGTC		ATACTTCTCAAGTCTG	CGAAGGAAGTAGGAAG		TTCGATTCAAGCTACT					GCAGCCACACAGTCGC		GAGTTACTCAGTCATG	AGATGCTGTGTTCCAA	CGAGAAGGTGATTGGG	TCTCCGACAGTTCACA	GCATCTCCAATCAGCT					CCGGTAGTCATTGTGG		GTGAGGATCTTACGGA		AGCATCATCTCAAAGC	CAGAGCCTCCATAGAC	TAGAGTCCACAAGCAG						AAGTACCGTGGATGAC		TTGCCTGAGTTCTCTT	ATGGATCCACCGAATT	TTCTCTCCACTGGCGT							TAAGTCGAGCCTTTCC		TCCACCATCATGCGGC
GATGCTATCCCTCAAC		GAACTGTTCACCCTGT		ATACTTCTCACGAGGA	CGAAGGATCTAGCATG		TTCGCTGCAACGAGGT					GCAGCTGAGCTGTCCG		GAGTTGTCAAAGGTTA	AGATGCTTCCACAGCG	CGAGAAGTCATCCCGT	TCTCCGAGTACCCACG	GCATTAGAGCGGTAGT					CCGGTGAAGCATGCGA		GTGCACGAGACTTCCA		AGCCAATAGACGCTCC	CAGATACAGCGTATAA	TAGAGTCGTACGCTAT						AAGTACCTCCTCTAGC		TTGCTGCTCACCGGTG	ATGGATCTCCAACCAA	TTCTGTAAGTGTACAA							TAATCTCCAAGCTACT		TCCACCATCCATAAGC
GATGGAGCAGAGCGTA		GAAGCCCGTTTAAGGA		ATAGACCAGGTGCTGA	CGAAGTTCAGCATCTA		TTCGCTGGTGCCTAAT					GCAGTTATCTGTCCGT		GAGTTGTGTAACTTCG	AGCATCAAGCGACCCT	CGAGAAGTCGCTTGCT	TCTCCGATCACTACGA	GCATTAGCAACGCCCA					CCGGTGAGTCGTCAGC		GTGCACGCAACACGAG		AGCCAATAGCCGTAAG	CAGATACAGCTAATCC	TAGATCGAGGAACTAT						AAGTACCTCGCACTCT		TTGCTGCTCGAACACT	ATGGATCTCCTACCGT	TTCTGTAGTAGCGATG							TAATCTCCACTGCGAC		TCCACGTTCTATCGCC
GATGGAGCAGCATGCC		GAAGCCCTCTTTCCGG		ATAGACCCACATGACT	CGAATTGAGCGGGTTA		TTCGCTGTCGAATGCT					GCATCGGTCTGGTTGA		GAGTTTGCACACCTTC	AGCATCACAGACGGAT	CGAGAAGTCTTGCGCT	TCTCCGATCATTCCTA	GCCAACGCAGCAGTGA					CCGTAGGTCAGACCTA		GTGGAAGAGGAAGTAG		AGCCAATCATCGTGCG	CAGATACCATCCTGTC	TAGCACAGTGTCCTAA						AAGTACCTCTCTGGTC		TTGGGCGAGTACAACA	ATGGGAGAGTAATTGG	TTCTTCCCAGAGGACT							TAATCTCTCATGGGAG		TCCATCGTCCATTTCA
GATGGAGCAGGCACTC		GAAGCGACAACACGTT		ATAGACCGTCTCACAA	CGAATTGCATCCGGCA		TTCGGTCCATGGCCCA					GCATCTCCATGACAGG		GAGTTTGCATTCTGTT	AGCATCACAGCTACCG	CGAGGAACACCCGTAG	TCTGCCACATGACAAA	GCCAACGTCCGTCAAA					CCGTTCAGTCCATACA		GTGGAGAGTTCGTAAC		AGCCAATGTCCTCAGG	CAGATACCATCGAAGG	TAGCACATCATGTCAG						AAGTCGTAGAATCGAT		TTGTGTTTCATTTACC	ATGGGAGCAGTTCTAG	TTCTTCCGTAACACGG							TAATCTCTCCTTCACG		TCCCAGTAGACGCTCC
GATGTTGAGCGATGAC		GAAGCGATCTAGAACC		ATAGACCGTGAACCGA	CGACAGCAGATAGCAT		TTCTAGTCAGGCATGA					GCATGATTCACTCGAA		GAGTTTGGTAGTTAGA	AGCATCACAGTCGCTG	CGAGGAACATCAGCAT	TCTGTCGTCCTCTCGA	GCCAGCATCCAGCCTT					CCGTTCAGTTTGAACC		GTGTCCTCAATGCAGG		AGCCAATGTGGTCTGC	CAGATACGTAGGTGCA	TAGGGTTCAACTTGCA						AAGTCGTAGCCGTCGT		TTGTTTGCAAGCGAAC	ATGGGAGGTCAGCTTA	TTCTTGAAGGAGAGGC							TACAACGAGGCTAGCA		TCCCAGTAGCTGAGCA
GATTCGACAAAGCTCT		GAAGGACAGACTCTTG		ATAGACCTCATCGCCT	CGACAGCGTGCCAAGA		TTCTAGTGTGCGGTAA					GCATTAGTCTGCTTTA		GATAGCTCAAAGCACG	AGCATCAGTAAGCAAT	CGAGGCTGTCATCGCG	TCTTAGTCAAAGGGCT	GCCAGGTGTGCTGTCG					CCTAACCTCGAAGCAG		GTGTGGCCAGGCCTGT		AGCCAATTCGGATTAC	CAGATACTCCGTGGGT	TAGGTACCACCCAAGC						AAGTCGTAGCTCGACC		TTGTTTGCACAACATC	ATGGGAGTCATGCTAG	TTCTTGAGTTGGGAAC							TACAGGTTCCGTCCTA		TCCGGGACAATACCCA
GATTCGACAGACAAAT		GAAGGACAGGAGCAAA		ATAGACCTCGGACCAC	CGAGAAGAGAGAGCCT		TTCTAGTTCCATCTCG					GCCAACGCACGGGTAA		GATCACAGTATGCGTT	AGCATCATCTCCGCAT	CGAGTGCCAGGATGAC	TCTTAGTTCATTTCGT	GCCAGGTGTGTAGGAC					CCTAAGAAGTATGATG		GTGTGGCGTGTGATGG		AGCCAATTCTCCATAT	CAGATCAGTGGATCGA	TAGGTACTCAAAGACA						AAGTCGTCAGTCAACT		TTGTTTGCAGTTCTAG	ATGGGAGTCCGATGTA	TTGACCCAGTGCAGGT							TACATTCAGCTGGTGA		TCCTCCCCAGACCAAG
GATTCGAGTATCACGT		GAAGGACAGTAGTGCG		ATAGAGAAGAGGACTC	CGAGAAGAGATGCAGC		TTCTGTAAGTCATTGC					GCCAACGTCTGGTCAA		GATCATGAGGTTTGAA	AGCCAATCACAACGTT	CGAGTGCCATAGCTGT	TGAACGTTCGGATAAA	GCCAGGTGTGTTCCTC					CCTAAGAGTACGCTAT		GTGTTAGCATCCTAAG		AGCCACGAGAGTCCGA	CAGATTGAGAGGGCGA	TAGTGCAAGTCACAGG						AAGTCGTCATAAGCAA		TTTACGTAGACATCAA	ATGGGTTAGCTAGAAT	TTGACCCCACGGGTAA							TACATTCGTATAGGAT		TCCTCCCGTGTTTACG
GATTCGATCTGAGGCC		GAAGGACTCCGATTAG		ATAGAGAAGGATTTGA	CGAGAAGCAGGGCTTC		TTGACCCAGTGCCCGT					GCCAGGTTCCTTGGAA		GATCATGGTCTGTGCG	AGCCAATCACTCCGGA	CGAGTTAAGTGCGCTC	TGAATCGAGCTGACCC	GCCAGGTGTTGCATGT					CCTAAGATCCCAACTC		GTGTTCCAGCCTTGAT		AGCCACGAGATGTTCC	CAGCAATAGCTAGAGC	TATATCCAGTGAGTTA						AAGTCGTGTCCTGTTC		TTTACTGAGCATTTGC	ATGGGTTCAAGCGCTC	TTGACCCGTGACTCTA							TACCCACAGGTTTACC		TCCTCCCTCAGGAAAT
GATTCTTCACACGCCA		GAAGGGTCACACACGC		ATAGAGAAGTTTGAGA	CGAGAAGGTGGCACTC		TTGAGTGTCGAGTTGT					GCCCAGATCGACCAAT		GATCCCTAGGGCCCTT	AGCCAATCATCTTAGG	CGAGTTATCATGAGTC	TGAATCGCAAATACAG	GCCAGTGCATCTCCCA					CCTATCGAGCCAAGCA		GTGTTCCAGTAACGAT		AGCCACGAGTGCGCTC	CAGCACGAGTATGGCG	TATATCCCATGTACGT						AAGTCGTGTGAAGCTG		TTTAGTCAGTACTGGG	ATGGGTTCACAAGGTG	TTGACCCTCGTTCTCG							TACCCACTCGCTGCGA		TCCTCCCTCCACCTGT
GATTTCTGTTGCTGAT		GAAGTAAAGTTGAAAC		ATAGAGAGTGAGGCAT	CGAGAAGGTTAGAGTA		TTGCATTAGCTCTTCC					GCCCGAAAGTCTGGTT		GATCCCTCATCCGTTC	AGCCAATTCCAATCCC	CGAGTTATCCAAGCCG	TGAATGCGTGTGACCC	GCCATGGTCCTCTCTT					CCTATCGCACATTCTT		GTTACAGCAGCGAGTA		AGCCACGCACGAGAAC	CAGCAGCAGTTGTAAG	TATCTGTGTAAGACCG						AAGTCGTTCGCCTTTG		TTTCAGTAGTAACCGG	ATGGGTTGTGGTCTTA	TTGATGGCAAATAGCA							TACCGAAAGCACTAGG		TCCTCGACAGTCTCTC
GCAACCGAGTGCCCGT		GAAGTAACATTAAAGG		ATAGGCTAGATACCAA	CGAGGAAAGAGCATAT		TTGCTGCGTTGGTGTT					GCCCGAACAACTTGCA		GATGACTAGGAGGTTC	AGCCAATTCTGAACGT	CGATCGGGTATCGAAA	TGACAGTCAGCTTTCC	GCCATTCTCATGCAGT					CCTATCGGTCTGTCCT		GTTACAGTCAAGCCAT		AGCCACGGTCCGGTCA	CAGCAGCTCTCACGAA	TATCTTGGTAGCGAGT						AAGTCGTTCGCTATTT		TTTGACTTCGCTTACC	ATGGGTTTCTTCTTCC	TTGCATTCAGAGCCCT							TACCGAACAAGAGTGC		TCCTCTTGTACAAGTA
GCAACCGGTCGCAACC		GAATAGAAGCGTGAGT		ATAGGCTTCCCTAGGG	CGAGTGCGTTAAGGAT		TTGGATGTCCTCTGCA					GCCCGAACAGGCTATT		GATGACTGTCCTATAG	AGCCACGGTTGGTACT	CGATGCGAGAGGCTGT	TGACAGTCAGTAGAAT	GCCATTCTCCTGGGAC					CCTCAACAGTCTGCAT		GTTACGATCACTGGTA		AGCCACGGTGTTAGCT	CAGCCAGAGCATACTC	TATGTTCCATTGACTG						AAGTGAAAGATGGGCT			ATGGGTTTCTTGGGCG	TTGCCTGGTTCAACGT							TACCTGCAGTTGGCGA		TCCTGCAGTGCATGTT
GCACATATCAACGCTA		GAATCACAGTAGGATT		ATATCCTAGTGCAGGT	CGAGTGCTCGAGCCAC		TTGGGATCAGAAGCGT					GCCCGAAGTCTGATAC		GATGACTTCGCTGTTC	AGCCAGCAGCACTCAT	CGATGGCAGCGTACAG	TGACTCCTCCACGTCT	GCCCGAATCAGACAAA					CCTCAACTCCGAGCTG		GTTACGATCATTCATC		AGCCACGTCGAAACAA	CAGCCAGTCCCTTTGG	TATTGCTGTAACGCGA						AAGTGAAAGCAGCCTC			ATGGTTGCAGAACCGA	TTGGGATAGCGGTATG							TACGGGCGTCAATGGG		TCCTGCAGTGCTGCAC
GCACGGTTCTCATTTG		GAATCGTAGCATTGAA		ATATCCTCAAACTAGA	CGAGTTATCCTACACC		TTGGGTAAGCCTCATA					GCCGATGAGGTAGTCG		GATGAGGGTAGGTCAG	AGCCAGCTCGACGAGA	CGATGGCCAAAGGCGT	TGAGGAGCAAATCCCA	GCCGTGATCAGTCACA					CCTCAACTCCGTTTCG		GTTAGACGTACGACTT		AGCCAGCCACGCACCA	CAGCCAGTCCGGACTG	TATTTCGGTGTAGGAC						AAGTGAAAGGCTAACG			ATGGTTGGTCTTACAG	TTGGTTTAGCAGTAAT							TACGGGCTCCCTTCCC		TCCTGCAGTTTCGCTC
GCACTAATCTGGCCGA		GAATCGTTCAGGCGAA		ATCACAGCATGATGCT	CGATCGGAGTCTTGGT		TTGGGTAAGTCTCTGA					GCCGATGTCTGTAAGC		GATGCTAAGGGCAAGG	AGCGATTAGGCTCACC	CGATGGCGTTTGGGTT	TGAGGGAAGATTGTGA	GCGATCGAGATACTGA					CCTCACACACAAGCTT		GTTAGTGTCTTCTTCC		AGCCAGCCATGAGTAA	CAGCCAGTCTAGCCTC	TCAAGACAGGGAGGGT						AAGTGAAAGTCGGGAT			ATGGTTGTCAATCTTC	TTGGTTTAGTCCCGAC							TACGGGCTCGCATGAT		TCCTTCTCACCTTCCA
GCAGCTGTCGAAGCAG		GACACGCAGCACTAAA		ATCACAGTCCAAACCA	CGATCGGGTAGTATAG		TTGGTTTGTAGAGTTA					GCCGTGAAGCATCAGG		GATGCTAGTCTTCAAG	AGCGATTTCGCGATCG	CGATGGCTCAGACCGC	TGATGCACAATGGCAG	GCGATCGTCACCATCC					CCTCAGTAGACCATAA		GTTATGGAGGACGCTA		AGCCAGCTCGACACCG	CAGCGTGCAGAACTAA	TCAATTCTCACACGAT						AAGTGAAGTCAACACT			ATGGTTGTCGTTCAGA	TTGTGGATCAAGCCTA							TACGGTACAGAGTAAT		TCCTTCTTCACTGCTC
GCAGTTAGTACAGAAT		GACACGCCAGTCGCAC		ATCACAGTCGTGAGAG	CGATGCGCAAGCAGGT		TTGTGGACATGCCGAC					GCCGTGACAGTTGTCA		GATTCGACAAGTGGAC	AGCGATTTCGTGGTAT	CGCATAATCAATGCAC	TGATGGTTCACGGAGA	GCGGAAAAGTGCACCC					CCTCAGTAGCCTCTGG		GTTATGGCATCAACCA		AGCGATTAGCGCTTCG	CAGGCCAAGGGAGGCA	TCACAAGAGTTGTCGT						AAGTGAAGTCCACATA			ATGTCCCAGTTGCTCA	TTGTGTTAGTTGAATG							TACGGTATCGCATGAT		TCCTTTCTCAGCTCTC
GCAGTTAGTCAACACT		GACAGCCAGGCATGGT		ATCACGAAGACAGTCG	CGATGCGGTAATCAGA		TTTACCAGTCATTCCC					GCCTGTTCACGACAAG		GATTCGACACATAACC	AGCGCCAAGAAACCAT	CGCATAATCAGACATC	TGATTTCCATGAAGCG	GCGGATCAGTCAGGGT					CCTCAGTTCGCAAGAG		GTTCTATCAAAGAACT		AGCGATTAGGAACATT	CAGGCCAAGTAGACCG	TCACGCTCATCTTCGC						AAGTGAAGTGTTACTG			ATGTCCCCAAATGGCG	TTGTTCAAGTGCCTCG							TACGTCCGTAGCGATG		TCCTTTCTCTTGCAGA
GCATCGGAGTTGCTCA		GACAGCCCAGTAGATA		ATCACGAAGCAGGGAG	CGATGGCCAGACCCGT		TTTAGTCCATGACTAC					GCGATCGCAGTGACCC		GATTCGAGTTCGAACT	AGCGCCAAGTCTCGTA	CGCATGGGTGTCTCCT	TGATTTCGTCCTGGTG	GCGTGCAAGTCGCCAC					CCTCATGAGCGTTCCG		GTTCTATGTCCACAGC		AGCGATTCAACTCCCT	CAGGCCAAGTCGGGAT	TCACGCTGTTGGGATG						AAGTGAATCAGTGTCA			ATGTCCCCACTGAATC	TTGTTCATCAAGGTGG							TACGTCCGTGAGACCA		TCGAACAAGGAACGAA
GCATCTCCACCCTAAA		GACATCACATGACGGA		ATCACGAGTATCGCTA	CGATGGCCATGGTACT		TTTAGTCTCGCTGACG					GCGGATCTCTTGGAAC		GATTCGATCCCAAGTA	AGCGCCACACCCTATC	CGCCAGACAGATCATC	TGATTTCGTCTCCCTA	GCGTTTCCAAATGGCG					CCTCTAGAGAGCTGCA		GTTGCGGAGCTTGTTG		AGCGATTGTATCACGT	CAGGCCATCATTCGGA	TCACTATGTTGCGAAG						AAGTGAATCATAGCAC			ATGTCCCTCAATCGGT	TTGTTGTCAAGCCTGC							TACTGCCAGCGTCAAG		TCGACGGTCGACATAC
GCATCTCTCAAGTAAG		GACATCAGTACACGTT		ATCACTTAGGTGCTTT	CGCAGGTAGCAGCCCT		TTTGACTGTAGTGCGA					GCGTGCAAGCGACCCT		GATTCTTTCGTCGACG	AGCGCTGCACATGTTG	CGCCATTAGACGATAT	TGCAGATAGCAAATCA	GCTACAAGTCGGCACT					CCTCTAGGTGACTCTA		GTTGCTCAGGTTTACC		AGCGCCACAAAGGCAC	CAGGGCTCAGAAATTG	TCACTCGCAATCGAAA						AAGTGAATCGATTGGT			ATGTCCCTCCGATAAC	TTGTTTGGTTCTGACA							TACTTCACAGCTGGTC		TCGCTCAAGCTTTCCC
GCATGATTCTGACAGT		GACATCAGTCCGACGT		ATCACTTCAGTTAGAA	CGCAGGTTCATTGGTG		TTTGGTTGTCCAGAAG					GCGTGCAGTAGAATAC		GATTGGTAGCGAGTCA	AGCGCTGTCCCGAGAC	CGCCATTGTAAGATCA	TGCAGGCTCATGCCCT	GCTACCTCACTAACCA					CCTCTCCAGTGGTTCT		GTTGCTCGTTACCGTA		AGCGCCAGTGGTTCTA	CAGGGCTGTCATTCCC	TCACTCGCATCCGTGG						AAGTGAATCGATTTCT			ATGTCTTAGGACAACC	TTTACGTAGCACTGGA							TACTTCATCAGTGTGT		TCGCTCAGTCCGGTCA
GCATTAGAGCACCGTC		GACCAATCAACTAGAA		ATCACTTCATTGGCAT	CGCATAAAGAAGGGAT							GCTACAAAGCCAGAGT		GATTTCTAGTAGGGTC	AGCGCTGTCGTACCTC	CGCGTGACACTATCCC	TGCAGGCTCCAACTGA	GCTACCTGTCGACTTA					CCTCTCCCACCTCTGT		TAACCAGCAGGCTTGC		AGCGCTGAGATAGGGA	CAGGGCTTCCATAGGT	TCAGGGCCAGCACAAG						AAGTGAATCTAATTCC			ATTACCTAGTTCCAGT	TTTACGTGTTAGTTCG							TACTTCATCTAAACGC		TCGCTTGTCACCATCC
GCCAACGGTTGCATGT		GACCCAGTCAGGAGAC		ATCACTTGTCTAGGCC	CGCATAAAGGTCGTAG							GCTACAACATATGAAG		GCAACATTCCATTGGA	AGCGTATAGCAACAAT	CGCGTGAGTGATTCTG	TGCAGTACACTCAGAT	GCTGCAGAGTGCACCC					CCTGCATTCAGTCAGT		TAACCAGTCTTAATCC		AGCGCTGAGTAAGAGG	CAGGTATTCAAGAGTA	TCAGGTATCACCGGGT						AAGTTCGAGAGCAGCT			ATTACCTGTGCATGAG	TTTACTGGTCGACTTA							TACTTGTAGGAGTATT		TCGGGACCATAATCCG
GCCAGCAAGGTATAGT		GACCCTTCATGACTAC		ATCACTTGTGACTAAA	CGCATGGAGAGAGCAA							GCTACAATCATCTACT		GCAACATTCTTTCTAG	AGCGTATAGCAATTAG	CGCGTGATCTACCAGA	TGCAGTACAGGCGTTC	GCTGGGTCACAGCATT					CCTGCATTCGTTCTAT		TAACTTCCAGACGATG		AGCGCTGAGTAGTCTC	CAGTGCGGTGCTTCAA	TCAGGTATCTATTTCG						AAGTTCGAGCCTATCA			ATTACCTTCTGTACAG	TTTACTGTCGGTCACG							TAGAGTCGTACAAGCG		TCGTCCACAGCTCTGG
GCCAGCACAGAACTCT		GACCGTGGTTGTACGT		ATCACTTGTTCGTAAC	CGCATGGTCAGCCCAG							GCTACAATCGCTGTCT		GCAACCGAGCCGCTTG	AGCGTATCACCAATTG	CGGAACCAGTAACAGT	TGCATGAAGCTCGTGC	GCTGGGTTCCACCTGT					CCTGTTGGTCCTGTTC		TAACTTCGTTAATGAG		AGCGCTGCAAGCCCAC	CAGTTAGGTCGCTCGA	TCATCCGAGCAAATCA						AAGTTCGCACAAGCTT			ATTACTCCACAGAGCA	TTTAGTCCATCAGCAT							TAGATCGTCGAGAAAT		TCGTGCTCATCAGCGC
GCCAGGTGTTTGTTCT		GACGCTGCAAGACGAC		ATCACTTTCTTGAGCA	CGCATGGTCGCGATCG							GCTCAAATCTCGCTTG		GCACATAAGCTCTTCC	AGCGTCGGTCGACGCT	CGGAACCCACCTCGTT	TGCATGACATTAAAGG	GCTTGGGCAAGTGCTT					CCTTCAGAGCGCATCC		TAACTTCTCGCTGACG		AGCGCTGGTACTCGCG	CAGTTAGTCAACGAGG	TCATCCGGTTCGTTCC						AAGTTCGCACGCACCA			ATTACTCTCGTCCTCA	TTTCACATCGTCAACA							TAGGAGGGTTTCTATC		TCGTGCTCATCATTGG
GCCAGTGTCTAACGGT		GACTATGCACATTACG		ATCAGGTAGGATGTTA	CGCCAGAAGCGAGGAG							GCTGAATAGATGCTAA		GCACGTGAGACTTCAC	AGCTACAAGGACTATA	CGGAACCGTTGATGTC	TGCCGAGTCGCTCCTA	GCTTGGGGTCTGCAAT					CCTTCAGTCGAACGCC		TAAGCACTCCAGTGCG		AGCGCTGGTCGGAAAC	CAGTTCCAGATTAGTG	TCATGTTCAGGTCCGT						AAGTTCGCACTATCCC			ATTCACTAGCCATCCG	TTTCAGTGTTCTAAGC							TAGGGTTGTCGCATCG		TCGTGCTTCTATGCCC
GCCATGGAGGAGAGTA		GACTCAAAGGAGAGTA		ATCAGGTAGGGTACGT	CGCCATTGTGGTCCCA							GCTGAATCAAGTTGGG		GCACGTGCATAGATGA	AGCTACAAGGTCCTGC	CGGAACCTCATGGAGG	TGCGGGTTCCTAGCCT	GCTTTCGCAAGGTCAG					CCTTCAGTCGACATTG		TACAACGGTTAAACCC		AGCGCTGGTTCCATTT	CAGTTCCGTTCAACGT	TCATGTTTCACGAACT						AAGTTCGCATACCAGT			ATTCACTAGGTTCCAT	TTTGACTAGTATGACA							TAGGTACAGGGCGAGA		TCTACATAGGCCCGTT
GCCATGGAGTGCAACG		GACTCTCAGCCTTTGA		ATCAGGTGTCCTGTTC	CGCGTGAAGGCACTAG							GCTGGGTGTCAGACGA		GCACGTGTCTTCGATT	AGCTACAAGTGGAAAG	CGGAACCTCGCTCTAC	TGCTCCATCGAGGCAA	GCTTTCGCAGTTAGAA					CCTTGTGAGATACAGT		TACACCCCACTACACA		AGCGTATCAACCACGC	CAGTTCCTCACCGGTG	TCATTACCATTGAGCT						AAGTTCGCATGTCAGT			ATTCACTCATGACAGG	TTTGATCTCCAAGCTA							TAGGTACCAATAACCC		TCTACCGCAGGCACTC
GCCATTCAGAGAAGGT		GACTCTCGTGCTGTCG		ATCAGGTGTTGTTTGG	CGCGTGAAGGCATCAG							GCTTTCGCAACGTATC		GCAGCCATCAGAGCAG	AGCTACACACTTCCTG	CGGAATTCACGGCGTT	TGCTCGTAGGTACCTT	GCTTTCGGTACGGATG					CCTTGTGCACACAGCC		TACAGGTAGCTGACTT		AGCGTATTCACGGAGA	CATACAGAGAGCCGAT	TCATTCATCACGATAC						AAGTTCGGTACAACGG			ATTCACTGTCTTGGTA	TTTGGTTAGCTCCATA							TAGGTTGAGTCATCGT		TCTACCGGTGCGAGTA
GCCCGAACAGCACAAG		GACTCTCGTTGAAGTA		ATCAGGTTCGAAGAAT	CGCGTGACAATTGCAC							GGAAGTGTCTGTTCAT		GCAGGCTTCAATCGGT	AGCTACATCGTCAACA	CGGAATTTCATAGACC	TGCTGAAAGTTATGGA	GCTTTCGGTGCAATAA					CCTTGTGGTCATCTAG		TACCTCGCAAGAGGTC		AGCGTCGCAGGTCCCA	CATACAGCAAGACCTT	TCATTTGCAATTCTCT						AAGTTCGGTATACCTG			ATTCACTGTGACGTCC								TAGGTTGTCGTAACCA		TCTATACCAAGTCCAT
GCCGATGCAGTCGTTA		GACTGATTCCGCGGAT		ATCATTCCACAAGTTC	CGCGTGACACTGAGGA							GGAATGGAGGACTAAT		GCAGTTATCCACACAA	AGCTCAAGTACGTGTT	CGGAATTTCTAGTACG	TGCTGAAGTCGTCGGT	GGAACCCTCCCGAGGT					CCTTGTGGTGGGTTGA		TACCTCGCAGTCAGTT		AGCGTCGGTGATACAA	CATACAGGTTCCATTT	TCCACGTGTCAGGCAA						AAGTTCGGTATAGCTC			ATTCACTGTTGATGTC								TAGTGCATCTCGCGTT		TCTATCAAGTGCACAG
GCGATCGCAAACTAAG		GACTTCCTCACTAGCA		ATCATTCGTGCCCTTT	CGCGTGACAGGTAGTG							GGAATGGGTTACCCTC		GCAGTTATCCGTACGG	AGCTCAATCCGGTAAT	CGGACACCATGCACTA	TGGAACTTCTCTCTTC	GGAAGTGTCCGAGAAG					CCTTTGGAGGCCACTC		TACCTGCCAGTCGGAA		AGCTACAAGATAACGT	CATACCCAGTTGTAGA	TCCAGAAGTTGCATTG						AAGTTCGGTTTGGCTA			ATTCACTTCTTAAGGC								TATATCCGTAGTCCTA		TCTATCACAGCACAGA
GCGGAAATCTCCGAAA		GAGAAATTCTGTCAGA		ATCATTCTCAGGGATG	CGGAACCTCCGGGACT							GGAATGGTCTGCGGAC		GCATGATTCTCTTCAA	AGCTCAATCTTTGCGC	CGGAGAAGTCATTCCC	TGGATGTGTGTAGTGG	GGAATGGAGGTCCGAA					CCTTTGGGTTTAGACC		TACGCTCCAAGTACCT		AGCTACAAGTCACAGG	CATACCCGTACCACGC	TCCAGAATCGCTACAA						AAGTTCGTCCGCTGTT			ATTCAGGCAACGGCCT								TATCAGGCAGCTGGTC		TCTCAGCCACTTGTCC
GCGGATCGTATCGCAT		GAGACCCAGTGAACAT		ATCCACCCATGGGCAA	CGGACACAGAGTGTGC							GGAGATGAGGTCTGGA		GCCAACGGTTCGAGCC	AGCTTCCAGCTAAACA	CGGAGAATCGAAACAA	TGGATGTTCATTTGGG	GGAGATGAGTCTTCGA					CCTTTGGTCTCGTGAA		TACGCTCGTCTGCAAT		AGCTACACAAACAGGC	CATACCCGTTTAGTCG	TCCATGCTCCGTGGTG						AATAGAGAGAACTTCC			ATTCAGGCACTGTTCC								TATCGCCAGAGGTGCT		TCTCCGACATCGTTCC
GCTACAACAATCGTCA		GAGACTTAGATTGCGG		ATCCACCTCGCCGTGA	CGGACACAGTATAGGT							GGAGATGCATTAAGCC		GCCAGCACATGTCTAG	AGCTTCCAGGTGCTAG	CGGCAGTTCGATCCCT	TGGGATTCACAGCTGC	GGAGATGGTGAGAGGG					CGAAGGACATCTTAGG		TACGCTCTCATTCTTG		AGCTACACAAATAAGC	CATACTTAGACCCGCT	TCCCACAAGGCACTCC						AATAGAGAGACTCGAG			ATTCAGGTCCTCGATC								TATCTGTCAGAGTGTG		TCTGCCAGTGTACAGG
GCTACCTCAGTTGGTT		GAGACTTTCTATTTCG		ATCCATTAGTCGAGGT	CGGACACTCCTTATAC							GGAGGATAGCACTCTA		GCCAGCATCACGGTCG	AGCTTCCCACTAGGTT	CGGGACTGTAGTGGCA	TGGGTTAGTGTAGCAG	GGAGGATCAACACGTT					CGAAGGATCCAGTGCG		TACGTCCCAGGTCCCA		AGCTACACAGGAGGAG	CATACTTCAGGCATGA	TCCCACAGTCTGATAC						AATAGAGAGGTCGTGA			ATTCAGGTCGACGCTG								TATCTGTGTGTATTGC		TCTGTCGCACACCGAC
GCTGAATAGACATGCG		GAGAGGTGTATCGTTG		ATCCATTGTATCGTGT	CGGAGAAAGTCCGCGT							GGAGGATAGCTACAAA		GCCAGCATCCCTAGGG	AGCTTCCGTAGCCCTG	CGGGACTGTATCGCGC	TGGTGATGTGTTCATG	GGAGGTATCATGACAC					CGAAGTTGTGTCTAAC		TACTTACCATACATCG		AGCTACACATACTGAC	CATACTTTCACCGACG	TCCCATGCATGAGGGT						AATAGAGCAACCACGC			ATTCATCCACAGCCTG								TATTGCTAGATTACCC		TCTTCCTAGCTCCCTT
GCTGAATGTCTGTGAT		GAGAGGTTCGGTCAGC		ATCCCTGAGCACGTCC	CGGAGAAGTGCACATT							GGAGGATAGGATTTCC		GCCATTCCATCCTTCG	AGCTTCCGTATCATGC	CGGGCATTCTCAGTCC	TGTAACGGTGGAAGTC	GGAGGTATCCTATTTG					CGAATTGTCTGAGATC		TACTTGTTCACCGGGT		AGCTACACATAGTCGT	CATACTTTCCACGGAC	TCCGAAAAGATCCTAC						AATAGAGCAGAATTCC			ATTCATCCAGGAGACT								TATTGCTGTATTCCGA		TCTTCCTCAATCGCAT
GCTGCAGTCATCGTAG		GAGAGGTTCTCATTAC		ATCCCTGCAAGCACAG	CGGGACTAGTAGGGTC							GGATCTACACTAGTAC		GCCCAGAAGACTGTTC	AGCTTCCGTCGAGTGA	CGGGTCACAAGAATGT	TGTAAGCAGTGATTCC	GGATCTATCGGTAACT					CGACAGCAGGCATCTT		TAGACCAAGTGGTGAC		AGCTACAGTATCGTGT	CATAGACAGCCGTAAG	TCCGAAATCGATACGT						AATAGAGGTCCTCAGG			ATTCCATAGAACAAGG								TATTGGGTCGACGACC		TCTTCCTCACGCGCAT
GCTTCACGTGCTGCAC		GAGATGGGTTGGCTAT		ATCCGTCAGTATGAGT	CGGGACTTCGTGCACG							GGATGTTTCTGCTCTG		GCCCAGATCTGGTGCG	AGCTTCCGTTTACTTC	CGGGTCACATGGCCAC	TGTAAGCTCGCCTCTA	GGATGTTGTACAAGCG					CGACAGCGTATACAGA		TAGACCAGTCGTTATG		AGCTACAGTTAAAGTG	CATAGACCATGCCGCA	TCCGTGTTCAGCACCG						AATAGAGTCAACGTGT			ATTCCATAGGTTGCCC								TATTTCGAGGGAGAAT		TCTTCCTCAGCCGTCA
GCTTGGGTCTGGAAGG		GAGCCTGGTCGAATGG		ATCCGTCCACTCAAGT	CGGGCATAGCCGGAAT							GGCACGTGTGCGAGTA		GCCCGAAGTCTCCCTA	AGCTTCCTCACGACTA	CGGGTCATCAGCGTCG	TGTCCACCATAAGCGG	GGCACGTCATAGGTTC					CGACAGCGTCAACCAT		TAGACTGAGCCGATCC		AGCTACAGTTCGGCGT	CATAGACTCCGATGTA	TCCTAATTCATAGCAC						AATAGAGTCAATCAGC			ATTCCATCAAACACGG								TCAAGACAGTCGAATA		TCTTCCTTCTGCCCTA
GCTTTCGAGAGCGACT		GAGCTGCAGTTGTCAC		ATCCGTCCACTTGTCC	CGGGCATCAGCTAACT							GGCACGTTCACGGGAA		GCCGATGTCTGCACCT	AGCTTCCTCACTGGTA	CGGTCAGGTTTGTGGT	TGTCCTGAGCGTCGAA	GGCGTCAAGTCAAGCG					CGAGAAGAGCGGTAGT		TAGACTGGTCCACACG		AGCTACATCTCCACTG	CATCAAGAGATGGTCG	TCCTCCCGTGCCCAGT						AATAGAGTCATTCCTA			ATTCCATGTCGCATGC								TCAAGCAAGATCGGTG		TGACAGTCACCGAATT
GGAACCCAGTTGCCTA		GAGGCCTGTAGAGGAA		ATCCGTCGTACAAGTA	CGGGCATGTAGATTAG							GGCTTGGAGTATTAGG		GCGAGAATCGCCTTTG	AGCTTCCTCGATAACC	CGTAAGTAGCGCCCAT	TGTCCTGGTCACTGAT	GGCGTCAGTCTTTCTA					CGAGAAGGTTCGGTAT		TAGGAGGCATACAGCT		AGCTCAAAGGGCCCTT	CATCAAGAGTCGCTAT	TCCTCGACAACGGCCT						AATAGAGTCCGCCTAT			ATTCCATTCCCATGGG								TCAAGCATCAATGCAC		TGACCCTGTCACCGAC
GGAACCCCACTCATAG		GAGGGATAGTCAACAA		ATCCTATAGTCCCTAA	CGGGCATGTCACGTGC							GGCTTTCGTCGAGTTT		GCGATCGGTACAGAAT	AGGAAATCAATAGTGA	CGTAAGTTCACCGGGT	TGTCCTGTCGACCCAG	GGCTGTGTCGTGGACC					CGAGGAAAGCATCCCG		TAGGAGGTCGATAACC		AGCTCAACATCAGTCA	CATCAAGGTACTAGCT	TCCTCTTCATGTGCTA						AATAGAGTCGCCAGTG			ATTCCCGGTAACGATA								TCAATCTTCTGCGGAC		TGACTCCGTACGTGTT
GGAACCCGTGGCTTAT		GAGGGTACACAACCGC		ATCCTATGTGTGTCCG	CGGGCATTCCAGTACA							GGGAAGTGTATGCGTT		GCGATCGGTCATGGCC	AGGAAATTCCGAACGC	CGTAAGTTCGGACGTC	TGTGAGTTCCTCACTG	GGCTTGGAGACGCTCC					CGAGGAATCGTTCCTG		TAGGGTTCAGGAGACT		AGCTCAAGTTATCTGG	CATCAAGTCACCACAA	TCCTGCACAAAGTATG						AATAGAGTCTGGGAGA			ATTCCCGGTGCTCGTG								TCACACCAGGGTGGGA		TGAGCGCGTGCGCTCA
GGAACCCTCTCAGAAC		GAGGGTATCCTCTAGC		ATCCTATTCACGGGCT	CGGGCATTCGTGCACG							GGGACAAAGTGATAGT		GCGGAAAAGCTGTCCG	AGGAAATTCTGCTTTA	CGTAATGCATCCGTTC	TGTGATGAGAATAACC	GGCTTGGCAAAGGGCT					CGAGGCTCATCTTCGC		TAGGTACCAGCAGTAG		AGCTTCCCAATACCCA	CATCCCAGTCAAGCGA	TCCTGCATCGAGCCTG						AATCACGAGAACCCGA			ATTCCCGTCGTAGTCA								TCACACCAGTACCCTA		TGAGCGCTCGAGAAAT
GGAAGTGAGCAGCGAT		GAGTCATAGATTGGGC		ATCGCCTGTCCGGACT	CGGGTCAAGTAGTCTC							GGGACCTAGTGACCTT		GCGGATCCAAAGTGTA	AGGAATAAGGAGGTTC	CGTCAAAAGCTTACGT	TGTGATGAGCCTATTG	GGCTTGGTCCCGAAAT					CGAGTGCAGTGGTTCT		TAGGTTGCAATGTCTG		AGCTTCCCACCTGAAT	CATCCCATCTACGCGG	TCGAAGTTCACACCCT						AATCACGAGACTACCT			ATTCCTAAGATGCAGC								TCACATTCATGTTTGG		TGAGGTTGTATGGAGC
GGAATCTCATCTCATT		GAGTCATCAAACACCT		ATCGCCTTCGCAGATT	CGGGTCAGTTTGAACC							GGGAGTAAGAGCCCAA		GCGTGCAAGACATACA	AGGAATAAGGGTGAAA	CGTCAAACAGTTCTAG	TGTGCGGCATCAGCAT	GGCTTTCCAATTGGTC					CGAGTGCCAATAGGGC		TAGGTTGTCTTTCCGG		AGCTTCCCACGAGAAC	CATCCGTAGCCTCAAT	TCGACCTCATGGCCAC						AATCACGAGGAATCGC			ATTCCTAAGCGCTTCG								TCACATTGTATCGCTA		TGAGTCACAGCTAACT
GGAGAACAGTTAACAG		GAGTCATCAAAGGGTC		ATCGTAGGTGCAACAG	CGGGTGTCAGAATCGG							GGGAGTAGTTACCCAA		GCGTTTCAGCGAATGC	AGGAATAAGTTAGAAC	CGTCAAAGTACCGGCT	TGTGCGGGTTGCATAC	GGCTTTCGTAGCGCTC					CGAGTGCTCCGGCAAC		TAGTGCAAGTCGAAGC		AGCTTCCCAGTGAGCA	CATCCGTCACAAGGTG	TCGACCTTCTGCATAG						AATCACGAGTTCCATG			ATTCCTATCCATTCGC								TCACGCTTCAGCAATC		TGAGTCATCCCATAGA
GGAGATGAGCCTCAAT		GAGTCATCAAGTTCCA		ATCGTCCAGTAAGGGA	CGGGTGTCATGCAGGA							GGGATCCAGTACTCGT		GCGTTTCAGGCAGGTT	AGGAATACAGTTTCGA	CGTCCATTCGGTTCAA	TGTGCGGTCTCTAGGA	GGCTTTCTCTATTGTC					CGAGTTAAGACCTTTG		TAGTGCACAACCACGC		AGCTTCCGTTTGGCTA	CATCCGTTCCTTGGAA	TCGACGGAGTCTGGAG						AATCACGCACAGCTTA			ATTCCTATCCGTATGA								TCACGGGAGCGCATCC		TGATCAGAGATGTTAG
GGATCTACATCCGATA		GAGTCATTCACTGTTT		ATCGTCCCAAATGATG	CGGGTGTGTCTTCATT							GGGATCCTCAGGCGAA		GCGTTTCTCTGGGCCA	AGGAATATCACGGGCT	CGTGAATCAAGCAGGT	TGTTCCGCACCTGCGA	GGGAAGTAGGTGCATG					CGAGTTAAGCATCAGG		TATCAGGAGCGATTCT		AGCTTCCTCCACCTGT	CATCGCTCAGGAGGAG	TCGACGGTCCTCTTTC						AATCACGCAGATCATC			ATTCCTATCTTCTGTA								TCACTCGAGAAATTCG		TGATGCAAGTATAGAC
GGATGTTCACATACTG		GAGTCTAGTCGTACAT		ATCGTCCTCAAGAATG	CGGGTGTTCCCATAAG							GGGATCCTCTTCACAT		GCTACAAGTAGCTAAA	AGGACGAAGGAACTAT	CGTGAATGTCATGCAT	TGTTCTAGTTCTTCAT	GGGAAGTGTGCTGCAC					CGAGTTAGTCGTCGGT		TATCGCCAGTGCAACG		AGGAAATCAGCCGGTT	CATCGCTGTTATGTCG	TCGATTTGTCACCGCA						AATCACGCAGCATCTA			ATTCGTTAGAGAACCC								TCACTCGAGGTGATAT		TGATTTCGTTACCTTT
GGATGTTCACCGAATT		GAGTGTTAGCAGGTCA		ATCGTGACACCAAATC	CGGTCAGCACCTCTAC							GGGATGACAACATACC		GCTACAATCGTGTGGC	AGGACGACATGGGTTT	CGTGAATTCCTTATAC	TGTTGGAAGCGACTTT	GGGACAACAGCAGGAT					CGATCGGAGGGCAACT		TATCTGTTCTGTAAGC		AGGAAATGTACTCGCG	CATCGCTTCGCCTAGG	TCGCACTCACAGAAGC						AATCACGCAGGCTTGC			ATTCTACGTCCACAGC								TCACTCGAGTGAGTGC		TGCACGGTCGCTTACC
GGATGTTCAGCTATAC		GAGTTACCAGTAGATA		ATCGTGAGTCCCGGTA	CGGTCAGCAGTAGTTC							GGGATGAGTTATGGTC		GCTACCTTCGGCTATA	AGGACGAGTACCAGAG	CGTGATAAGCGTGAGT	TGTTGGAAGGCATTTC	GGGACCTAGCAGTCTT					CGATGGCGTGGTCTAT		TATCTTGTCCGCAAAT		AGGAAATGTTCACGAT	CATCGTCAGAGTGAAG	TCGCACTTCAAGAATG						AATCACGCATGAAGCG			ATTCTACTCTGCCCTA								TCAGCAACAAGGTCGA		TGCAGTACAGGCTCTG
GGCACGTCAGAACTCT		GAGTTGTCAGAGGGTT		ATCGTGAGTGCTCCGA	CGGTCAGGTACTGACT							GGGCCATCATCCGGTG		GCTCAAATCGCTCTCA	AGGACGAGTAGTAAGT	CGTGATACATTGTGCA	TGTTGGATCCATAGGT	GGGACTCAGTACTCGT					CGCAGGTAGGTCACTT		TATGTTCAGATGGGCT		AGGAAATTCTCACCCA	CATCGTCCAGAACTTC	TCGCACTTCTGCGGGT						AATCACGGTACGCTTA			ATTCTTGGTAGCTGCC								TCAGCCTCATATGGCT		TGCAGTAGTAGACTGG
GGCAGTCAGACTTAAG		GAGTTGTGTAACATAG		ATCGTGATCCATTTCA	CGGTCAGGTACTTGTG							GGGCCATTCGGACGTC		GCTGAATAGTCAGCGA	AGGACGAGTCGAATTC	CGTGTCTCACCAGGTC	TTACAGGGTTTGAACC	GGGACTCGTGAACTAA					CGCAGGTCATACCACA		TATGTTCCACTACACA		AGGAAATTCTCTCTTC	CATCGTCCAGATCCTA	TCGCAGGAGCGGGTAT						AATCACGGTCTCACAA			ATTCTTGGTTTGTTCT								TCAGCCTTCGACCACG		TGCAGTAGTCTATGAC
GGCTGTGGTGCGTTTA		GATAGCTAGCCTTTGA		ATCTCTAAGCAATTCC	CGTAAGTTCTCTCTAA							GGGCGTTGTGTACAGG		GCTGAATCAACTTGGT	AGGACGAGTTGCCAAT	CGTGTCTCAGAGTGTG	TTACGTTCACGTGAGA	GGGCCATCATGAAGCG					CGCAGGTGTCACATTG		TATTGCTTCCGTACGG		AGGAAATTCTCTGACC	CATGCAACAACCGATT	TCGCAGGTCTCCCATG						AATCACGGTGCATGAG			ATTGGGTAGCATAGGC								TCAGGTAAGTCTCTGA		TGCGATAAGAAGGTAG
GGCTTTCCAGTCGCAC		GATAGCTCACTCCTTG		ATCTCTACAACTACGT	CGTAATGCATGCCATA							GGGCTACTCTGAGAGG		GCTGCAGGTGTATACC	AGGACTTAGAAGCGAA	CGTGTCTGTCGTGGAA	TTACTGTGTGTGACCC	GGGCCATTCAGATGCT					CGCATAACAAGCTACT		TCAAGACGTGTGCCTG		AGGAATAAGCACTGGA	CATGCAAGTGTCATCA	TCGGGCACACGTACAT						AATCACGGTGGTCCCA			ATTGGGTCATTAAAGG								TCAGGTAGTTTATGCG		TGCGATAAGTATTCCG
GGCTTTCGTGTCTTAG		GATAGCTGTCACAGAG		ATCTCTAGTCGAGTTT	CGTAATGTCAACACGT							GGGCTCAGTTCGGACC		GCTGGGTCAGTAACGG	AGGACTTCAATCTCTT	CGTTAGACAGAGATTA	TTACTGTGTTGCATAC	GGGCGTTAGCCAGTAG					CGCATAATCCTAGCCT		TCAAGACTCATTTACC		AGGAATAAGGGTTAAT	CATGCGGGTTGCGTAT	TCGGGCAGTCAGATTC						AATCACGGTTCCTTGC			ATTGGGTGTCGCAACC								TCAGTTTAGTGTACCT		TGCTCGTGTGGTCCCA
GGGAAGTCAATAGTCC		GATCAGTCAACGTAAA		ATCTTCACAACATCGT	CGTAATGTCTTCTAAC							GGGTAGACAGTCGCTG		GCTGGGTGTCTGATCA	AGGACTTCAGTTGTTG	CGTTAGAGTCATAGTC	TTAGGCAAGTCTCGTA	GGGCGTTAGCCATATC					CGCATGGAGCAAATCA		TCAAGTGGTGAATGTA		AGGAATACAAAGCAAT	CATGCGGTCATCGCTC	TCGGGTGCACATTACG						AATCACGTCAAAGGAT			ATTGGGTTCAACCGAT								TCATGAGCAGGCTCTG		TGCTCGTTCGCTGTTC
GGGACAAAGAGGCCAT		GATCAGTTCCATAGGT		ATCTTCACAATGTGGG	CGTAGTATCATCTCTA							GGGTGAATCAAACCTG		GCTGGGTTCATGTCTT	AGGACTTGTAGCCAGA	CGTTCTGAGTAACAGT	TTAGGCACAGCTGAGA	GGGCTACAGTTGGCGA					CGCATGGTCCAAACCA		TCAATCTGTACTAACC		AGGAATAGTTCTCGTC	CATGCTCAGGTGCTTT	TCGGGTGTCGTTAGTG						AATCACGTCCTCAGGG			ATTGGGTTCTCCAAGA								TCATGCCCACAAACGG		TGCTGAACAACGCATT
GGGACAACACCTGATA		GATCATGGTACGTGTT		ATCTTCAGTAACGATA	CGTCAAAAGTGGAAAG							GGGTGTCCAGAATCGG		GCTTCACTCACGGGCT	AGGACTTTCGGTCGGT	CTAACCCTCTATGTGG	TTAGTCTGTTTACGAC	GGGTAGATCTCGAACA					CGCATGGTCTGTTCAT		TCAATCTTCACCTGTC		AGGAATAGTTGTGCCG	CATGCTCCATCACGGC	TCGGTCTGTAATGCTC						AATCACGTCGACCAAT			ATTGTTCAGGTTCCGC								TCATGCCGTCTACAGT		TGCTGAAGTAGGCTCC
GGGACAAGTGACCGTC		GATCATGTCTCCGAAA		ATCTTCAGTGTGGTCC	CGTCAAACAATCGAAA							GGGTTATAGCATTTGC		GCTTGGGTCTTTGGAG	AGGAGGTCACGCTGCA	CTAACCCTCTTAGCAG	TTCAATCCACACGGTC	GGGTCACGTGTAGTGG					CGCCAGAAGGCATGGT		TCACACCAGGGCCTCT		AGGAATATCAACTGGT	CATGCTCCATGGTACT	TCGTGGGCAAATGGAT						AATCACGTCGCAGAGA			ATTGTTCCATAATGCC								TCATGCCTCCATACAG		TGCTGAATCCTTATCA
GGGACCTTCCGAAATC		GATCGTATCCCGAACG		ATGAAAGCACCCTCTA	CGTCAAAGTAGACAAT							GGGTTATTCGACACCG		GGAAGTGGTTGTATGC	AGGAGGTCAGCATTGT	CTAAGTGAGACTGAGC	TTCATGTGTTGCGGAA	GGGTCACTCGCAATTG					CGCCATTCAAGCCTGC		TCACACCCAACCAGAG		AGGACGAAGATGATTG	CATGGATGTTGGTGTT	TCGTGGGCAGAAATTG						AATCGACAGGATTACA			ATTGTTCCATGACTGT								TCATGGAGTGGACTAG		TGCTTCGTCAGCGGAA
GGGACTCAGCGGACAT		GATGACTAGCGCTGAA		ATGAAAGGTCATGCAT	CGTCCATAGTGTTGAA							GGGTTTAGTCGAGTGA		GGAATCTTCGAAGGAC	AGGAGGTTCGGTAAGG	CTAAGTGAGGTCGTGA	TTCATGTTCTTCACGC	GGGTGTCGTTAAGACA					CGCCATTCATGTACGT		TCACACCGTCCATACA		AGGACGAAGCCTCGTG	CATGGTAAGATTCGCT	TCTAACTGTTGTAGCT						AATCGACAGTGGATAT			ATTGTTCGTTACACTG								TCATGTTAGGCATCAG		TGCTTCGTCCTCAGAA
GGGATCCGTGGGATTG		GATGACTAGTTATGGA		ATGACCAAGGCATTTC	CGTCCATGTCGACTTA							GGTAACTTCATCCTGC		GGAGAACAGCTACTGT	AGGATAAAGCACTAAA	CTAAGTGGTAACGTTC	TTCATTGAGGCGCTTC	GGGTTATTCGAGTGGA					CGCGTGAGTACCCACG		TCACACCTCTAAGAAG		AGGACGAAGGTAGACC	CATGGTAAGCCGTAAG	TCTAACTTCTATTTCG						AATCGACAGTTAACGA			ATTGTTCTCGGAGTGA								TCATGTTCAAAGGCAC		TGCTTGCCAGCTCTGG
GGGATCCTCAGCAATC		GATGCTATCACATTGG		ATGACCACAACTACGT	CGTGAATCAGAGGAAA							GGTAATCAGGCAGTCA		GGAGATGCAGACGGAT	AGGATAACACACCGCA	CTAAGTGGTCAGGTAG	TTCATTGGTCTCGACG	GGGTTTATCGCAGTCG					CGGAACCCACGCGCAT		TCACATTAGAAAGTCT		AGGACGAAGTTAACGA	CATTCATAGCGACTTT	TCTACCGGTATGACAA						AATCGACCAACGGCTC			ATTTACCAGGCCGCTT								TCATGTTCAATGAAAC		TGGAACTTCTGGTCAA
GGGATGAAGTATGGCG		GATTGGTAGAGTGTGC		ATGACCACAGGAGGAG	CGTGAATCATAGACTC							GGTAATCAGGCATCAG		GGAGATGTCCTGGGAC	AGGATAACAGGTTCCG	CTAAGTGGTCCATAGT	TTCATTGGTTGGTAGG	GGTAACTCATAAGCGG					CGGAACCTCTGCTAGA		TCACATTTCAGCCTTC		AGGACGACACCGTGCA	CATTCCGCACGTCTCT	TCTATCAAGGCCCACT						AATCGACCACCCATAA			ATTTACCTCTCATTAC								TCATGTTGTCGTATTG		TGGGAGACACGCCAGT
GGGATGAGTCCAAAGG		GATTGGTTCACTACGA		ATGAGGGCAGTTGGTT	CGTGAATTCGGAGCAA							GGTAGAGAGAACCGCA		GGAGCAACACTAACGT	AGGATAAGTGGTAATA	CTAAGTGGTCGATTCA	TTCCACGGTGGTCCCA	GGTAACTGTCGCGGTT					CGGAATTAGGCTGAAC		TCACGGGCAACCACGC		AGGACGACAGAGTCTT	CATTCCGCACTCTCGT	TCTCACGTCTGCGGAC						AATCGACCACGCCACA			ATTTCACAGTTCAACC								TCATTACAGACGCTCC		TGGGATTTCTTACGTT
GGGATGATCGTTCTAT		GCACATATCCAACTAG		ATGAGGGGTGGATGAC	CGTGAATTCTTTGCTA							GGTAGAGGTGGATGAC		GGAGCAATCCATGCAA	AGGATAAGTGTGGACA	CTACATTAGTGGAAAG	TTCCTAAAGACAGCTG	GGTAATCCAATACCCA					CGGACACTCTTCCCGA		TCACTATGTTGCCAAT		AGGACGAGTGTTCATG	CATTCTAAGCACGTCC	TCTCAGCCATTCGATG						AATCGACCACTGTCCT			ATTTCACTCGCTTACC								TCATTCAGTGACAGGT		TGGGCGTAGCAACAAT
GGGATGATCTCCCATG		GCACGGTCAAATACGA		ATGAGGGTCCATAGAC	CGTGCTTGTACGCGTC							GGTCACGTCAGACCGC		GGAGGTACAGTACTAC	AGGATAATCATCTCTA	CTACATTCATAACGGG	TTCGGTCGTGCGCTCA	GGTAGAGTCGCGGTAC					CGGAGAAAGGCTAAAT		TCACTCGAGAGCATCG		AGGACGAGTGTTTCTT	CATTCTACATCTGCGG	TCTCCGATCGCAGAGA						AATCGACGTTAAGAAC			CAAAGAAAGATTGTGA								TCATTGTGTTCGCGTG		TGGGCTGTCCTACAAG
GGGCGTTGTCAAACGG		GCACGTGCACTAGGTT		ATGAGGGTCGTTCATT	CGTGTCTCACTGGCCA							GGTCTGGAGCAACCAG		GGAGGTATCGTTACCC	AGGATAATCCGCTTAC	CTACATTGTGGGTTGA	TTCTCTCCAAAGCTCT	GGTCACGAGATGCTGG					CGGAGAAGTGCCTGCA		TCACTCGAGTCGCCAC		AGGACGAGTTCTCGCT	CATTCTAGTGAGTTTC	TCTGTCGAGGCGATAC						AATCGACGTTCGAAGG			CAAAGAAGTCCATACA								TCATTTGAGGAGAGGC		TGGTACAGTTTACTTC
GGGCGTTTCGCAGATT		GCACTAACACTAGGTT		ATGAGTCAGAGCAGCT	CGTGTCTGTTGAGGAC							GGTGATTAGGATCACG		GGATGTTAGTGTTGAA	AGGATCTAGCACTAAA	CTACATTTCGCGTGAC	TTCTGTATCTCCTGAC	GGTCACGTCTGCCCTA					CGGCAGTCAGACCCGT		TCAGCCTAGGGCAAGG		AGGACGATCACTACTT	CATTCTAGTTCAGTAC	TCTGTCGCAGAGAATT						AATCGACTCAAGAGTA			CAAAGAATCCACGTCT								TCATTTGCACCGTCGA		TGGTAGTTCCAAATGC
GGGCTACTCTAGTGAC		GCAGCCAAGGAAAGTG		ATGAGTCCATGTGCTA	CGTTCTGAGAGTACCG							GGTGATTTCTCCTGAC		GGATGTTCAGGTCAGA	AGGATCTCACGCTGTG	CTACCCAGTCGTCATA	TTCTTCCCAGATTAAG	GGTCTGGAGTATGAAC					CGGCAGTCAGAGAATT		TCAGCCTCACTCTAGA		AGGACTTAGTTCATGC	CATTGAGAGATGCTTC	TCTTAGTAGCGTATGG						AATCGACTCACGGGAA			CAAAGAATCCCTTGTG								TCATTTGGTAGACTGG		TGTAACGGTGCGACAA
GGGCTCACACACACTA		GCAGCCACACGAAAGC		ATGAGTCGTATGCTTG	CGTTCTGAGATTGATG							GGTGGCTAGTGCTAGG		GGATGTTTCTGAGAAA	AGGATCTCAGCGAACA	CTACGGGTCGGCTATA	TTCTTGATCCTTGGAA	GGTCTGGGTCTTTCTA					CGGCAGTGTCGGTACC		TCAGTCCCAACTTGGT		AGGACTTCAACTACGT	CATTGCCGTTGTGTTG	TCTTAGTCAACCAGAG						AATCGACTCACGTCCT			CAACAACCATGTCGTA								TCCATCGCATACTGTG		TGTAAGCAGCTCTTCC
GGGTAGAAGAGCATTA		GCAGCCATCCCTTCCC		ATGAGTCTCCATGAGT	CGTTCTGAGCGAGTCA							GGTGGCTTCGATTTCT		GGCAGTCAGTGATAAC	AGGATCTCATAGAGGC	CTACTATTCCATTGCC	TTGACCCGTATCAAGA	GGTGAAGGTTGTAGCT					CGGCAGTGTTAGTTCG		TCAGTTTAGTTGTAGA		AGGACTTCACCCTATC	CATTGTTGTGTACGCC	TCTTAGTCACCACATA						AATCGACTCAGCGCAC			CAACAACGTAAGCTCT								TCCGAAAGTGATGGCA		TGTCCACAGTTACGGG
GGGTCACTCCGTGGCA		GCAGCTGGTCACTGAT		ATGAGTCTCGATGCAT	CGTTGGGCATGTTCAG							GGTGGCTTCTGAGAGG		GGCAGTCCATGTAACC	AGGATCTTCCACACCT	CTACTATTCGATGGAG	TTGAGTGAGCATCGAG	GGTGGCTAGTGGAATT					CGGCAGTGTTGTCCCT		TCAGTTTCAGTCTGGC		AGGACTTCAGAGTTCT	CATTTCATCCATACAG	TCTTAGTCACGTATAC						AATCGACTCATCACTT			CAACAGTAGGAGATAG								TCCGGGAAGCCGATTT		TGTCCCAGTTGTGGAG
GGGTGAAGTTAGGGTG		GCAGGCTAGGATATGT		ATGATCGAGACAAGCC	CTAACTTGTTGAATCC							GGTGTTAGTTCCAAAC		GGCGTCATCCGCGGAT	AGGATCTTCGTGAGAG	CTAGGTACAATTGCCA	TTGAGTGCAACGGGTA	GGTGGCTCACAATCTG					CGGGACTAGTGATAAC		TCATCATGTCATAACC		AGGACTTCATAATGAG	CCAAGCGAGCCATGCC	TCTTTGAGTCACGACC						AATCGACTCCAAAGGG			CAACAGTGTTGCATCA								TCCTCCCTCCCTGTTG		TGTCCTGGTGAAAGTT
GGGTTTACAAACTCTG		GCAGGCTGTCGCATGC		ATGATCGAGTCACACT	CTACATTCACTAACCA							GGTTAACTCGCAGTTA		GGCTGTGCACCCTAGG	AGGATCTTCTTGTGCC	CTAGGTAGTGATATAG	TTGAGTGCAGCAATTC	GGTGGCTGTGCTTATG					CGGGACTCAGGCGTTC		TCATCCGCATACTTTC		AGGACTTGTAAGATAC	CCAAGCGGTCGTACAT	TGAATCGGTACGGATG						AATCGACTCCTTGACC			CAACCTCGTAGGTACG								TCCTCTTAGATACTGA		TGTGATGGTTCCGGTG
GGGTTTAGTACCTAAC		GCAGTTAAGTCTGGTT		ATGCATGAGACAACAT	CTACATTGTTGGAGGT							GGTTGTAAGTGGAAGA		GGCTTGGCATCATGAC	AGGCATTCATACCGTA	CTATAGGAGCGCCTAC	TTGAGTGCAGTCACGC	GGTGTCGAGTAGCCAG					CGGGACTGTTCAAAGA		TCATGAGAGTTGAAAC		AGGAGGTAGTAGTGCG	CCAATGACATATGAAG	TGAATGCGTACTGCCG						AATCGACTCTAAGCCA			CAACCTCGTGCGCTCA								TCCTCTTCAGGAACCA		TGTGATGGTTGGCTAT
GGTAACTGTTGTCCCT		GCAGTTAGTCGAATGG		ATGCATGAGGGAGATA	CTACATTGTTTCCATT							GGTTGTAGTCTGTGGC		GGCTTGGTCCACTAGA	AGGCATTCATCGGATT	CTATAGGGTCCAGCCA	TTGATGGAGACTAGAT	GGTGTCGAGTTGCATC					CGGGACTTCTAATTCC		TCATGAGTCCATCTGC		AGGAGGTGTATGAAAC	CCAATTTCAATTAGGA	TGACGCGTCGATCCCT						AATCGACTCTCCAAGA			CAACCTCTCCCGATCT								TCCTCTTGTCAATGGG		TGTGATGTCGGAATTC
GGTAGAGCATGTCGTA		GCATCGGGTACGTTCA		ATGCATGCATACTGAC	CTACATTTCGAGAACG							GTAACACAGACGTCCC		GGCTTGGTCGAACGGA	AGGCATTTCCTCTTTC	CTATAGGGTTAGCGGA	TTGATGGCATGATGCT	GGTTAACAGAGTTGCG					CGGGTCACAACCGCTG		TCATGTTCAGGAGGTT		AGGAGGTGTCTTGAGT	CCAATTTCACCCAACG	TGACTCCCACTCCTGT						AATCGTGAGCTCATAC			CAACGATAGCTGTACT								TCCTCTTTCTGGGCGT		TGTGCGGGTACTCGCG
GGTGAAGTCGTTACCC		GCATCTCGTCTTCATT		ATGCATGGTGGTCTAT	CTACATTTCTGGGTCG							GTAACACCAGAACTAA		GGCTTGGTCTCCTGTG	AGGCCACTCAGCGTCG	CTATCCGTCGGAGCAA	TTGGATGGTTCTGACA	GGTTAACAGCCTCAGC					CGGGTCACAATCGTCA		TCATTACTCAATCTCT		AGGAGGTTCCCATTCG	CCAATTTGTGCAGTGA	TGACTCCCAGCTATAC						AATCGTGAGGCTAACG			CAACGGCAGGTTGCCC								TCCTGCAAGTCCGCGT		TGTGGCGAGTCTCTGA
GGTGATTCAACCACGC		GCATTAGTCTCGTGAA		ATGCATGTCTTAGGAC	CTACCTGTCACAATGC							GTAACACGTGGACAGT		GGGACAATCTTGCGCT	AGGCCACTCGGTATGT	CTATCCGTCGTAGCCG	TTGGGATTCGATTGAC	GTAACCACATAGAGGC					CGGGTCACAATGCAAA		TCATTACTCCAAACCA		AGGATAAAGAGCATTA	CCACAAATCAGCATTG	TGAGACTGTCGTAATC						AATCGTGAGTCCGTCG			CAACGGCCAATAAGGT								TCCTGCACATACACCA		TGTGTGAGTTCGTACA
GGTGATTGTCCTGAAT		GCCAGCATCCATACTT		ATGCCTCCAACCGGAA	CTACGGGAGACAGCGT							GTAACCAAGGCCCGTT		GGGACCTAGCCAAGGT	AGGCTGCCACTGGCCA	CTATCTATCAGAATAG	TTGGGCGCAAACACCT	GTAACCAGTATGCTAC					CGGGTCAGTAAGGAGA		TCATTCAGTAATCAAG		AGGATAACAGAAGTTA	CCACACTAGCGTCAAG	TGAGACTGTTAAAGTG						AATCGTGAGTGTTGTC			CAACGGCGTAGACACG								TCCTGCAGTGGTACAG		TGTTACTTCCTCGATC
GGTGATTTCTGTCGCT		GCCAGGTTCGCAATGT		ATGCGATAGAGTCGAC	CTACGGGCACGAGGAT							GTAACCATCCGTCAAA		GGGACCTCAGGTGAGT	AGGCTGCTCCAACACA	CTATCTATCATCGCTC	TTGGTTTCATCCTCAC	GTAACCAGTTGGACCC					CGGGTCAGTGTGCTTA		TCATTGTTCACAGAGG		AGGATAACATGACGGA	CCACACTGTCACCCTT	TGAGCATTCCTCAGGG						AATCGTGCAAACTGCT			CAACGGCTCGACGCGT								TCCTTCTCATCGCTAA		TGTTGGAGTCCGAAAG
GGTGTCGAGTGAGTTA		GCCAGTGAGAGAGGTA		ATGCGATAGGGAGGAC	CTAGGTAAGGTCCTGC							GTAAGTCTCGACACCG		GGGACTCAGGTCGTAG	AGGCTGCTCGTTCCTG	CTCAACCGTCGAGCTC	TTGGTTTGTTCCACGG	GTAATCGCAGTCAGCC					CGGGTCAGTTCTTGTT		TCCACCATCTGTCCCA		AGGATAAGTGCGGCTT	CCACCATAGTTGCGAG	TGAGGAGGTAGGTAGC						AATCGTGGTACTGCCG			CAAGACTAGCCAGACA								TCCTTCTGTCTAATCG		TTAATCCAGTGTACAA
GGTGTCGTCGCAGATT		GCCAGTGAGTTCTACG		ATGCGATAGGGAGTGG	CTATAGGGTGATGGCA							GTAATGCCAGAGGAAA		GGGAGTATCTCCATAT	AGGGAGTCAAATCCCA	CTCAAGATCCTCTTTC	TTGTTCAGTGGCTAGA	GTAATCGGTAGGCAGT					CGGGTCATCCATATGG		TCCACCATCTTAGTTC		AGGATAATCGAGTACT	CCACCATCAAATGAAC	TGAGGAGGTCTGTAAC						AATCGTGGTGGCCTCA			CAAGACTAGTCGTTAC								TCCTTCTTCCTAGCCT		TTACCATAGGAACTCG
GGTGTTACAGGAACCA		GCCAGTGCATGACTAC		ATGCGATCACGGGTAA	CTATCCGAGATCCGAG							GTAATGCGTGATACCT		GGGATCCCATGCCGCA	AGGGAGTGTATGATCC	CTCAATTAGAGGTTTA	TTTACGTAGGCACGAT	GTACAACTCATGGTAC					CGGGTGTTCCTAGAGT		TCCATCGAGAGCATTA		AGGATAATCGCCAGAC	CCACCATTCGCTAAAC	TGAGGGACATCCTCAC						AATCGTGGTGTGTCCG			CAAGACTCAAATCAGA								TCCTTCTTCGTAGTCA		TTACCATCAGCCTTCT
GGTTCTCAGACCAGCA		GCCATTCGTTGCATGT		ATGCGATTCAGAGCGA	CTATCTAAGTGTTGTC							GTACAGTGTCGACTGC		GGGATGACAACAGCCC	AGGGAGTTCCATCCGT	CTCAATTCATACAGGG	TTTACTGCATTCTCTA	GTAGAGGAGGATGCGT					CGGTCAGAGGTATCTC		TCCATGCAGTTGCTGT		AGGATCTAGTTACGAA	CCACGAGAGCTAGATA	TGAGGTTGTACCACGC						AATCGTGTCATTCTTG			CAAGACTTCTTACTGT								TCCTTTCCACCCTCTA		TTACCATGTGCCTGCA
GGTTCTCAGGATTCAA		GCCATTCTCATAGAGA		ATGGAGGAGCAAGTCG	CTATCTACAGATCCTA							GTAGAAACAGTCACGC		GGGATGAGTCAACGCC	AGGGCCTAGCTGTGCC	CTCAATTGTGGCAACA	TTTACTGTCCTCGCAT	GTAGATCGTCGAGTTT					CGTAAGTCACAGAGCA		TCCATGCTCGCTGTCT		AGGATCTCAAATCGGG	CCACGAGCAAACCATC	TGAGTCAGTCAATGGG						AATCGTGTCCGTAATG			CAAGAGGCAGTGCCTG								TCGAACAGTTGCTCGG		TTACCATTCGCAGTCG
GTAACACAGTTGAATG		GCCATTCTCCGTGTAA		ATGGAGGAGCGATGGT	CTATCTACATCGCCTT							GTAGAAAGTCACAGAG		GGGCCATTCAACTTTC	AGGGCCTAGTCTACCA	CTCAGAACACACCGCA	TTTACTGTCTACCTTA	GTAGGTTTCATTGGTG					CGTAAGTCATGCAGCC		TCCCAGTTCATTACCT		AGGATCTCATGAATCC	CCACGAGCATCCGAAT	TGATGCAGTAATTGGA						AATGAAGAGATCACTC			CAAGAGGCATCCGTGG								TCGACCTAGACGGTTG		TTACGTTGTACCGCGT
GTAACACCATGAGTAA		GCCCGAAAGCTACAAA		ATGGAGGAGCTGACTT	CTCAACCAGCTCAGAG							GTAGAAATCGTCACCT		GGGCTACTCATCACAG	AGGGCCTCAAGCTACT	CTCAGAAGTGAATAAC	TTTAGTCAGTATGCAA	GTAGTACCATTACGGT					CGTAATGCACCTCAGG		TCCCATGAGCACTCTA		AGGATCTGTAAGCAAT	CCACGTTGTTGTTGTG	TGATGCATCATCGACA						AATGAAGAGTAACCTC			CAAGCTACAGGGAATC								TCGACGGGTCTCCTGT		TTAGGCAAGTCACGAG
GTAACACGTACTGTTG		GCCCGAAAGTAGCATA		ATGGAGGGTGCGCTCA	CTCAACCCAATGTGGG							GTAGATCAGTTTAGGA		GGGTCTGCAACAACAA	AGGGCCTCAATTCTCT	CTCAGGGAGCATCTTG	TTTATGCCAGTCAGCC	GTAGTACGTAACGCGA					CGTAATGGTTATCCAG		TCCCATGAGTCTTCGA		AGGATCTTCGCGTAGC	CCACTTGCACCGTCTT	TGATGGTTCTAGTTCT						AATGAAGAGTGGACGT			CAAGCTATCGTGCATA								TCGCTCAAGCCTGGAA		TTAGGGTCAGGACTTT
GTAACACGTTGCGGAA		GCCCGAAGTATTTCGG		ATGGATCAGAAATGGG	CTCAACCCACAATGAA							GTAGATCCAGAATCGG		GGGTTATAGAGTCTTC	AGGGCCTCAGCACAGA	CTCAGGGAGCGTGCTC	TTTCAGTAGCGCGTTC	GTAGTACTCAAATGCC					CGTAGTAAGAGAATCT		TCCCATGCAACTGCTA		AGGCATTTCGCTCATC	CCACTTGGTTCCAAAC	TGATTTCCACGGCACT						AATGAAGCAATAGAGT			CAAGGGACAAAGTGTA								TCGGATATCACGAGGA		TTAGGGTTCTCTGCTG
GTAACCAAGTTGCGAG		GCCGATGCATCAACCA		ATGGATCCATGGAAGC	CTCAAGATCCAGCCTT							GTAGATCGTTAATCGC		GGGTTTAAGCATCCCG	AGGGCCTGTGACGCCT	CTCAGTCCAGGACTAG	TTTCGATAGATACTGA	GTATTTCCATACCACA					CGTAGTAGTCTGTTAG		TCCGAAAAGAGCACTG		AGGCATTTCGTGTCAA	CCACTTGTCGAGATGG	TGCAGATTCTGCGAGC						AATGAAGCAGTCAGTT			CAAGGGATCATTGGTG								TCGGATATCCTCTAGC		TTAGTCTGTTGCCATA
GTAACCAGTGTTCGTA		GCCGTGAGTCCAATCA		ATGGATCGTGGAATGC	CTCAATTGTCTAGTGT							GTAGCTAAGATACGAT		GGTAGAGCAGCTACTA	AGGGCCTTCCAAACCA	CTCATCGCAATGTGGG	TTTGATCAGTATAGAC	GTATTTCGTACTCCGG					CGTCAAACAAGGCCTC		TCCGATCTCGCTGCGA		AGGCATTTCTAGAGCT	CCATCACCAGCCTATA	TGCAGGCAGATAGTGT						AATGAAGCATGATAGA			CAATACGAGAGACAAG								TCGGGTGCACTCCTTG		TTATTGCGTCCACAGC
GTAAGTCCACCCTCTA		GCCGTGAGTCCCGGTA		ATGGGAGAGTCATGAA	CTCAATTTCTTGCAAG							GTAGGAGCAAAGCTCT		GGTAGAGGTCGATTCA	AGGGCCTTCTCCGCAT	CTCATGCGTACCATAC	TTTGGAGGTACGGATG	GTATTTCTCAGCTGAT					CGTCAAATCTATCGTT		TCCGGGATCACTAGCA		AGGCCACAGAGGCCAT	CCATCACTCATCCTAT	TGCAGGCAGTAAGAGG						AATGAAGGTCATTCCC			CAATACGGTCATGGCC								TCGGTCTGTGTTCATG		TTATTGCTCAGCCCAG
GTAAGTCTCATACGGT		GCCTGTTCACTATCGA		ATGGGAGCAACTGCTA	CTCAGAAAGGGTCTTT							GTAGGTTGTCATCAGT		GGTCACGCAGAGGCTA	AGGGCTCCACACCAGC	CTCATTAGTGAGTGAC	TTTGGAGGTTCACCGG	GTCAAACTCAGCGCGT					CGTCCATCAAGGTACG		TCCTCCCCACATAGCT		AGGCCACAGTTTCGGT	CCCAACTAGTGCAGCA	TGCAGGCAGTAGACAT						AATGAAGGTCTAGATC			CAATACGGTCCAATCA								TCGTCCACAGGGACTA		TTCACGCCACACCGAC
GTAATCGTCCCTGTTG		GCCTGTTGTTGCCTAA		ATGGGAGCAAGTGGTG	CTCAGAACATGTACGT							GTATTGGAGTTTGTCG		GGTGATTAGACGACGT	AGGGCTCTCCGCACTT	CTCATTATCGCTAATG		GTCAAGTAGAAGCGGG					CGTCCATTCAGAGCGA		TCCTCGAGTTTACCTT		AGGCCACCACCGTACG	CCCAACTCAAAGGAGA	TGCAGGCGTGTCCCTT						AATGAAGGTGGCCACT			CAATACGTCAATCTTC								TCGTCCATCGCCGAGT		TTCACGCTCCGACGGT
GTAATGCGTGTTGATC		GCGAGAATCAATCCGA		ATGGGAGCATGACAGG	CTCAGAAGTATGCGTT							GTCAAACAGTTGGACG		GGTGTTAGTAGATCGG	AGGGCTCTCGAGAAGC	CTCCAACAGATGGTCG		GTCAAGTAGTGGACTG					CGTGAATAGTCCGCCA		TCCTCGATCCGGTTCT		AGGCCACCACGAGGTA	CCCAACTCAAGCCCAC	TGCAGGCTCCTTCTAA						AATGAAGGTGTGCTTA			CAATACGTCGCTGTCT								TCGTGGGTCCTCCACA		TTCAGGATCCACAGCG
GTACAACTCCCTCGTA		GCGAGAATCCGACAGC		ATGGGAGGTACGGGAT	CTCAGGGGTTAAAGTG							GTCAAACGTTTCGTTT		GGTGTTAGTCAAAGAT	AGGGCTCTCGTAGAGG	CTCCAACAGCGGATCA		GTCACGGCAGCAGTGA					CGTGCTTTCGGTAGGA		TCCTTCTTCGACGCGT		AGGCCACCATGAGATA	CCCGAAGAGGCACCAA	TGCATCCGTATCTTCT						AATGAAGTCAATCAGC			CAATACGTCGGAGCAA								TCTATACCATGTTCAG		TTCATGTCAGCAATTC
GTAGAGGTCTACGGGC		GCGAGAATCTACGGTA		ATGGGAGGTTCAGCTA	CTCAGGGTCGGCTGGT							GTCACTCAGTTCATGC		GGTTAACTCGACACTA	AGGGTCCGTCTTGAAC	CTCCAACTCTACCAGA		GTCACGGGTCCTGGTG					CGTGCTTTCTACGCAA		TCCTTTCCATCCGAGC		AGGCCACCATTCGATG	CCCGAAGGTTCAAACC	TGCATGACAAGTGATA						AATGAAGTCACCACAA			CAATGACAGCAACTCT								TCTATCAAGTGCTCAT		TTCATTGTCCCTCAAC
GTAGATCAGTGCAGGT		GCGATCGGTCCAGTTA		ATGGGAGTCAACTGGT	CTCATCGAGTTGCGCC							GTCATCCGTTGGCTAT		GGTTCTCCAGTGACCC	AGGGTCCTCGCGTGAC	CTCCATGAGTAGCAAT		GTCACTCCAGACACAG					CGTGCTTTCTCGTGAA		TCGACGGAGGGCAGTT		AGGCCACGTGCATACT	CCCGGAAAGTCGAATA	TGCATGATCGACCCAG						AATGAAGTCACGATAC			CAATGACAGCTCATAC								TCTCACGGTACAGCGA		TTCCAATAGAGGACTC
GTAGATCAGTGGACGT		GCGGAAAAGGAACATT		ATGGGAGTCCTAGAGT	CTCATCGCATAATCCG							GTCATGACACCAGCTG		GGTTCTCGTCCTGTTC	AGGGTCCTCTGTTCAT	CTCCATGGTGGACCTC		GTCACTCGTCTTTCAT					CGTTAGAAGTATGGCG		TCGATTTAGTCACAGG		AGGCCACTCCAATCCC	CCCTAACCAATCCTTT	TGCGACGAGAAACACT						AATGAAGTCAGCAGAG			CAATGACAGTCTTCCC								TCTCAGCAGCTTTGTG		TTCCACGAGAGGGCGA
GTAGATCAGTTGGAAT		GCGGATCTCTCGGTAA		ATGGGAGTCTGTTGGA	CTCATCGGTAGAGGAA							GTCATGACATAGATGA		GTAACACAGCAAGGAA	AGGGTGACAGGGCTTC	CTCCCAATCCTCAGGG		GTCATCCAGTGGATAT					CGTTCTGTCGGACTTA		TCGCACTCATGGCCAC		AGGCTGCAGTTGTACC	CCCTAACTCTCATGGA	TGCGGCAAGTGATAGT						AATGAAGTCCGCTGTT			CAATGACCAAGTGCTT								TCTCAGCCACTACACA		TTCCACGAGTTGGAAT
GTAGATCCACGCTGAC		GCGTGCAGTCTACACA		ATGGGTTCAATCAAGA	CTCATCGGTTTCGGCG							GTCATGATCAACTTTC		GTAACACCAATGACCT	AGGGTGACATCGAAGG	CTCCCTCAGATGCCGA		GTCATCCCAAAGGATT					CGTTGGGGTAACGATA		TCGCAGGTCAAGCTTG		AGGCTGCAGTTTCTTC	CCCTCAAAGGACTGGT	TGCGGGTTCTCCCTAG						AATGAAGTCGCCAATA			CAATGACGTGGTCCGT								TCTCAGCTCCGTGTGG		TTCCGTGTCCGGCTTT
GTAGATCGTCGAGCTC		GCGTTTCGTAAGCGGT		ATGGGTTCACGATTCA	CTCATGCTCTCCCAAC							GTCATTTGTATCGATC		GTAACACGTGAAGCTG	AGGGTGATCCTAGCCT	CTCCCTCAGGATGTTA		GTCATGACACGATTCA					CTAACTTTCTAGCCTC		TCGGATATCTCCGAGG		AGGCTGCCATACATCG	CCCTCAACAGACCAAG	TGCTCCACAATACGAA						AATGAAGTCGTCGCTT			CAATTTCCAGCGAACA								TCTCTGGGTGAAGCGT		TTCCTTCTCAAGCCTA
GTAGCTATCAGCGGAA		GCTACAATCGTTCGCT		ATGGGTTGTGGACTGA	CTCATTAAGATCGCTT							GTCGAATCATAATGCC		GTAACCAAGAACAGGA	AGGGTTTAGAAGTGTT	CTCCCTCTCGTTCGCT		GTCATGACAGCGACCT					CTACAGAGTTCTAAGC		TCGGGACCATAGATCC		AGGCTGCGTAATTAGG	CCCTCAAGTAGTGTGG	TGGAGAGTCCATTCGC						AATGAAGTCTCCGATC			CAATTTCGTCGGATTT								TCTCTGGGTGGTCTAT		TTCGATTAGGCTAAAT
GTAGGAGGTACAACGG		GCTACCTGTAGTCGGA		ATGGTTGCAATTTCTC	CTCATTACAATAACCC							GTCGCGAAGCGGTAAC		GTAAGTCCATTCTCCG	AGGGTTTAGTGATGGC	CTCCGATAGTGAATAC		GTCATGATCCGGCAAC					CTACATTGTTTGGAGG		TCGGGACGTATCGTAC		AGGCTGCGTATCGAGG	CCCTCAAGTCGCGTTG	TGGCGTGGTTTGGAGG						AATGACCAGACCGTTT			CAATTTCTCATAAGGA								TCTCTGGTCTATCGCC		TTCGCTGGTTAGAAGT
GTAGGAGTCTCTATAC		GCTACCTTCAACACGT		ATGGTTGCATGCTGCG	CTCATTATCGTTCATT							GTCGCGATCGCCCAGA		GTAAGTCTCCGAGGCT	AGGGTTTCACTCCTGT	CTCCGATTCCAAGGGA		GTCATTTGTTACCGTA					CTACCTGGTGTCTAAC		TCGGGCAAGCACACCC		AGGGAGTCAACGGGTA	CCCTCAATCATTGTTC	TGGGAAGGTCGCTGCA						AATGACCAGCCTCATA			CACAACAAGGTAAGAG								TCTGCCACAGCATTGT		TTCGGTCCAATCCTAG
GTAGTACAGCTCACTA		GCTCAAATCATTCATC		ATGGTTGCATTGCAAC	CTCCAACCATCGCTGG							GTCGTAAGTTGTAAAG		GTAATCGAGAAAGCGA	AGGGTTTCACTCTGCT	CTCCGATTCCTTTGAT		GTCCCATTCTGGACCG					CTACCTGGTTGGTAGG		TCGGGCATCCTATTTG		AGGGAGTCACGTCGGT	CCCTCTCAGGCTAACG	TGGGCTGAGGTAAGAG						AATGACCCACAACCGC			CACAACAAGTTAACAG								TCTGTCGTCCATAAGC		TTCTAGTGTGGCATCC
GTAGTACGTAACATGA		GCTGCAGCAACTTGGT		ATGGTTGTCCACATAG	CTCCACAAGTGGACGT							GTCGTAATCCACGTGG		GTAATCGCAGAGACTG	AGGGTTTGTTATCTGG	CTCCGATTCTGAACGT		GTCCTCAAGAAGAGCA					CTAGACAGTTCTTAGG		TCGGTCTGTTGCCGAC		AGGGAGTCATCTCCCA	CCCTGATCACTGTGTA	TGGGCTGCAGAATGTA						AATGACCCACACCAGC			CACAACAAGTTTGGCT								TCTTAGTCAACCCGCA		TTCTAGTTCCTGTTAT
GTATTGGCACAACCGC		GCTGGGTAGCCGCACT		ATGTCCCAGGGTTAGC	CTCCACAGTAGCGCTC							GTCGTTCAGGTCCGAA		GTAATGCCAAGTACCT	AGGGTTTTCGCTCTAC	CTCCTCCAGACAGCGT		GTCCTCAAGGAATCGC					CTATAGGAGTAGAATC		TCGTAGAGTCACTTCC		AGGGAGTGTCAGGCAA	CCCTTAGAGGACAACC	TGGTTAGCATCATTTC						AATGACCCAGTTCCAA			CACAACAGTGAATAAC								TCTTAGTGTCGATTCA		TTCTCTCAGCGAAACC
GTATTTCCATCGTCCT		GGAACCCAGACCACGA		ATGTCCCCATATGGCT	CTCCATGAGGGCAGGA							GTCTAGACACTGCGTG		GTACAACCACATACGT	AGGGTTTTCTACTGCC	CTCCTTTAGTTATGGA		GTCCTCAGTCATCGGC					CTATCCGAGGGAACAA		TCGTAGATCACCTACC		AGGGAGTGTGTGACCC	CCCTTAGGTCAAGCGA	TGTAAGCTCCCTTTGG						AATGACCCATAATCGC			CACACAAGTGAGTTTC								TCTTTGAAGCCGCACT		TTCTGTAGTGGGTATG
GTATTTCGTTCTTAGG		GGAATCTGTAACTGCT		ATGTCTTAGCGTCAAG	CTCCCAACAAACTAAG							GTCTAGAGTGAAGCTG		GTACAACTCAAACCTG	AGGTAGGCATGGCACC	CTCCTTTAGTTTCAGC		GTCGTAACACACCGCA					CTATCCGCACGTAGTT		TCGTCCAAGAATTGTG		AGGGAGTTCATGAGTC	CCCTTAGGTGAACCGA	TGTAGACCATTGCAAC						AATGACCGTGATGAAT			CACACAAGTTTAGACC								TGAATCGGTGGTTCTA		TTCTTCCTCCATTGCC
GTATTTCTCTTCTAAC		GGAATGGCATAGACTC		ATGTCTTAGTCGAATA	CTCCCAAGTGTTCCTC							GTCTAGAGTTATGTGC		GTAGAGGAGGCATCAG	AGGTAGGGTCCCTAAA	CTCGAGGTCAAGAGTA		GTCTACCGTTGGCTAT					CTATCTAAGCTTACGT		TCTAACTTCCAGCTCT		AGGGAGTTCATGGATC	CCGATCTAGCCTCATA	TGTCAGAAGCGAGGAG						AATGACCGTTAAGGAT			CACACAATCCTCAGGG								TGAATGCAGTCTGGAG		TTCTTGAAGTATGACA
GTCACGGTCCATCTAT		GGAATGGGTCACTCGG		ATGTCTTGTAGTTAGA	CTCCCTCAGGCTCAAG							GTCTCACAGCTACAAA		GTAGAGGCACACAGAG	AGGTAGGGTGTCCTAA	CTCTCAGCAAATCGGG		GTCTACCGTTGGTGTT					CTATCTATCGGTCGAC		TCTACATCATGTTTGG		AGGGCCTAGGCTAGCA	CCGCAAGAGATGCTTC	TGTCAGACAGTGCCTG						AATGACCTCCCAGTGG			CACAGATGTCCGGTCA								TGACGCGGTCACTCTC		TTGAACGTCCATGCAA
GTCACTCAGTCGCGAA		GGACGTCGTGCTGTCG		ATTACCTCAGAGGTAC	CTCCCTCGTACGGTTT							GTCTGTCCACTCACTC		GTAGCTACACAAAGCG	AGGTAGGTCGTCGCTT	CTCTCAGTCCAAAGGG		GTCTACCTCGCTTAAG					CTCAACCAGGTCGTAG		TCTACATGTCCACAGC		AGGGCCTCACTTGTCC	CCGCAAGCACGACTAT	TGTGATGTCTGTAACG						AATGACCTCCTGATAG			CACAGGCCACATACGT								TGACTCCAGAAAGCGA		TTGAACGTCTCGTCGT
GTCACTCGTTCTTGTT		GGACGTCTCCGTCAAA		ATTACCTCATGGCACC	CTCCCTCGTTGTGTTG							GTCTTTAAGTCGTCTA		GTAGGTTAGTAAACTG	AGGTCATAGATAACGT	CTCTCGAAGACTTCAC		GTCTCACTCGCGCTGA					CTCAACCCAAATCAGA		TCTACATTCAATCCGA		AGGGCCTTCGTGGGAA	CCGCAAGGTCAAGGCA	TGTGGCGCAGGCGATA						AATGACCTCGCGGACT			CACATGACAATCCTTT								TGACTCCGTCAGACTT		TTGAGTGCAAGCAGGT
GTCAGCGGTATCCCTC		GGAGAACCACATTCTT		ATTACCTGTGCACATT	CTCCTCCAGATGTTGA							GTCTTTACACCAAAGG		GTAGGTTCACCGGAAA	AGGTCATAGCAGCGAT	CTCTCGACACACCAGC		GTCTGTCTCGAGGCAA					CTCAACCTCTTGCAGA		TCTACATTCGAGCCAC		AGGGCCTTCTGGCCGA	CCGCAAGTCGTGTTCC	TGTTACTTCGACATTG						AATGACCTCTCATGCC			CACATGACAGACACAG								TGAGACTGTCGAACGA		TTGATGGCAGAACTTC
GTCAGCGGTTCAATCG		GGAGAACGTTGGAGAC		ATTACTCTCACTGATG	CTCCTCCCACTTACAG							GTCTTTAGTCACTCAA		GTATTGGGTATGTGTC	AGGTCATCATACTTTC	CTCTGGTGTACCTGTA		GTGACGCTCCTATGGA					CTCAACCTCTTGTGCC		TCTACCGAGGCCCAAA		AGGGCTCAGCTACTGT	CCGGACAAGCGTTAGG	TGTTCATCAAATGATG						AATGACCTCTTTACAC			CACCAAAAGTGACACG								TGAGCATAGTCAGCGA		TTGCATTTCCACTAGA
GTCATGACACCGTGAC		GGAGATGCAGCTATTG		ATTACTCTCTGACAGT	CTCCTCCCAGAGGACT							GTGACGCAGTACGAGC		GTATTGGTCTATCCAT	AGGTCATGTACACGCC	CTCTGGTTCGTTGTAG		GTGAGTTAGTGGTTCT					CTCAAGAAGGATATGT		TCTACCGCATTCATCT		AGGGCTCAGGAGATAG	CCGGACAAGGTTAGTA	TGTTCATTCGATTGAC						AATGCCAAGAATCCCT			CACCAAACAAATCGGG								TGAGCATTCTATGCCC		TTGCCTGAGATCCGAG
GTCATTTTCTTCCCAG		GGAGATGCATGGAAGC		ATTATCCCACACTGGC	CTCCTTTTCCGATCGG							GTGACGCCAGACTGCC		GTATTTCTCGTAGTGT	AGGTCATGTGCTCGTG	CTGAATGAGGTTCACT		GTGAGTTGTATTGACC					CTCAATTAGTCGTTAC		TCTACCGGTTAAGTCC		AGGGTCCAGCGTGCTC	CCGGACAGTCGCGTCA	TGTTCCGAGTTACGAA						AATGCCAAGGGAGGGT			CACCAAAGTTCCCACT								TGAGGAGGTACTGACT		TTGCTGCTCCTCTCTT
GTCCACTAGATGATTG		GGAGATGTCCCGTAAA		ATTATCCTCGCGATCG	CTCCTTTTCGACATAC							GTGAGCCCATACGCAT		GTCAAGTCACCCTGTT	AGGTCATTCAGCACCG	CTGAATGCAAGAATGT		GTGAGTTGTCGATTTG					CTCAGAAAGACTGAGC		TCTACCGTCCTTCTTC		AGGGTCCAGTTGGGAC	CCGGACATCGCGGTAC	TGTTCCGGTTGACTGT						AATGCCAAGGGCCAAT			CACCAAATCAGTGGGA								TGAGGAGGTATGGGAC		TTGGGATTCAACTTTC
GTCCACTGTCATCACA		GGAGATGTCGACGATT		ATTATCCTCTTCACAT	CTCGAGGAGGTCATCT							GTGAGTTGTTCGAGCC		GTCAAGTTCTTCTGGC	AGGTCTACAACCGCTG	CTGAGCGCACATACTG		GTGAGTTGTGATAGAT					CTCAGAATCTCTTCAA		TCTATACCAATTTCCT		AGGGTCCCACGCCAGT	CCGGGTAGTGGAACAC	TGTTGAGAGCTTAAGA						AATGCCAAGGTCATTC			CACCGTTGTAATGATG								TGAGGGACAACTGCTA		TTGGGCGAGTCACGCC
GTCCCATGTAGATTGA		GGAGCAAAGCGCCTCA		ATTCACTCAGGGCTTC	CTCGAGGAGTGCGTCC							GTGATGTTCAAGCCCG		GTCACGGCAGCCGGTT	AGGTCTACATTGTCGA	CTGAGCGGTACCAGAG		GTGATGTCACACCTGG					CTCAGTCCAGTCGGTC		TCTATACCATGTGTCA		AGGGTCCCATGTCTAG	CCGGGTAGTTACCTTT	TGTTGAGTCCCTCGAT						AATGCCACACGACGTC			CACCGTTGTAGATCCT								TGATCAGTCCTCTAAT		TTGTGTTCATCCTCAC
GTCGCGACATGGAGAC		GGAGCAATCGAACACT		ATTCACTCAGGTTTAC	CTCTCAGCAAGCACAG							GTGCACGCATGACTTG		GTCATCCCAGTAGAGC	AGGTCTAGTCGATTAC	CTGAGGCTCAAATGAG		GTGATGTTCACTGGGC					CTCATCGAGTCTAGAA		TCTCACGCATGATAGA		AGGGTCCGTGGTCTCG	CCGGTAGAGCAGCCCT	TGTTGGAGTAGACGTG						AATGCCACACTTGAGT			CACCGTTTCAGACCGC								TGATGGTGTGCCGTAC		TTGTTCAGTCGCAACC
GTCGTTCAGACATACA		GGAGGATCAGCTCGGT		ATTCACTGTGCGTCGT	CTCTCGACAAATCAGA							GTGCACGGTGCCGTTG		GTCATCCGTACGAGTG	AGGTCTATCATCGTAG	CTGATCCCATTGGATC		GTGCACGGTATTGAGA					CTCATGCCAACACGTT		TCTCTGGCATAATGAG		AGGGTCCTCTGCTCTG	CCGGTGACAACCTATG	TTACAGGGTATCCTCC						AATGCCACAGCGCGTT			CACCGTTTCCCTCTCC								TGATGGTTCTCAAAGC		TTGTTCAGTGTCTTGA
GTCGTTCCACATTACG		GGAGGTAAGGTCGTCC		ATTCAGGAGACTTCCA	CTCTCGATCAAACTGC							GTGCAGCAGTAGTCAA		GTCATGAAGGTTGCCC	AGGTCTATCCGTTGGG	CTGATCCGTTCAAGTC		GTGCACGTCAAATGAG					CTCATGCTCCACTAGA		TCTCTGGGTACTCCCT		AGGGTGAAGGTGCTTT	CCGGTGAGTTCTCCAC	TTACAGGGTTAAGTCC						AATGCCACAGTTTCAG			CACGAATAGAATCGCG								TGCACGGTCTGGTGGC		TTTACGTTCTACTCAT
GTCGTTCCACGCGCTA		GGAGGTATCAAACCCA		ATTCAGGGTGCATTAC	CTCTCGATCGTGCACG							GTGGAAGTCGTGCATA		GTCATGATCCTCGCAT	AGGTCTATCCTCTGCA	CTGATCCTCGTCAAAC		GTGCACGTCCGCTGTT					CTCCAACAGTGGACGT		TCTGCCAGTGAGACCA		AGGGTGACACCCTATC	CCGTAGGTCGGAGCAA	TTACCGCCACTTTAGG						AATGCCACATACAGAA			CACGAATCACCAGTTA								TGCAGATGTAACATGA		TTTATGCAGAATAACC
GTCTACCAGATGGCGT		GGATCTAAGGGCAGTT		ATTCAGGTCGACATTG	CTGAGCGAGTAGCTCT							GTGGCGTGTAGTATAG		GTCATTTGTAAGACCG	AGGTGTTAGTCGAATA	CTGCAGGAGAGTCAGC		GTGCAGCCACTCTAGA					CTCCAACCAAATGATG		TCTGGCTAGTCAGCGA		AGGGTGACAGATACTC	CCGTGAGAGAATCGTA	TTACCGCGTAGTCTGT						AATGCCACATTCACCC			CACGAATCAGTTACCA								TGCAGATTCGGTCTAA		TTTATGCTCCTGTTGC
GTCTACCGTGGACTAG		GGATCTAGTAGCGATG		ATTCATCCAAGATCCT	CTGAGGCAGCTACAAA							GTGTCCTGTCGAATTC		GTCATTTGTGCTCTCT	AGGTGTTAGTCTGGTT	CTGCAGGCAACACGTT		GTGCGTGCAAGTGGCA					CTCCAACTCAGCTCTC		TCTGGCTCACCAAAGG		AGGGTGAGTTTCTATC	CCGTTCACACACTTAG	TTACGCCGTCAGGTGA						AATGCCAGTAATTAGG			CACGAATGTGGCCCAT								TGCAGGCTCCGATGCG		TTTCACATCAGCTTGA
GTCTAGATCGGATAAA		GGATCTATCTGTAAGC		ATTCATCGTGTGTCGC	CTGAGGCAGGATGCGT							GTGTCCTTCTAGGCCG		GTCATTTGTTCACGAT	AGGTGTTGTGTCTTGA	CTGCAGGCAGTCAGCC		GTGCTGGCAGAAGCGT					CTCCAACTCTCAGTCC		TCTTAGTAGTTGTCGT		AGGGTGATCGAGTCTA	CCGTTCACACGTTCGG	TTACGTTCACCTGATA						AATGCCAGTACAGAGC			CACGGGTAGCCGCACT								TGCAGTATCAGAGTGG		TTTCACATCGGAATTC
GTCTCACTCATGGTAC		GGATGTTTCACTGATG		ATTCATCGTTCTAACG	CTGAGGCGTACCTAAC							GTGTGATAGCCTGCCA		GTCCACTAGGTAAAGG	AGGTGTTTCGACGAGA	CTGCAGGGTGGCAACA		GTGCTGGGTGAAGCGT					CTCCACAAGAGATCGC		TCTTAGTCAAGCGAAC		AGGGTGATCGTTAGAC	CCGTTCATCTTTACAC	TTACGTTTCTATACGG						AATGCCAGTCACTCTC			CACGTGGCACGGCACT								TGCATGATCAAATGAG		TTTCAGTAGCACTAAA
GTCTGTCAGCCTTGAT		GGATGTTTCGTAACCA		ATTCCATAGCGTTACT	CTGCATCTCCGTATAG							GTGTGATAGTACTGGG		GTCCCATGTGAGATCG	AGGTTACCAATGACCT	CTGCATCCACAACGTT		GTGCTTCAGGTGCGAT					CTCCATGAGCTGACTT		TCTTAGTCAGATAAAC		AGGGTTTCAGTTTCGA	CCTACGTCAATTCGTG	TTAGGGTGTTCGGCTG						AATGCCAGTCATCAGT			CACGTGGGTATCAAGA								TGCATGATCTAGTCAG		TTTCAGTCACCAGCTG
GTCTTTAGTAGGTCAG		GGCAGTCTCAACTCTT		ATTCCATCAATCTCGA	CTGCCTATCGTCGACG							GTGTTAGAGAGATGCC		GTCCCATGTGTAGGAC	AGGTTACCACCCAAGC	CTGCCATCACTGTCCT		GTGCTTCTCTTTCTAG					CTCCATGAGGTTCTTG		TCTTAGTGTAATGATG		AGGGTTTGTCTATGAC	CCTACGTCATAGGCGA	TTAGTCTCACATTGTG						AATGCCAGTGCCTTCT			CACGTGGGTCTTCAAG								TGCGACGAGCGCTTCG		TTTCAGTCACTGGACC
GTCTTTATCTCACCCA		GGCGTCAGTGGTGATG		ATTCCATGTCCTCAGG	CTGCGAGAGGTCCCGT							GTGTTAGGTGATCGTT		GTCCTCACACCCTAAA	AGGTTACCACCGGCTA	CTGCCATGTTGCGGAA		GTGGAGACACTGGCGT					CTCCCAACAATAGGAT		TCTTCCTGTATGGAGC		AGGGTTTGTTATCCAG	CCTACGTCATATACCG	TTCAATCCATGACTAC						AATGCCAGTTATCCAG			CACGTGGTCATTGCTT								TGCGACGAGGCACTCC		TTTGGAGCAACTCGAT
GTCTTTATCTTTGATC		GGCTTGGCACTGGAAG		ATTCCATGTCGGCCTA	CTGCTCAAGGATTACA							GTGTTCCAGACGATAT		GTCGAATAGATTAGCA	AGGTTACGTGTCCACG	CTGCCATTCTCGGCTT		GTGGAGACATACAGAA					CTCCCAACAGGTGAGT		TCTTCCTTCCTAGCCT		AGGGTTTTCTTTCTAG	CCTACGTTCGCTAATG	TTCACGCAGTGGTTGG						AATGCCATCAAGGCTT			CACGTTCAGAGTTCGG								TGCGATATCCGCGATG		TTTGGTTCATACCACA
GTGACGCCACATAGCT		GGCTTTCTCGGTGCAC		ATTCCCGCACTCCGGA	CTGCTCAAGGTTCCGC							GTGTTCCGTTCCGTTC		GTCGCGACAACATCGT	AGGTTACTCCTCAGAA	CTGCCTAAGCCATTTG		GTGTCCTAGATGTTCC					CTCCCAACATTAGGAA		TCTTGCGCAAACTAGA		AGGTAGGAGAAGCGAA	CCTATCGCAACGATCT	TTCACGCCAGATACCT						AATGCCATCCTAAACG			CACGTTCTCTCCGATC								TGCTCCATCAAAGGAT		TTTGGTTGTTCTGACA
GTGAGCCCATGGTACT		GGGAAGTCAGTCGAGA		ATTCCCGCATAAGATG	CTGCTCAGTTTGTTCT							GTTACAGCATAGCACT		GTCGCGACAAGGACAC	AGGTTACTCGTGTGAT	CTGCCTAAGGATACCG		GTGTCCTTCAAGTCGT					CTCCCAAGTCACGTGC		TCTTGCGTCAGTGATC		AGGTAGGAGTGGTGGT	CCTATCGCACCCAACG	TTCACGCGTTAGCTAC						AATGCCATCCTACACC			CACTGGGAGGAGGTTC								TGCTCGTCAAATGGAT		TTTGGTTTCAACTTTC
GTGAGGAGTCGCCACA		GGGAAGTGTTACTCAG		ATTCCTACAATCTCTT	CTGGACGAGACGTCGA							GTTACCCGTCACGTGC		GTCGTAAGTATGGAAT	AGGTTACTCTTCTAAC	CTGCCTAGTAAGAACT		GTGTGATCAATAGTCC					CTCCCTCAGAACGTGC		TGAACGTGTGTCACAT		AGGTAGGCACGCCAGT	CCTATCGGTAGAGACC	TTCCAATGTACTCCGG						AATGCCATCCTCTAAT			CACTGGGTCTTACGGA								TGCTTGCAGAAAGTCT		TTTGTTGGTGAGGAAA
GTGAGGAGTGCACAAG		GGGAAGTTCCCATAGA		ATTCCTATCACGTCCT	CTGGACGCACACCGAC							GTTACCCTCAGGCGAA		GTCTACCCAAATCGTC	AGGTTGTCACGACGCT	CTGCGAGAGGAACGCT		GTGTGATTCAGCCCAG					CTCCGATAGTTCCTGA		TGACAGTGTAGTCTTG		AGGTAGGGTCGCTTAA	CCTATCGGTGGCCTCA	TTCCAATGTTCGAACT						AATGCCATCCTGTTAT			CACTGTCAGGACCCAA								TGCTTGCCACGTAACT
GTGATGTAGAAGCGAA		GGGACAACAGACAAAT		ATTCCTATCCGCAACG	CTGGACGCAGGACATG							GTTACCCTCAGTGGGA		GTCTACCTCATGCATG	AGGTTGTCAGCTTCGG	CTGCTCATCAATGTCG		GTGTGGCAGGATATAC					CTCCTCCGTTATCTTC		TGACCCTCAACAAGTA		AGGTCATCAGTACTAC	CCTATCGTCAGCATTG	TTCCACGTCAAGCCTA						AATGCCATCTTAGCAG			CACTGTCCACCAATTG								TGCTTGCGTATATGGA
GTGCACGAGAGGATCC		GGGACAACAGAGTTCT		ATTCGTTCAGCATTGT	CTGGACGCATGTTCAG							GTTACCCTCATCGTAG		GTCTAGATCCGATAAC	AGGTTGTGTCGGTAAG	CTGGACGAGCACCGTC		GTGTTCCCAAGAGTGC					CTCCTTTGTGCAACGA		TGACCCTGTGTTTGCA		AGGTCATGTCTGTCCT	CCTCAACCACAGGATG	TTCCACGTCGGTCTAA						AATGGAAAGCCTGTGC			CACTGTCGTGCACGCT								TGCTTGCGTATCATGC
GTGCGTGTCTTCCACG		GGGACAATCCCGAGAC		ATTCGTTGTCTCTCAC	CTGGTCTAGTCGGGAT							GTTACCCTCGAGCCAC		GTCTCACGTCCTACGG	AGTAACCGTGACAGGT	CTGGCAGGTTACGCCG		GTTACAGTCGCCATAA					CTCGAGGGTTGCGGAA		TGACTCCTCTAGATCG		AGGTCTAAGCCAGAGT	CCTCAACGTTCTATCT	TTCCGTGCAACTCCAA						AATGGAAAGTGGAATT			CACTGTCTCCTCTAGC								TGCTTGCTCCGATTAG
GTGCTGGAGCTGGCTC		GGGACCTGTCACCCTT		ATTCGTTTCACCTACC	CTGGTCTGTACTCCGG							GTTACGACAGGACGAT		GTCTCACGTTGTCTAG	AGTAACCGTGCATTTG	CTGGTCTTCAGATGCT		GTTACGAGTGGGTTGA					CTCTCAGGTTCAAGTC		TGACTCCTCTATCCAT		AGGTCTAAGTGTAGAT	CCTCACAAGTGCGCTC	TTCCTCTCAAACGAGC						AATGGAAAGTGGTGGT			CACTTCGAGATGGTAT								TGGCGTGGTGAATAAC
GTGCTGGAGGTAGTCG		GGGACTCAGGACGCAT		ATTCTACCATCCGGTG	CTGTACCTCACACCCT							GTTACGAGTTGTATGC		GTCTCACTCTATTGTC	AGTAACCGTGGCAGAT	CTGGTCTTCTCGTGAA		GTTAGACAGCGTCTGC					CTCTCAGTCGAGAGAC		TGAGACTCAAGCGGAT		AGGTGTTAGATCCTAC	CCTCACACAATAGGAT	TTCGCTGAGAGGATGA						AATGGAACACCCGTAG			CACTTCGGTATAGCTC								TGGGAAGAGAGTGTTA
GTGCTGGGTTGCGGCT		GGGACTCTCTAAACGC		ATTCTACCATCGCCTT	CTGTAGAGTTCGTTCC							GTTACGATCAAGAGGC		GTCTGTCAGGTGGGTT	AGTAACCGTTGGTACT	CTGTATTCACTTGACA		GTTAGTGGTGGTCTAT					CTCTCAGTCGAGTCCG		TGAGCGCGTCAGTTTG		AGGTGTTCAACTGAAA	CCTCAGTCAGAACATA	TTCTCTCAGACGTCCC						AATGGAACACCGTCTT			CACTTCGTCAAGGACG								TGGGAGATCAAAGGTA
GTGGAAGAGGAATGTT		GGGAGATAGCGTTCCG		ATTCTACGTGATGAAT	CTGTATTCAAGCAGGT							GTTAGACAGCACACCC		GTCTGTCCAACTCGAT	AGTAACCTCCCGGTAG	CTGTATTTCGCAGTGC		GTTCATTGTCCTTAAG					CTCTCGATCATGAGAA		TGAGGAGAGAATCGCG		AGGTGTTTCAACACCA	CCTCAGTTCCCGTTGT	TTCTCTCTCCTAGAGT						AATGGAACAGGCTTGC			CACTTCGTCGGATAAA								TGGGCGTCAGGATCTT
GTGGAAGGTAAGATAC		GGGAGATCAAGACGAC		ATTCTACTCATTACCT	CTGTCGTGTGCTATTG							GTTAGACTCCGATAGT		GTCTGTCGTAACAGTA	AGTAACCTCCCTGTTG	CTGTGGGGTGAACCGA		GTTCATTGTGACTGTT					CTCTGGTCAGAAACCG		TGAGGAGTCGTTCCCA		AGGTTACAGAGGTTTA	CCTCATGGTACGTAGG	TTCTTCCTCCGTTGAA						AATGGAAGTCGCCACA			CAGAGCCGTGACTCGC								TGGGCGTTCCACGGAC
GTGGAAGTCACGATAC		GGGAGATGTCGCTGCA		ATTCTACTCGCGCCAA	CTGTCGTTCAGTGTTG							GTTAGTGAGATAGCAT		GTCTGTCTCCCAGCGA	AGTAACCTCGTGAGAG	CTGTGGGTCCAAGGGA		GTTCCGTGTATCACGT					CTGAATGAGTGCAGGT		TGAGGTTAGGCTAACG		AGGTTACAGCCATTCA	CCTCATGGTGGCTACC	TTGAACGAGAGTCTGG						AATGGAATCACCTGGG			CAGATACAGACAGCGT								TGGTACAAGTCGAATA
GTGGAGACAGCATACT		GGGAGTAAGATTAGTG		ATTCTTGAGTTTCGGT	CTGTGAAAGCCTGCCA							GTTAGTGCATGGCCAC		GTCTTTACACTAACCA	AGTACCAAGCCAACCC	CTTACCGAGAAGAACG		GTTCTATCAGACACAG					CTGAATGGTAACAGGC		TGAGGTTCACTATGTG		AGGTTACAGTTGTCGT	CCTCATGTCGGAGTAG	TTGAACGGTATCGAAA						AATGGAATCCACATAG			CAGATACGTAAGCGGT								TGGTGATAGCGACCCT
GTGGAGATCGAGTGGA		GGGATGACAGCTCCTT		ATTCTTGCAAATCGGG	CTGTGAAAGGTAGTAT							GTTATGGAGAGAGTGA		GTCTTTACAGCCTATA	AGTACCACAAGATGTA	CTTACCGGTTCAAACC		GTTGAACAGCGTTCAT					CTGAATGGTAGGATAT		TGAGTCAAGAAAGTCT		AGGTTACCAACGGCTC	CCTCCTCCACACACGC	TTGACCCGTTGTGGCC						AATGGAATCCGAGATT			CAGATCACACGCCACA								TGGTGATCAGGCCCTA
GTGGCGTTCTCTCGAC		GGGATGATCATTACGG		ATTCTTGCAGAGTTCT	CTGTGGGAGAGCTTTC							GTTATGGGTCAGACGA		GTGACGCAGGATATGT	AGTACCACATAATCCG	CTTACCGTCCATCTAT		GTTGCGGTCCGATCGG					CTGAATGGTCTTGCTC		TGAGTCATCGCAATGT		AGGTTACCAACTTGGT	CCTCCTCGTACTTGTG	TTGAGTGAGAGCATTA						AATGGAATCTGAATCG			CAGATCATCTGTCGCT								TGTAAGCCACCTCGTT
GTGGGAACACGCAAAG		GGGCCATAGATCACTC		ATTCTTGCAGGACGAT	CTGTGGGAGTAGGATT							GTTATGGGTTCGGCTG		GTGAGCCTCAGTGTTG	AGTACCAGTTAAACAG	CTTACCGTCGTAACCA		GTTGCGGTCGTGTCAA					CTGAATGTCTACCACC		TGATCTTGTGGCGTAA		AGGTTACCAGGTTCCG	CCTCCTCTCTGTAACG	TTGAGTGCAGTATGAA						AATGGCTAGTCCTGTA			CAGATTGCACGACTAT								TGTACAGAGAGAATCT
GTGGTTACACGACAGA		GGGCCATCAAGTATCC		ATTCTTGGTACGATCT	CTGTGGGCAGGGAGAG							GTTCATTCATCTGTTT		GTGAGGACAACAGAGC	AGTACCATCCTATGGA	CTTACCGTCGTGGAAG		GTTGTAGGTAAGTTGA					CTGAGCGCAAAGCGTG		TGATGGTAGCAAGCCA		AGGTTACCATACAGGG	CCTCTAGAGTATGAAC	TTGCATTGTTATTCTC						AATGGCTAGTTGGACG			CAGATTGCACGATAGG								TGTAGACAGATTCGAA
GTGTGGCAGGTCGACA		GGGCCATCATCGTGCG		ATTCTTGGTCAGACTT	CTGTGGGGTCAAGCCC							GTTCCGTAGGAAGTGA		GTGAGTTTCTCAGAAC	AGTACCATCTTGCAGA	CTTAGGATCTTTGCTA		GTTGTCCCATCAGCAT					CTGATCCGTGAGGCAT		TGATTCTAGCTAGAGC		AGGTTACGTAAGCTCT	CCTCTAGCAAAGCTCT	TTGCGTCTCTGGTGCG						AATGGCTCAATGTCAC			CAGATTGCAGCAGACA								TGTCAGATCAATCTCT
GTTACCCCACTTCATT		GGGCCATTCAGGTAAA		ATTCTTGTCATGAGTC	CTGTGGGTCTATCACT							GTTCTATCAGCTGTCG		GTGATGTCATAGATCC	AGTACTGAGACAGTCG	CTTCAATGTGGCTGAA		GTTGTCCGTTGTGTTG					CTGATCCTCATGCCAA		TGATTCTTCCAAACCA		AGGTTACGTTGCAAGG	CCTCTCCAGCACCGTC	TTGGATGAGGTGAGAA						AATGGCTCACATACGT			CAGATTGGTTCTAACG								TGTCCTGAGAATTTGG
GTTCCGTGTTAGGACG		GGGCTACCAGAGATTA		ATTCTTGTCGCACGGT	CTTACCGAGAGCAGCT							GTTGCTCAGCCGAACA		GTGCAGCAGCATGGGT	AGTACTGCAAGTGACG	CTTCAATGTGGGATTG		GTTTACTAGTAGTCAA					CTGATCCTCCCATACC		TGCACGGTCTTGAACG		AGGTTACTCACAAGAA	CCTCTCCAGTGCTAGG	TTGGATGCACGACAAG						AATGGCTGTCGGCACT			CAGATTGTCATTCACT								TGTCCTGCATTCAGGT
GTTCGCTGTGAGGATC		GGGCTACTCTACTATC		ATTCTTGTCTGGTCAA	CTTCAATAGAAGCTCG							GTTGCTCCAGTGTACT		GTGCAGCAGTCCGTCG	AGTACTGTCCATACTT	CTTCCGAAGTGCACAG		TAACACGAGTTGTAAG					CTGCAGGAGTATTAGG		TGCAGTAGTCATTGCA		AGGTTACTCTACAGGT	CCTGCATAGTTGCCTA	TTGGATGGTGCATTTG						AATGGCTTCCTCACCA			CAGATTGTCTGCGTCT								TGTGAGTGTGGAGGTT
GTTCGCTTCATCTGTT		GGGCTCACAGACGCTC		ATTTACCAGCACTAGG	CTTCCGAAGGAAGTAG							GTTTACTGTTGTGCAT		GTGCAGCCAATCTAGC	AGTAGCTAGCACGGAT	CTTCGGTTCCATTTAC		TAACGACCATGACTTG					CTGCAGGGTACTCGCG		TGCATCCCAAGGGTCA		AGGTTGTGTAGTAAGT	CCTGCATGTCGCATCG	TTGGATGTCCATTGGA						AATGGCTTCTGAGCAT			CAGCAATCAATTCTTC								TGTTACTAGTAGGTTA
GTTCTATTCATCACTT		GGGTAGAGTAGGTAGC		ATTTACCTCCAGCAAT	CTTCCGACAAATGGCG							TAACACGCAGCAGACA		GTGCAGCCATCCGTGG	AGTAGCTCATTAAAGG	CTTCGGTTCGAACTCA		TAACTTCGTGGGCTCT					CTGCAGGGTGCTTCAA		TGCATCCGTACCACGC		AGGTTGTTCATCTACT	CCTGCATGTTAAACAG	TTGGATGTCTGACCCT						AATTCCTAGACTGAGC			CAGCAATCACAAATGA								TGTTACTGTTCCTTGC
GTTGAACGTTCAATCG		GGGTAGATCCGTGTCT		ATTTCACAGCTCACTA	CTTCCGACAATACCTG							TAACCAGTCACATTGG		GTGCAGCGTCTAGGTT	AGTAGCTGTAAGATAC	CTTCGGTTCTTCCGTG		TAAGCACGTGCCCAGT					CTGCAGGTCAACCCGG		TGCATCCTCACCTTGC		AGTAACCAGACCAGCA	CCTGCATTCTGGGTCG	TTGGGATAGTCTTGGT						AATTCCTAGCCAAGCA			CAGCAATCACGCGCTA								TGTTCCGCAGCTGTAT
GTTGCTCGTGTCCGGT		GGGTATTGTCTGTGAT		ATTTCACCACGCGTCA	CTTCCGATCACCGGGT							TAACCAGTCAGATGCT		GTGCGTGTCAGTGATC	AGTAGCTGTAGCCCTG	CTTCTAACAAGCTACT		TAAGCACTCGACGCGT					CTGCATCAGTGGTTAA		TGCCGAGAGCAACTTC		AGTAACCAGATAGCTA	CCTGTTGAGATGCGAC	TTGGGCGGTTCGAGCC						AATTCCTAGTAGACAT			CAGCAATGTCTCACGG								TGTTGAGCAAACCATC
GTTGCTCTCGAATCCA		GGGTGTCTCTAGACAC		ATTTCACGTCGCACGT	CTTCCTTCAGCTCTGG							TAACGACAGCCGTCGT		GTGCGTGTCGCTTACC	AGTAGCTGTTATGTGC	CTTCTCTGTAGGAGGG		TAAGCCAAGACGTCCC					CTGCATCGTCGAGCAA		TGCGACGCACCTCAGG		AGTAACCAGGCACAAC	CCTGTTGTCACTCTTA	TTGGGTAGTGTTACAC						AATTCCTAGTTGTCAC			CAGCAATGTCTGTAAC								TGTTGAGGTCGCGTCA
GTTGTGAAGGTCTACT		GGGTTATGTATGTCAC		ATTTCACGTGCTCTCT	CTTCCTTGTGGCTACC							TAACGACAGGTTGGTG		GTGCTTCCATCTAACG	AGTAGCTTCAACTGGT	CTTGAGACAGAGTCTT		TAAGCCACAGGTTCGC					CTGCCATCAGACAAGC		TGCTTCGTCGGCTTGG		AGTAACCTCAGCTCTC	CCTTCAGCAAACCACT	TTGGTTTAGCCGAATG						AATTCCTCACTCCTTG			CAGCAATTCAGACTGT								TGTTGGACAGCTATAC
GTTTGGAAGACCTCCG		GGGTTATTCTCAATCT		ATTTCACTCCTGGCTT	CTTCCTTTCGCCAACG							TAAGCACGTTCTCAGA		GTGCTTCGTGAGCTCC	AGTAGCTTCTAACACG	CTTGATTAGGCACAAC		TAAGCGTAGAAACTGT					CTGCCATCATGTCTAG		TGGAACTCACGCGTCA		AGTAACCTCCTACGGG	CCTTCAGCAGCTGAAG	TTGGTTTGTGGTCTAT						AATTCCTCAGCTGAAG			CAGCAATTCCATAAGC								TTACCATTCACCTGTC
GTTTGGAAGATCCCAT		GGGTTATTCTGGGTCG		ATTTCTGAGGAGAGTA	CTTCTAAAGGTCATCT							TAAGCCAGTCGAATGG		GTGCTTCGTGTGTCCG	AGTAGTCAGCACCCAC	CTTGATTCATGAATAG		TAAGCGTTCGTCCTCA					CTGCGAGCAGCTCGGT		TGGAACTTCACATACG		AGTACCACAGCGTATT	CCTTCAGGTGACTATC	TTGTGGAAGCCGAACA						AATTCCTCATGTTCGA			CAGCACGGTATGAAAC								TTACCGCCATAAGCGG
GTTTGGAGTGCTCGTG		GGTAATCGTACGTAGG		ATTTCTGAGTCTGCAT	CTTCTAACATGAGATA							TAAGCCATCCGCGGAT		GTGGAAGCATACCAGT	AGTAGTCAGTTAGTAG	CTTGATTGTGTCCACG		TAATCTCAGAATCTAG					CTGCGAGGTATTCCGA		TGGAGAGAGCCTCACG		AGTACCAGTGACTGTT	CCTTCAGTCGATTTCT	TTGTGTTGTCCGGTCA						AATTCCTGTAGGTACG			CAGCACGGTTAACAGA								TTACTGTTCGTGGGAA
GTTTGGATCAATCTTC		GGTAATCTCGAGAAAT		ATTTCTGCAACCCGCA	CTTCTAAGTCCACATA							TAAGCGTAGCTAAACA		GTGGAAGGTACACGTT	AGTAGTCAGTTTCGGT	CTTGATTTCTCTCTAA		TAATCTCGTGGCCCAT					CTGGACGAGTAGAATC		TGGAGAGGTAATACCC		AGTACCAGTTAGAGTA	CCTTGTGCACATATCG	TTGTTCAAGTGCACCC						AATTCCTGTCAAAGTA			CAGCAGCCACACTGGC								TTAGGCAAGCTAATGA
TAACACGCATTCAGCA		GGTCACGCAATTCTCT		ATTTCTGCATGACTGT	CTTGAGATCGAAGTGG							TAAGCGTTCTAGGCCG		GTGGAGACAGCATACT	AGTAGTCCAGAGTTGG	CTTGATTTCTTGCGCT		TACAACGAGGTTGAGC					CTGGCAGAGCCACCGT		TGGAGGATCTATCCAT		AGTACCAGTTGCTGAT	CCTTGTGTCGAGAGCA	TTGTTGTTCGAGCTGC						AATTCCTGTCACAGAG			CAGCAGCCACTTCAGA								TTAGGCAGTGCACGCT
TAACACGTCAGCACCG		GGTGAAGAGCATGAAT		ATTTCTGTCCATTGTT	CTTGATTTCGGTAGAG							TAAGTCGAGTCGTTAC		GTGGCGTTCCCGAGTG	AGTAGTCCATCTTTCA	CTTTCAAAGATGGTAT		TACAACGCAGTTGTTG					CTGTACCGTCACTCAA		TGGATCACACGTTGGC		AGTACTGCAAACACGG	CCTTTGGGTAAGGAGA	TTGTTGTTCGGTATGT						AATTCCTGTCGGCTAC			CAGCCAGTCGTAGAGG								TTAGGGTAGGCACGAT
TAACGACGTCTCTCCA		GGTGATTTCACGACTA		CAAAGAAAGATCCCGC	CTTTCAACAACAGTGG							TAAGTCGCAGCGAGTA		GTGGGAAGTTAATCGC	AGTAGTCTCAGGTGTT	CTTTCAAAGCTGGCTC		TACACCCTCTTGCAGA					CTGTAGAAGCACTCAT		TGGGAAGAGGACAGTC		AGTACTGCAATAGTGA	CGAAGGACAAAGAGTT	TTTACGTAGGCGAAGG						AATTCCTGTCTTCCGT			CAGCGTGAGATTGATG								TTAGTCTCAGGCAATG
TAACGACTCCATGATG		GGTGTCGAGGGACACT		CAAAGAAAGGCTTCCG	CTTTCGGCAGATTTCG							TAAGTCGGTGGCAACA		GTGTAACGTAAGATCA	AGTCAACAGACATACA	CTTTCAACATGTGCCG		TACAGGTCACTGAATC					CTGTAGAAGTCAACAA		TGGGATTCAATCGCCG		AGTACTGCACCAGTAT	CGAAGGATCGAGTGGA	TTTACGTTCCAGTGTA						AATTCCTGTGAGCCAA			CAGCGTGGTCTAGGCC								TTCAATCTCGAGCCTG
TAAGCGTAGTGACACG		GGTGTTACAAATCCCA		CAAAGAATCACCTCGT	CTTTCGGTCTTAAGGC							TAAGTCGTCGTTACCC		GTGTCCTGTGGTAATA	AGTCAACAGTGGTTAA	CTTTCAAGTTGGCCTG		TACATTCAGCGTCAAG					CTGTCGTAGTCCCAGC		TGGGCGTAGTCTTGGT		AGTACTGCATGTGCCG	CGAAGGATCGGACAAG	TTTAGTCGTCACTACA						AATTCCTGTTCACGAT			CAGGCCAAGCCGTCGT								TTCATTGAGTTAACAG
TAAGCGTGTCGCTTAA		GGTTAACTCTTCCTAA		CAACAACAGTCCTGCG	GAAATGAAGCGTCAGA							TAATCTCTCCCAGTGG		GTGTGGCCAGGAAGTC	AGTCACAGTCCACATA	CTTTCAATCGTGGAAG		TACATTCCAGCTTCCT					CTGTCGTGTCAGATTC		TGGGCTGGTGGCTGAA		AGTACTGGTGGTTTGT	CGAAGTTAGGCCCACT	TTTATGCAGATGGGCT						AATTCCTTCACTACGA			CAGGCCAAGGGACCAT								TTCCAATGTGTAGCAG
TAAGTCGAGGCCTAAG		GGTTCTCGTTATTCTC		CAACAACCAGACCATT	GAACTGTAGAGTGAAG							TACAACGCATGGCCCA		GTGTTCCCACACGGAA	AGTCACAGTCCAGCGT	CTTTCGGAGAATTGTG		TACATTCTCGCGTGAC					CTGTGAAGTATGACAA		TGGGTTATCAAGGAGC		AGTAGCTAGGGAGATA	CGAAGTTGTATCTTCT	TTTATGCGTTGTGTAC						AATTCCTTCGGATAAA			CAGGCCAAGTTAACGA								TTCCAATTCATCCCGT
TAAGTCGTCCGGTAAT		GGTTCTCGTTTGTTGG		CAACAACTCGTCTAAG	GAACTGTTCCCAAGCG							TACAACGGTGAGCAGT		GTGTTCCGTCAACCTA	AGTCACATCGACATCA	CTTTCGGAGCGAATGC		TACCCACTCGTGGCGT					CTGTGGGAGGTTCTAC		TGGTACACAATGACCT		AGTAGCTCAACACACT	CGAAGTTTCACTTATC	TTTCATGAGGGTTTCT						AATTCCTTCGTTACCC			CAGGCCACAACACAGG								TTCCACGCAGCTTCCT
TAATCTCCAACATCGT		GGTTGTACAAGTGGAC		CAACAGTAGAATACAC	GAACTGTTCTCAACGA							TACAACGGTTTCAGAC		GTGTTCCGTTCGATTG	AGTCATGAGTGCGCTC	CTTTCGGAGTTGGGAC		TACCGAACAGGACAGT					CTGTGGGCACCCTAAA		TGGTAGTTCTGTGCAA		AGTAGCTCAATTCACG	CGAATTGAGCGACTAG	TTTCCTCCATCTGGGC						AATTTCCAGCAGGTCA			CAGGGCTTCAGCATTG								TTCCGGTTCCCATGGG
TAATCTCTCAGCGGAA		GTAACACAGTTCCGGC		CAACAGTAGACGCCCT	GAAGAATGTACTAAGA							TACACCCCACTACTTT		GTTACCCAGCTACTAC	AGTCATGCACCCAACG	CTTTCGGCAATATCCG		TACCTCGAGACCATTC					CTGTGGGCACTTTATC		TGTAACGCACCAATTG		AGTAGCTGTAGTCACT	CGAATTGCACACGGAA	TTTGACTCATTGGATC						AATTTCCAGGAACTCG			CAGGTATCACTGTGTA								TTCCGGTTCCCTCGTA
TAATTCCCAAGACAAT		GTAACACCAGTCAGTT		CAACAGTCATAACGGG	GAAGCCCTCAGGAACG							TACACCCTCCGTGTAA		GTTACCCTCAGAGCAG	AGTCATGCATGACTTG	CTTTCGGGTATCGAAA		TACCTCGTCGCCAACG					CTTACCGAGATGAACT		TGTAACGGTAATGCGG		AGTAGCTGTTAGCGGA	CGAATTGCATCGGCCA	TTTGACTGTTTGACAC						AATTTCCAGGGCATGT			CAGGTATGTTGCTTGA								TTCCGTGGTCGTACTA
TAATTCCCATAGAGGC		GTAACCAAGCCTAACT		CAACAGTTCAAAGACA	GAAGCGAAGTGATGGC							TACATTCTCCACACCT		GTTACGACAAACAGGC	AGTCATGTCGAATGCT	CTTTCGGTCCGAACGC		TACCTGCAGCGTCTCG					CTTACCGTCTTAAGGC		TGTAACGGTCTGCATA		AGTAGCTTCAAACCTG	CGACAGCCAAAGACTA	TTTGATCTCCGAAATC						AATTTCCAGTAACGTA			CAGGTATTCTCCTGAC								TTCCTAACATCCTGTC
TACAACGAGTTGAAGT		GTAAGTCTCGTTCTGC		CAACCAACATCTGGGC	GAAGCGATCAGCTTCC							TACCCGTCATTCCTAT		GTTAGACCACCTGCAG	AGTCTCCAGACTCGAG	CTTTCGGTCCGCCTAT		TACCTGCCAAATGCTC					CTTAGGAAGCGAGAAA		TGTAACGGTGGTTCTA		AGTAGCTTCATTGAGC	CGACAGCCACGTCATA	TTTGGAGAGCTGAAGC						AATTTCCAGTCTGGTT			CAGTTAGCATCGTTCC								TTCCTAAGTCAGCTTA
TACAACGCAAGGACAC		GTAAGTCTCTCCGTGT		CAACCAAGTGTGCTTA	GAAGGACCATCTCAAG							TACCCGTGTCTGTGAT		GTTAGACGTTACCTTT	AGTCTCCGTTCCGCTT	GAAACCTTCCCGAACG		TACCTGCCACGCAAAG					CTTCCGAAGTTCCAGT		TGTAAGCTCTGGGCGT		AGTAGTCAGCTAGCCC	CGAGAAGAGACAGCGT	TTTGGAGCACTTACAG						AATTTCCCAAGTGATA			CAGTTAGCATGACTTG								TTCCTCTAGAGTCAGC
TACATTCAGTAAGACT		GTAATCGCACATTACG		CAACCTCAGCGCATCC	GAAGGACTCCTAGCCT							TACCGAATCGACCACG		GTTAGTGGTCACCGAC	AGTGACTAGAAACCCG	GAAATGAAGCACGGAT		TACGCTCTCACAAGGG					CTTCCTTTCGCCTCTA		TGTCAGACAGGAATAT		AGTAGTCCAGAGGTTG	CGAGAAGCACTACACA	TTTGGTTAGACTAGAT						AATTTCCCACGGCTAC			CAGTTAGGTACAGTTC								TTCCTTCAGGACTAAT
TACATTCGTGTTTCTT		GTAATCGCACCTGAAT		CAACCTCAGTCCCGGT	GAAGGGTAGTAATCCC							TACCGAATCTATCGCC		GTTATGGAGCATACTC	AGTGACTCACAAGCAG	GAAATGATCCTTCTAA		TACGGGCAGTACAGCG					CTTCGGTGTAGATCGG		TGTGAGTAGCACCTGC		AGTAGTCGTATACCTG	CGAGAAGGTACCAGAG	TTTGGTTAGATGAACT						AATTTCCCACTTCAGA			CAGTTAGTCCTTATGT								TTCGATTGTATGATCC
TACATTCTCTTAGGAC		GTAATCGTCCGAGTGC		CAACCTCCAGCCTTCT	GAAGGGTCAAGTGGTG							TACCTCGAGGTTACCT		GTTATGGTCTAGACCA	AGTGACTCACACCTAA	GAACACTAGCCTAGGA		TACGGTAGTTCCATTT					CTTCTCTAGGCAATGC		TGTGAGTCACCGTGAC		AGTAGTCGTCATAACC	CGAGAAGGTTTGGGTT							AATTTCCCAGCATACT			CAGTTCCCACAGTCCG								TTCGCTGAGCTCCCTT
TACCCACCAGGGATAC		GTAATGCCACAAGCTT		CAACCTCGTACTGCGC	GAAGGGTGTTCTAAGC							TACCTGCTCATTCCTA		GTTCCGTAGTCTTCCC	AGTGACTCACACGCCA	GAACACTGTACAAGCG		TACTGCCCATGGGTTT					CTTCTCTCAACAGCTT		TGTGAGTCAGACACAG		AGTAGTCGTGGCACTC	CGAGGAAAGATTAGCA							AATTTCCCAGCTCATA			CATAAGCAGCCATTTG								TTCGCTGCATCGAACT
TACCCGTGTCTGTAAC		GTACAACCACTCTCGT		CAACGATCACGCGCTA	GAAGTAACACACCAGC							TACGCTCCAGCAGTCC		GTTGAACAGATGAAGG	AGTGACTCACCACATA	GAACACTTCTGTGCAA		TACTTACAGTCACGCC					CTTGAGACAGACATCT		TGTGCGGCACCGTGCA		AGTAGTCTCCCTTCCC	CGAGGCTAGGGATCTG							AATTTCCGTAACGCGA			CATAAGCGTGGAGAAA								TTCTAGTGTAGAGGAA
TACCGAAAGTTCAACC		GTACAACGTAGGCTCC		CAACGATGTGTTTCTT	GAATAGACATCTGGGC							TACGGGCTCCATCCGT		GTTGAACAGCCTGTGC	AGTGACTCATGACAGG	GAACGTTCAGCGCTTG		TACTTACTCGCCAACG					CTTGAGAGTGAACGGT		TGTGTGACAGTGCCTG		AGTCAACAGTTCACTG	CGAGGCTGTATGCTTG							AATTTCCGTAGTTAGA			CATACAGGTGCTCCGA								TTCTCTCGTGATTGGG
TACCTCGTCCGAAATC		GTACAGTTCTGAGTCA		CAACGGCGTGTTCAGT	GAATAGAGTGATGGCA							TACGTCCAGAGCAGTC		GTTGAACGTCTACTGA	AGTGACTGTATCGTAC	GAACTGTAGTGGAAAG		TACTTGTAGAACAGGA					CTTTCAAAGAGTATAC		TGTTCATGTCATATGC		AGTCAACCATGCGGTC	CGAGGCTGTGAAGCGT							AATTTCCGTATGGTAA			CATACAGGTTTAGACC								TTCTCTCTCATGTCTT
TACCTGCTCCACCTGT		GTAGAGGCACTGAGTT		CAAGACTCACGCGCTA	GAATCACTCAGCCTCT							TACTTGTTCCATAGGT		GTTGCGGGTCCTGGGT	AGTGACTGTTTAGACC	GAACTGTCAAGGGTCA		TAGACCAGTGTGGACA					CTTTCAACAGAGCGTA		TGTTCATTCAGCAATC		AGTCAACTCCATGATG	CGAGTGCAGGGATCAC							AATTTCCGTCAACACT			CATACAGTCAGTCATG								TTCTGTAAGAGAGCAA
TACGGTAAGCATCAGG		GTAGAGGCAGCCTTCT		CAAGACTCACTTTATC	GAATCGTGTTTACCTT							TAGACTGCAGCGTAGA		GTTGCTCGTCATGGCC	AGTGACTTCGAAGCCC	GAACTGTTCCGAAGGA		TAGAGTCAGGCTCTAT					CTTTCAAGTACCAGAG		TGTTCATTCTATTTCG		AGTCACACACATGACT	CGAGTTAAGCCGTAAG							AATTTCCGTCCAGCCA			CATACAGTCCTGGGAC								TTCTTCCAGTCAGAGC
TACGGTATCACTGTTT		GTAGAGGTCCACTTCG		CAAGACTCATGACAGG	GACACGCTCCCGTGAG							TAGATCGCATGTGCCG		GTTGTAGAGGTAGGCT	AGTGACTTCTTACCAT	GAACTGTTCGGCTTGG		TAGGAGGAGGGTTAAT					CTTTCAATCAGCACCG		TGTTCCGAGGTAGGCT		AGTCACACACGCGTGT	CGAGTTAAGCTAAGTA							AATTTCCGTCGTATGT			CATACAGTCTCAACCC								TTCTTCCTCACTACTT
TACTGCCCACGCCAGT		GTAGCTAGTAGGCTCC		CAAGACTTCGGCTTCT	GACATCATCACCGGTG							TAGATCGTCCACAGCG		GTTGTCCAGAGTTGAT	AGTGATCAGAATCGAT	GAAGAATCACTGAATC		TAGTGCACACGCACCA					CTTTCGGCAAATGCTC		TGTTGAGGTCCAATCA		AGTCACACAGGACGAT	CGATCGGGTATACAGA							AATTTCCGTCTCACAA			CATACCCAGATTGCGG								TTCTTGAAGCCTTCTC
TACTGCCTCGATTTCT		GTAGGAGGTCGCATTA		CAAGAGGAGAGTGTTA	GACATCATCTGCATGA							TAGGAGGAGTCAGCGA		GTTGTCCAGGCTAGCA	AGTGATCAGAGAAGGT	GAAGAATCATCTAGAC		TATACCTGTTGCCAAT					CTTTCGGTCAAGTCTG		TTACAGGCACTACAGT		AGTCACAGTGTAGTGG	CGATCGGGTGTTATCG							AATTTCCGTGCAATGG			CATACCCAGGATGGCT								TTGACCCAGGACAAGA
TACTTACGTCAACACT		GTAGGTTCAACCTATG		CAAGAGGAGTATGTAG	GACCCAGGTCAAAGTA							TAGGAGGTCGCCAACG		GTTGTCCAGTAACCGG	AGTGATCAGATAGTCA	GAAGCCCAGCTGAGTG		TATCCTATCAAGTAAG					GAAACCTTCAGAGCAG		TTACTGTAGGTCGACA		AGTCACAGTTAACCTG	CGATGCGAGGGCTGAT							AATTTCCGTTTCCAAG			CATACCCTCCCGAGAC								TTGAGTGGTCGATTTG
TACTTACTCGTACCTC		GTAGGTTTCGCAGTTA		CAAGAGGAGTCGCCAC	GACCCTTAGAGAGTTT							TAGGAGGTCGTAACTG		GTTGTCCGTGCCTAAT	AGTGATCAGCCTCATA	GAAGCCCAGGGAGAAT		TATCGCCCACAGGATG					GAAATGAAGGGTCAAC		TTACTGTTCCGGCTTT		AGTCTCCAGACGCAGT	CGATGCGGTGCATACT							AATTTCCGTTTGCAGT			CATACTTAGAAGCGGG								TTGCGTCCAGTAACGG
TACTTCAGTACACGTT		GTAGTACCATCCCACT		CAAGAGGGTACTCGCG	GACCCTTTCTCTCTAA							TAGGGTTAGATCGCCC		GTTGTGAAGCGCCTTG	AGTGATCAGCGTCTCG	GAAGCCCCAGGACTAG		TATCTGTAGAAACCCG					GAAATGACACCGTGCA		TTAGGGTTCCTTCTAA		AGTCTCCAGCTCCACG	CGATGCGTCCAAGCTA							AATTTCCTCCACTTTA			CATACTTAGCACCGTC								TTGCGTCTCGGATAAA
TACTTCAGTCTGCAAT		GTCAAACTCGTGTTCC		CAAGAGGTCGGAATTC	GACCGTGCAACTCATG							TAGGTACAGGTCCTGC		GTTGTGAAGGACGGAG	AGTGATCAGTCACGAG	GAAGCGACACACCTTC		TATCTGTAGGTCACTT					GAACACTAGGGCATGT		TTATTGCAGGCGTTAG		AGTCTCCAGTATGGAT	CGATGGCAGTCGTTAC							AATTTCCTCCCATAGA			CATACTTTCACATCAG								TTGTTCAGTTTGGCTA
TACTTGTCAAACGGCA		GTCAAGTTCCGTCCTA		CAAGCTACAGTGGCTC	GACCGTGTCGCTAATG							TAGGTACCATCGATAC		GTTGTGATCACCTTGC	AGTGATCCACACGCCA	GAAGCGACAGACCCGT		TATCTGTTCTTTACAC					GAACACTGTGCCGAAA		TTCACGCAGGCGTTAG		AGTCTCCGTCAGACGA	CGCAGGTCATGTACGT							AATTTCCTCCTTGACC			CATACTTTCCAGCAAT								TTGTTCATCGCGTGAC
TACTTGTGTTCCTACC		GTCACTCGTTCCACGG		CAAGCTATCGGTTAGT	GACCTTCAGCGCCATC							TAGGTTGCAAGTAGTA		GTTTGGATCGAGGCAA	AGTGATCGTCATGACT	GAAGCGATCTCGTTTA		TATCTTGAGCTGAGCA					GAACGTTAGCTAGAGC		TTCACGCTCGCGTGCA		AGTCTCCGTCGTATGT	CGCAGGTGTGTTGATC							AATTTCCTCTCTAAGG			CATAGACAGCATACTC								TTGTTTGAGGATTACA
TACTTGTTCGTTGTGA		GTCAGCGCATCCGTTC		CAAGCTATCTATCACT	GACGTTATCTGGCTGG							TAGTGCATCGTTTACT		TAACACGAGCAATTCC	AGTGATCGTTTAGTCG	GAAGGACGTGCGGTAA		TATCTTGAGGCATGCA					GAACGTTTCCACTGAA		TTCAGGAAGCCATTGT		AGTCTCCGTTAAGTCC	CGCAGGTTCGTCGGGT							ACAAAGAAGCTCTATG			CATAGACAGGAATTAC								TTTACCACAGTCGAGA
TAGACCACATTCTCTA		GTCATCCTCACTGATG		CAAGGGACAGCATTGT	GACTCAACAAAGGGTC							TATATCCCAGATGCGA		TAACCAGGTTTACCAG	AGTGATCTCGTCAAAC	GAAGGGTAGGGTACGT		TATGTTCCAGCGAACA					GAACTGTAGTCCTACA		TTCAGGACACGCCAGT		AGTCTCCTCTAGGAAA	CGCATAAGTCACGCTG							ACAAAGAAGTCACACT			CATAGACCAAAGTATG								TTTCAGTGTACTGAGG
TAGACTGGTAGCCAGA		GTCATCCTCTCTTGCG		CAAGGGATCAGACCGC	GACTCTCCATGTTCGA							TATCCTAAGGTTGCCC		TAACGACCAAGCTACT	AGTGATCTCGTTGCCT	GAAGGGTCACCTGTCT		TATTCCAGTAGTGGCA					GAACTGTCACTTCAGA		TTCATTGGTTGTCAGT		AGTGACTAGCAGGCAT	CGCATAAGTGAGAACC							ACAAAGACAACGATTC			CATCCACAGGCGCTTC								TTTCATGAGACGCCCT
TAGACTGGTTCCGTTC		GTCATGATCGTTCCTG		CAAGGGATCTCTATGT	GACTGATAGCTTAAGA							TATCCTACAAACTAGA		TAACTTCGTTTACCAG	AGTGCCGCATTGCCTC	GAAGTAAGTATCGTTG		TATTCCAGTATTGGCT					GAACTGTCATTGACTG		TTCCAATAGTATCCTG		AGTGACTAGCCTTCTC	CGCATAATCGATTGGT							ACAAAGACACAACGTT			CATCCACGTTATGTCG								TTTCGATAGCCGATAG
TAGACTGTCCTGTAAG		GTCCACTAGCACCAGA		CAATACGAGCTCGTGC	GACTTCCAGACCTGGA							TATCCTAGTAGGATAT		TAAGCACTCTCGGCTT	AGTGCCGGTCCCTGAG	GAATAGAAGACAGCTG		TATTGCTTCTTGTTAC					GAAGAATAGATGGCAC		TTCCACGAGACCCTTA		AGTGACTAGGTAGACC	CGCATGGGTCGTTGGC							ACAAAGACATTCATCT			CATCCCAAGCAAGGAA								TTTCGATCAACTCGTA
TAGAGTCAGGCATCAG		GTCCCATCATGGCTGC		CAATACGCAGGTTCGC	GACTTCCAGCGACCCT							TATCCTATCGAGTCCG		TAATCTCAGTAGCTCT	AGTGTTGAGAAGGCTC	GAATCGTGTCGAGCTC		TATTTCGCATTCTTCA					GAAGAATGTCTTTCAT		TTCCACGCAATAACGA		AGTGACTGTGGGTTGA	CGCATGGGTTTCACTT							ACAAAGAGTCCACGCA			CATCCCACATGTCTAG								TTTCGATTCTTAGTTC
TAGATCGGTCGAGCAA		GTCCTCAGTACGAAAT		CAATACGTCGACCTAA	GACTTCCCACCGTGGT							TATCTGTAGAGCGACT		TAATCTCAGTTGTACC	AGTGTTGAGCCATATC	GAATCGTGTTACACTG		TCAATCTGTTCAAACC					GAAGAATTCATTCATC		TTCCGGTTCGAACCAT		AGTGACTGTTACCGTA	CGCCAGACAGACCAGA							ACAAAGAGTCCTCCTA			CATCCGTCAACATACC								TTTGACTTCACAAGGG
TAGGTACGTGTCACAT		GTCGTAATCGCACGAC		CAATGACAGAGCTTTC	GAGAAATGTTCGTTCC							TATCTGTAGGAAGTCC		TAATCTCGTCTGTTAG	AGTTCCCAGGGTTAGC	GAATCGTGTTGCTCCT		TCAATTCAGTGGTGAC					GAAGCCCCATCCTAAG		TTCGATTAGGAGCAAA		AGTGATCAGAGGATCC	CGCCATTAGACTGTTC							ACAAAGATCTAGCATG			CATCCGTTCGACCAAT								TTTGATCTCAAAGGTA
TAGGTTGAGCGACCCT		GTCGTTCAGGTAGGCT		CAATGACAGATGCGAC	GAGACCCAGGGCGAGA							TATCTGTAGGGCTGAT		TAATTCCGTCACTCTC	AGTTCCCCAATGAAAC	GACACGCAGACAGCTG		TCAATTCGTCGACGCT					GAAGCCCCATTGAAGA		TTCGATTGTCAGTCTA		AGTGATCCACTAGTAC	CGCCATTAGGTGTGAC							ACAACCAAGATACCAA			CATCCGTTCTCACTCG								TTTGTTGGTTGGGATG
TAGGTTGCACTGAATC		GTCGTTCCAAACACCT		CAATGACAGTAACGTA	GAGACTTCAGTCTACA							TATCTGTCAGAACCGA		TACACCCAGATCCCAT	AGTTCCCCACCCAACG	GACACGCAGATTAGAC		TCACAAGAGGTACAAT					GAAGCCCGTTGGACCC		TTCGATTGTCTTCAAG		AGTGATCCAGCAATTC	CGCCATTCACCCTTAC							ACAACCACAATTCTTC			CATCGCTTCCGATAAC
TAGGTTGTCATTGCGA		GTCTACCTCACCGCTT		CAATGACCATACCGTA	GAGACTTTCTGTCTCG							TATCTGTCAGCTTTCC		TACACCCAGCCTTGAT	AGTTCCCCATCTCAAG	GACACGCCAAAGAACT		TCACATTCAGGTGACA					GAAGCGAAGGTACAGC		TTCGCTGAGTGATGGC		AGTGATCGTATACCCA	CGCGTGAAGCTTTCCC							ACAACCACAGTTTCAG			CATCGGGCAACTCGAT
TATACCTCAGTAACCT		GTCTAGAAGAGCTGCA		CAATGACGTGGTCTGC	GAGAGGTAGGTTCACT							TATCTGTGTGGGATTG		TACACCCTCCCTCGAT	AGTTCCCTCATCAGTG	GACACGCGTGCTCCGA		TCACATTCATATCGGT					GAAGCGATCTAAACGC		TTCGGTCAGCTCCGAC		AGTGATCGTGGAAGTC	CGCGTGAAGTTCCTGA							ACAACCAGTCAGGCAA			CATCGGGCACTAACCA
TATACCTGTCTACAGT		GTCTAGAAGATTGACA		CAATTTCCAGTGAGCA	GAGAGGTGTTGAGTCT							TATCTTGAGCCTGAGA		TACAGGTAGGTATTGA	AGTTCCCTCCTAAACG	GACACGCTCTGCTCTG		TCACGCTTCACCATAG					GAAGGGTTCTGAATGC		TTCTAACAGCCTTTGA		AGTGATCGTGGTCTTA	CGGAACCTCAGGGTAG							ACAACCAGTCTTAGTG			CATCGGGGTGCATTAC
TATACCTGTTGGCCGT		GTCTAGAGTCTGCAAT		CACAACAAGAAGCTGC	GAGAGGTTCGTAGGGA							TATCTTGGTAAGGAGA		TACCCGTCATCCTCAC	AGTTCGAAGAACGCGT	GACAGCCCATCAGCAT		TCACGGGAGCTCCACG					GAAGTAAAGAAGCGGG		TTCTAGTCACAACCGC		AGTGATCTCACCATAG	CGGAATTCAAGTCCAT							ACAACCATCCAGTTCC			CATCGGGGTGTCGATT
TATACCTTCAGTCAGT		GTCTGTCAGGGTGGGA		CACAACAGTAAGATTG	GAGATGGGTATCGAGG							TATTGCTGTTTAGAGA		TACCGAACAACGACAG	AGTTCGAAGGCTTCCG	GACAGCCTCTCCGAAA		TCACGGGAGGCACTCC					GAATAGAAGAGACAAG		TTCTCTCCAAGTAGTA		AGTGCCGAGCCTCAGC	CGGAATTGTGTTAGCT							ACAACCATCCGCAACG			CATCGGGTCTATTCGT
TATATCCCACATTGTG		GTCTGTCCAGTTTCGA		CACAACAGTGTACATC	GAGCCTGCAAGCAGGT							TATTGCTTCCTGTTGC		TACCGAACATGACTGT	AGTTCGAAGGTTGTTC	GACATCACAAGACCTT		TCACTATCAGATCACT					GAATAGAAGCTATCCA		TTCTGTATCTTACGGA		AGTGCCGAGGTAGCAC	CGGAATTTCGATTTCT							ACAACCATCCTCTCGA			CATCGGGTCTCACTCG
TATCAGGAGGGCAACT		GTCTGTCGTGATGAAT		CACAACAGTTCCGCTT	GAGCCTGGTCGTGCCA							TATTGGGAGATAGTGT		TACCTGCCATGATAGA	AGTTCGACACGTTCGG	GACATCACACTCCGAG		TCACTATCATTGTCGA					GAATAGAAGTCCTACA		TTCTGTATCTTCGGTC		AGTGCCGCACAGAGCA	CGGAATTTCTCGAGTA							ACAACCATCCTTATGT			CATCGTCAGCTAGAAT
TATCGCCTCCCAGTGG		GTCTGTCTCGGCAGTC		CACAACATCCAACTAG	GAGCCTGTCACCGGGT							TATTGGGAGTAAGGGA		TACCTGCGTGTTACTG	AGTTCGACAGAGGTAC	GACCAATAGAATTGCA		TCAGCAACAGCAGTAG					GAATCACAGGTAGACC		TTCTTCCAGCCTGTGC		AGTGCCGCACGCGGTT	CGGACACAGCGGACAT							ACAACCATCGACATTG			CATCGTCAGTGTACCT
TATCTTGAGGCTAGCA		GTCTTTAGTGTGAATA		CACAACATCCTATTTG	GAGCCTGTCTCCGAGG							TATTGGGCATTGTAGC		TACCTGCTCCTTCTGG	AGTTCGAGTGGTGATG	GACCAATGTGATGTAA		TCAGCAATCCATGAGT					GAATCACTCTGCGATA		TTCTTCCCAGCGATTT		AGTGTTGAGACCATGG	CGGACACCATTGAAAG							ACAACCATCGGCCAAC			CATCGTCGTACGAAAT
TATTCCACATAATGAG		GTGAGCCCAATCTAGC		CACACAAAGAAGCCAC	GAGGCAAAGTCGTCTA							TATTGGGGTCAAGCGA		TACGCTCAGCAGAAAG	ATACCGAAGAATGTTG	GACCAATGTTGTAAAG		TCAGTGACAGGCACTC					GAATCGTAGGGTTAAT		TTCTTGAAGGCCCGTT		AGTGTTGAGCGATGCA	CGGACACTCCTAAACG							ACAACCATCGTCTCAC			CATGAGTAGCCTCACG
TATTCCATCATGGATC		GTGAGCCCATTATGCG		CACACAAAGGAACGAA	GAGGCAAGTATTAAGG							TATTTCGAGGTTCCGC		TACGCTCCAGTTTCGA	ATACCGAGTCTTAGTG	GACCCAGAGACCATAA		TCAGTTTTCCATTGCC					GAATCGTCAGGACTAG		TTGAACGCAGAACCGA		AGTGTTGCAACGGGTA	CGGAGAAAGAGGATGA							ACAACCATCTCATTGT			CATGAGTCACATATCG
TATTGCTTCTCGTCAC		GTGAGCCGTCCTGAAT		CACACAACAAGCAATA	GAGGCAAGTGGACCTC							TATTTCGCATGTCTAG		TACGGGCAGATTCGCT	ATACCTTAGCATCAAA	GACCCAGCAAGTATCC		TCATACTGTAATGCGG					GAATCGTGTAACTAAG		TTGAACGTCAACACCA		AGTGTTGCATGGCTGC	CGGAGAACAGGTCTCG							ACAACCATCTTTCAGT			CATGCAACAGCACAGA
TATTGGGCAGGATCTT		GTGAGGAAGAAGCTCG		CACACAACACAAGGTG	GAGGCAAGTGTTGCCG							TATTTCGGTAGATTAG		TACGGGCCAGCTAACT	ATACCTTCAAGAGATT	GACCCAGCACCTGATA		TCATATCAGCCTGACC					GACACGCGTAAGGCCA		TTGACCCCAAGCGGAT		AGTGTTGGTAGAGGAA	CGGAGAACAGTTGTCA							ACAAGCTAGAGAGGTA			CATGCAAGTGTAACGG
TATTTCGAGGATTACA		GTGATGTTCATACGGT		CACACAAGTCATACCA	GAGGCAAGTTTGAAAG							TCAAGCAAGGATTTGA		TACGGTATCTTACCGC	ATACCTTCACTGGCGT	GACCCTTAGGGAGGGT		TCATCATCAGGACTTT					GACATCACAGAACGCA		TTGCATTCACTTCAGA		AGTGTTGGTCCCTGTT	CGGAGAAGTAGCTAAA							ACAAGCTAGATGTTCC			CATGCAATCATGGAGG
TATTTCGAGTGCAAAT		GTGCTGGCATCGCTAA		CACACAATCAGCGGAA	GAGGCAATCCAAGGGA							TCAAGTGCAATTCGTG		TACGTCCCAGCGAGTA	ATACCTTCAGATAAAC	GACCCTTTCCTTTAGT		TCATCCGAGGTGGCTA					GACATCAGTTCGATTG		TTGCATTGTATGTCTG		AGTGTTGGTCTACGAT	CGGCAGTCACTGCACG							ACAAGCTAGCCGAATG			CATGCCTCATCACCAA
TATTTCGCAAAGTGTA		GTGCTGGTCTCTCAAT		CACAGATAGCGTTCCG	GAGGCAATCGTTCTGC							TCAAGTGGTGATGAAT		TACGTCCCAGCGATTT	ATACCTTGTCTTGGTA	GACCCTTTCGGCTTGG		TCATGAGTCTTGCAAG					GACCAATAGATTGAGT		TTGCCTGCAGTTTCGA		AGTGTTGTCCCTCGAT	CGGGACTAGACGAAGA							ACAAGCTAGCCGTTGC			CATGCCTGTGGCCTCA
TATTTCGGTGGTCTGC		GTGGAAGAGGCCGCTT		CACAGGCAGCGTCAAG	GAGGGATAGGTTCTTG							TCAATCTCAAACTCTG		TACGTCCCAGTTAGGG	ATACCTTTCGGATTAC	GACCGTGCAACTTGGT		TCATGCCCAGCCCACA					GACCCAGAGAAGTGTT		TTGGTTTGTTTGGCTA		AGTTAGCAGATTACCC	CGGGACTAGCGTATAA							ACAAGCTAGCGGTAGT			CATGCCTTCCAGCCTT
TCAAGACAGGCAGGGA		GTGGAAGCATTCGATG		CACAGGCAGGTGCCTC	GAGGGATCAAAGCTAA							TCAATCTGTTGCAAGG		TACGTCCGTCATCACA	ATACTTCAGCTGTTAC	GACCGTGTCAATCAGC		TCATGGACACTTGTCC					GACCCAGAGGTCGTGA		TTTACGTCAACTGAAA		AGTTAGCCACGATAGG	CGGGACTGTAGCGTCC							ACAAGCTAGGAACGTC			CATGCGGGTTCTCTAT
TCAAGACTCACACCCT		GTGGAAGGTGTCCCTT		CACAGGCAGTAGACCG	GAGGGATTCGGTGTTA							TCAATTCAGTGTTCCA		TACTGCCCACAAGCCC	ATACTTCCAATTTCTC	GACCTTCAGCATGGGT		TCATGTTCAATAGTAG					GACCCTTAGCTCATAC		TTTACGTGTCCCTGTT		AGTTAGCCATGTTCGA	CGGGCATAGCTGTGCC							ACAAGCTAGGCACTCC			CATGCTCCAGTCAACT
TCAAGCAGTCAACATC		GTGGAAGTCATTTCGT		CACAGGCCAAGTGACG	GAGGGTAAGGACTGGT							TCAATTCTCCTTATCA		TACTGCCGTGAGCGAT	ATACTTCCACAGCCTG	GACGCTGCACCGCTAG		TCATGTTCACGGTGTC					GACCCTTAGTGGAAAG		TTTAGTCAGCAATTCC		AGTTAGCCATTCTCTA	CGGGCATGTCCAACGC							ACAAGCTAGGTGATCG			CATGCTCCATGGAATA
TCAAGCAGTGATTGGG		GTGGCGTCAAAGAGTT		CACAGGCGTACTAAGA	GAGTCATGTGAACCGA							TCACACCAGGTTCAGG		TACTGCCTCCCGAGGT	ATACTTCCATCGATCA	GACGCTGCATCTCGTC		TCATTACTCGACACTA					GACCCTTCATCATTGG		TTTAGTCTCCTGGCTT		AGTTAGCGTCAGTTTG	CGGGCATGTCCTACAA							ACAAGCTCAAGCGGAT			CATGCTCTCTAGCATG
TCACAAGAGCGGACAT		GTGGCGTGTTGCATAC		CACAGGCGTCGCACGT	GAGTCTACAGCTGGTC							TCACATTGTTACGATC		TACTTACGTCTTCATT	ATACTTCGTGTACATC	GACGCTGGTGCAACGA		TCATTGTAGAACGCGT					GACCCTTTCTGACCCT		TTTCATGCATCGCTGG		AGTTAGCGTCCCGGTA	CGGGCATGTCCTGTCT							ACAAGCTCAGCTGTGC			CATGGATTCTCTGCCA
TCACATTCATGTGGCC		GTGGGAATCAACTGGT		CACAGGCTCTTGGAAC	GAGTGAGGTGATTGGG							TCACGCTCATGTTCGA		TAGACCATCGAGTACT	ATACTTCTCATAGCAC	GACGTTACACGATAGG		TCATTGTCACTATCGA					GACCGTGGTTGGTAGG		TTTCGATAGGGCTTCC		AGTTAGCGTCCTCCTA	CGGGCATTCACGGGCT							ACAAGCTTCACGAACT			CATGGTACAAGGTTGG
TCACGCTCACACCGCA		GTGGTTATCAGATGCT		CACATGACATGTGGTT	GAGTGTTTCAAGCGTT							TCACGCTGTATCACGT		TAGACCATCTATACGG	ATACTTCTCCGAAGGA	GACGTTATCATGCCAA		TCATTGTGTTGGGTAG					GACCTTCAGCTAGATA		TTTCGATAGTAGTGCG		AGTTCCCCAAGGGCAT	CGGGTCATCCTGCTAC							ACAAGCTTCTCCAAGA			CATTCATAGAATTTGG
TCACGCTGTAGCGCTC		GTGTAACTCATGGGAG		CACATGATCATCGCTC	GAGTTACGTAGTGCGA							TCACGGGAGAACCGCA		TAGCACACACAAAGTA	ATAGACCAGCCGTAAG	GACGTTATCGCTGCGA		TCCACCAAGGTTCCGC					GACCTTCCATGACACT		TTTCGATGTTTCGACA		AGTTCCCCAGAAGCTG	CGGGTCATCTCAACCC							ACAAGCTTCTCGCCTA			CATTCATCAAGATCCT
TCACTATAGGTGATAT		GTGTAACTCCTAACAG		CACATGATCTCGACGG	GAGTTACGTCTTGAAC							TCACGGGAGTAGTCCT		TAGGAGGGTAGTCTGT	ATAGACCCAGCCTTCT	GACTATGGTGCATCTA		TCCACCACACTTCTCG					GACGCTGTCATTGCTT		TTTGATCCACGTACTA		AGTTCCCGTAGGCTGA	CGGGTGTAGACCAGCA							ACAAGCTTCTTTCCAA			CATTCATCACCCAATA
TCACTATCAGTAGATA		GTGTCCTGTTGTCTAG		CACCAAAAGAGGCGTT	GAGTTACTCGATCCAA							TCAGCAAAGAGTGAAG		TAGGGTTAGGCGATAC	ATAGACCGTCTGCCTT	GACTCAAAGACAAGCC		TCCATCGTCTTCGCTG					GACGCTGTCTCTTAAC				AGTTCGAAGGTCATTC	CGGGTGTAGTATGAAC							ACACAGTAGCACCGAA			CATTCATCACGACCTG
TCACTATTCCAACTGA		GTGTGATTCTGTAAGC		CACCAAACAACGTAAA	GAGTTGTGTGAATAAC							TCAGCAAGTGATTCAC		TAGGGTTGTTATTCCT	ATAGACCGTTTAGTCG	GACTCAACACCTGCGA		TCCATCGTCTTGAACG					GACGTTAAGACAAGCC				AGTTCGAGTAGCTTTG	CGGGTGTTCGAGGCAA							ACACAGTAGCAGCCCT			CATTCCGCAGCCGGTT
TCACTCGAGAAGCTCG		GTGTGGCCAGTGCCTG		CACCAAAGTAGGTTTC	GAGTTTGAGAATCGTA							TCAGCAATCAAGCCCG		TAGGTACAGGCCTGAA	ATAGAGAAGCAGTAAT	GACTTCCCATGACCCG		TCCATGCAGACAACAT					GACGTTACAACATCGT				AGTTCGAGTAGTTACC	CGGTCAGTCAAGCCGC							ACACAGTAGCTACTGT			CATTCCGGTAACCCTA
TCACTCGAGGCGACAT		GTGTTAGCAACGTATC		CACCGTTAGTGTTCAC	GATAGAAAGTCATACC							TCAGCCTCATAACTCG		TAGGTACCAGGGTTGA	ATAGAGAAGTTTGGCT	GACTTCCGTATAGGGC		TCCCACATCAAGTCGT					GACGTTATCGCCAGAC				AGTTCGATCGGAAGGT	CGTAAGTAGTCTGCGC							ACACAGTAGGTAAGAG			CATTCCGTCCACGTCT
TCACTCGCAACTGTGT		GTGTTCCCACACTGGC		CACCGTTTCCGAGCTG	GATAGAATCCATCTCG							TCAGCCTGTCATAGTC		TAGGTACCATCTCCCA	ATAGAGACATGACACT	GAGAAATAGCCTGCCA		TCCCAGTAGAGTGTGC					GACTATGTCTGGGATT				AGTTCGATCGTGTTCC	CGTAAGTCACAACGCC							ACACAGTAGTCATAGA			CATTCTAGTCCGGTGT
TCACTCGCAACTTCTT		GTGTTCCCACAGAGAC		CACCGTTTCTAGAACC	GATAGCTGTGGGTTGA							TCAGGGCGTGGTCAAG		TAGGTACTCTAAGGAA	ATAGAGATCCACGGGT	GAGAAATGTGCCTTTC		TCCCATGTCATGCCGG					GACTCAAGTGCTTATG				ATACCGAAGCCTCGTG	CGTAAGTCACATGACT							ACACAGTCAATGGCCC			CATTCTAGTGGCTGAA
TCACTCGCAATAACGA		GTGTTCCGTCGGCACT		CACGAATAGCATGTTC	GATAGCTTCCCGAGTG							TCAGGTAAGCGCCTTG		TAGGTTGGTACTCGAT	ATAGAGATCGATAACC	GAGACCCGTCAGACGA		TCCGAAAAGCCGTCGT					GACTCAAGTGGTAACG				ATACCGAAGGACACTG	CGTAAGTGTAGCTGTT							ACACAGTCACCAGGTC			CATTGAGGTGAGCCAA
TCAGCAACACCCTGTT		GTGTTCCGTGCTAGCC		CACGAATAGTCCTGCG	GATAGCTTCCTAGAGT							TCAGGTAAGTGTAGTA		TAGGTTGTCTCGCTTG	ATAGAGATCTGAGGTT	GAGACCCGTCTCAAGT		TCCGAAACAATAGGGC					GACTCTCGTCGGCACT				ATACCGAAGGGCGAAG	CGTAATGAGAGCAGTC							ACACAGTGTACCCGAC			CATTGAGGTTCAGCTA
TCAGCCTAGTTGTAAG		GTGTTCCTCATTGCTT		CACGAATGTTTATGCG	GATCACAAGCAGTAAT							TCAGTGAAGCGGACAT		TAGTGCAAGCCGATCC	ATAGGCTAGCGAATGC	GAGACTTAGAAGGTAG		TCCGATCTCCTACGAA					GACTGATGTTTACTTC				ATACCGAAGTACAACA	CGTAATGGTTAGTCGT							ACACAGTGTGCTTCAA			CATTGAGTCATGCAGT
TCAGGGCAGACTCAAA		GTGTTCCTCTCAGAAC		CACGAATTCTACACTT	GATCACATCTCCGATC							TCATACTCAATCTAGC		TATATCCAGATTGACA	ATAGGCTCAAGATTGA	GAGACTTCAACACGAG		TCCGATCTCCTGGTCT					GACTTCCCACTGCATA				ATACCGACAACTTGCA	CGTAGTAAGCGTGAAC							ACACAGTGTGGATACG			CATTGAGTCATTGCGA
TCAGGGCTCATACAGC		GTTACAGAGGAACGCT		CACGGGTAGCCTAACT	GATCAGTTCTCTGAGA							TCATATCTCGAGCCAC		TATATCCAGCACTTTG	ATATCCTAGCGACTGA	GAGCCTGCACTTCAAG		TCCGGGAAGCGCATCC					GACTTCCGTCTGTAAC				ATACCGAGTTGACTAC	CGTAGTACAGTAACCT							ACACAGTGTTTACGAC			CATTGCCAGTGACCTT
TCAGGGCTCTTACTGT		GTTACGACAATGACCT		CACGGGTAGGCACTCC	GATCATGCAACACGTT							TCATATCTCTTGGCTC		TATATCCCAGCTCATA	ATATCCTCAACCAATC	GAGCCTGGTACTAAGA		TCCGGGAAGGACACTG					GACTTCCGTGGACCAA				ATACCGAGTTTCGATG	CGTAGTACATTCACAG							ACACAGTTCGCACGAC			CATTGCCCATAGAGGC
TCAGGTATCTCCAATT		GTTAGTGGTTATGTGC		CACGTGGTCGAGATAA	GATCCCTAGGTTACCT							TCATGAGAGAGTCTGG		TATCAGGTCCATTGTT	ATATCCTGTACCGTCG	GAGCTGCCACCTGCTT		TCCTCCCAGCTCATAC					GAGACCCTCGCTACGG				ATACCTTAGGAACTCG	CGTCAAAAGCATTTGC							ACACAGTTCGCCGATG			CATTGCCGTACTAGCT
TCAGTCCCAGTCAGCC		GTTAGTGGTTCTCTAT		CACGTTCAGTGGATTA	GATCGTACAGCTGGTC							TCATGAGAGGTTAGTA		TATCCTAGTGTCCAAT	ATATCCTGTACGACAG	GAGCTGCCACTCGATA		TCCTCTTCATGAGTAA					GAGACTTCAATCGAAA				ATACCTTGTACAAGTA	CGTCAAAAGGTCACCC							ACACAGTTCTCTAAGG			CATTGCCGTTCGGCCA
TCAGTGACAGTTACCA		GTTCATTGTTTGCAGT		CACGTTCCAGGAAGTC	GATGAGGAGGGATCAC							TCATGAGGTTATCTTC		TATCCTATCGCTTGCT	ATATCCTTCATGTCTT	GAGCTGCGTCGTACAT		TCCTCTTTCTCATTAC					GAGACTTGTATCGTTG				ATACCTTTCTCTGCCA	CGTCCATTCGGTTGTA							ACACAGTTCTCTGAGA			CATTGCCTCCCTGGTT
TCAGTTTAGGTATAGT		GTTCATTTCGAGCCTG		CACGTTCGTACCCAGC	GATGAGGTCCCAAGCG							TCATGAGTCCCTCAAC		TATCTGTAGGTCTGGA	ATATCCTTCCCATGGG	GAGCTGCGTGAAAGTT		TCCTTTCGTAACAGTA					GAGATGGCAACATACC				ATAGACCAGGTTCCAT	CGTGAATAGGTTACAA							ACACCAAAGCGCAATG			CATTGCCTCCTTATAC
TCATACTCATATGCGT		GTTCCGTAGAAATGGG		CACGTTCTCGCACGGT	GATGATCAGGGACTGT							TCATGGACATGGTACT		TATCTGTCATATGGCT	ATATCCTTCGCTAATG	GAGGCAACAGAGGTAC		TCCTTTCTCGTTAGTG					GAGCCTGAGATAGTGT				ATAGACCGTCACCGAC	CGTGAATGTATCCTCC							ACACCAAAGGACGCAT			CATTGTTGTGAGAGGG
TCATATCCAACTTGGT		GTTCCGTAGCTTCTAG		CACTAAGGTCATCCCT	GATGATCCATCGCTAA							TCATGGATCGTCAAAC		TATGTTCCATAGAAAC	ATATCCTTCGTTGTAG	GAGGCAAGTCATGCAT		TCGAAGTAGGTCATCT					GAGCCTGAGGCTAGCA				ATAGACCGTGGAATGC	CGTGAATGTTCATCTT							ACACCAAAGGATACGC			CATTGTTTCAGGACGA
TCATATCTCGACCATA		GTTCCGTCAGGCAATG		CACTAAGTCACAGTGT	GATGATCGTTGTTGTG							TCATTACTCTCATTTG		TATGTTCGTAGCTGAG	ATCACAGCACATGACT	GAGGCAATCAAGCGTT		TCGACCTAGGTACATA					GAGGGATAGATGCTGG				ATAGAGAAGCTGAGCA	CGTGATAAGCAACTTC							ACACCAAAGGCAGTCA			CATTGTTTCGCGTAGC
TCATCATTCACCACAA		GTTCGCTTCTTGCGCT		CACTAAGTCATTTACC	GATGCTAGTCTGCCTT							TCATTTGAGGAGTATT		TATTGGGTCCATCCGT	ATCACAGGTCACGCTG	GAGGCCTGTCTAATCG		TCGACCTCAAGACGGT					GAGGGATAGCGTGCCT				ATAGAGACAACTCGTA	CGTGCTTCAATACGAA							ACACCAACAAATGAGT			CATTTCACAACGTTAC
TCATCCGGTAGCTGTT		GTTCTATAGCATCGAG		CACTAAGTCGGAATTC	GATGGAGCAGGTATGG							TCATTTGTCGTGTTCC		TCAAGACGTAGTCGTT	ATCACAGTCAGGGATG	GAGGGTAAGAAGCTGC		TCGACGGCACGTAGTT					GAGGGATCAAGGGTCA				ATAGAGAGTGCCCAGT	CGTGCTTCATAGATCC							ACACCAACAAGGGCAT			CATTTCACAGTTAGGG
TCATCCGTCCTCTGCA		GTTCTATCAGGTATGG		CACTGAAAGTTAGAAC	GATTCGAAGTTTGCTG							TCCACCATCCGAAATC		TCAAGTGCATTGAGGG	ATCACAGTCGCGCTGA	GAGGGTAAGGAAAGAC		TCGACGGGTATGGAGC					GAGGGATTCCCGATCT				ATAGAGAGTTCGTAAC	CGTGCTTTCTCGGGAC							ACACCAACAATGTTGC			CATTTCACATAGCACT
TCATGCCTCCACGTGG		GTTCTATGTAGGCAGT		CACTGAACACAAATAG	GATTCGATCAAACCCA							TCCACGTCAGAACGCA		TCAATCTCAAACTCGT	ATCACGAAGTCAATCC	GAGGGTACAACGGCCT		TCGATTTAGCTGAGCA					GAGGGTACATCGTTCC				ATAGAGAGTTTGTTGG	CGTGTCTCATGTCGTA							ACACCAACAGGCACTC			CCAATGATCCATCTCG
TCATGGACAACTGAAA		GTTGAACCAGGCATGA		CACTGAAGTCCTGGTG	GATTCGATCCTGGGTG							TCCACGTCAGACATCT		TCAATCTCATTCTCTA	ATCACGAAGTGCCGAA	GAGGGTACAGTGTGCC		TCGATTTGTACACTCA					GAGGGTATCGGTCTGG				ATAGAGATCAGGACAG	CGTGTCTTCATTACCT							ACACCAAGTAACGGTG			CCACAAAAGTACTGGG
TCATGGAGTTCAAGTC		GTTGCGGTCAGACCGC		CACTGAAGTGGCTCTG	GATTCTTCACCCGTAG							TCCAGAAAGGGAGTGG		TCAATTCGTAACACCT	ATCACGAAGTTAACAG	GAGGGTATCGAGCTGC		TCGATTTTCGGATTAC					GAGTCATAGGTGGTTG				ATAGAGATCATAGACC	CGTGTCTTCTCTTAAC							ACACCAAGTACATACC			CCACAAACATACAGCT
TCATGTTCATGATCTG		GTTGTAGGTAGTGTGG		CACTGGGAGAGAGGTA	GATTTCTTCAAGTCGT							TCCATCGCAACCCGCA		TCACAAGCAGAAGCGT	ATCACGAGTACCTAGT	GAGTCATCAGCTTTCC		TCGCAGGGTCCGCAGT					GAGTCATGTCTTGAGT				ATAGGCTAGTTAGTGA	CGTTAGACAAATCCCA							ACACCAAGTAGTCACT			CCACAAATCAATGCAC
TCATTACGTTCCGCGA		GTTGTAGGTTACCCTC		CACTGGGCATTCTCCG	GCAACATGTGCACATT							TCCATCGCAGGTGGAT		TCACACCTCCACACAA	ATCACGAGTATGTGTC	GAGTCATTCGGAACTT		TCGCTTGCAGAGTGTG					GAGTGAGAGGCAGTCA				ATAGGCTCAAGAATGT	CGTTAGAGTAACATGA							ACACCAAGTATTGACC			CCACAAATCGCGATCG
TCATTACTCTGGTGCG		GTTGTCCTCCAGTGTA		CACTGGGGTGGATTTC	GCAACCGTCTGTGTGA							TCCATCGGTGGTCTTA		TCACGCTTCTTTGCTA	ATCACGAGTCAGTCTA	GAGTCTATCTATCGGA		TCGCTTGCAGATCATC					GAGTGAGAGGGTGGGA				ATAGGCTCATATGAAG	CGTTCTGCAGGCGAAT							ACACCAAGTGGTAACG			CCACAAATCTCGACGG
TCATTCACAGCAGACA		GTTGTGACACACTGGC		CACTGTCAGGCCTTCG	GCACATAGTCGTTGCG							TCCATGCCAAAGACGC		TCACTATTCCAGCTCT	ATCACTTTCGCTCTCA	GAGTGAGAGAATCGTA		TCGCTTGGTTGTTGCA					GAGTGAGAGTTTCAGC				ATAGGCTGTAACGGTG	CGTTGGGCAAAGGGTC							ACACCAAGTGGTCCCA			CCACACTCATATGGCT
TCATTGTAGTATGCAA		GTTGTGACAGACTGCC		CACTGTCCAGCAGTAG	GCACGGTAGCCAAGCA							TCCATGCCACTGCGAC		TCACTCGGTCGTGATT	ATCACTTTCTGGCCTT	GAGTGAGGTCGACTTA		TCGGATATCCTCACCA					GAGTGAGGTACATACC				ATAGGCTGTAGTTACC	CGTTGGGGTATCACCA							ACACCAAGTTGTGTAC			CCACACTTCCTGGGAC
TCCAGAATCACCTCAC		GTTTACTGTGTATTCG		CACTGTCGTGGCTCTG	GCACGTGAGATCACCT							TCCATGCGTAGAGGAA		TCAGTCCAGATCCCAT	ATCAGGTCAGTGTGGA	GAGTGAGTCGTTGTTT		TCGGGACAGGCACCAA					GAGTGAGGTCAAGCCC				ATAGGCTGTCGAGATG	CTAACCCAGCTAAGTA							ACACCAATCACATCAG			CCACACTTCGCGTGAC
TCCAGAATCCATTTAC		GTTTACTTCTTCTAAC		CACTGTCGTTACTCAG	GCACGTGGTCACCACG							TCCATGCGTGTTTACG		TCAGTCCCATGAGTAA	ATCAGGTCATCCCACT	GAGTGTTCATCTCATT		TCGGGACGTTGACTAC					GAGTGAGTCATGAAAG				ATAGGCTTCAGATTGC	CTAACTTTCAGCTAGT							ACACCAATCATGAGTC			CCACACTTCTGAATGC
TCCATGCAGTTGTACC		TAACACGCAGCTTTCC		CACTGTCTCAGCGCGT	GCACGTGGTGACCTGC							TCCCACAAGAGGTCAC		TCAGTTTTCGACACCG	ATCAGGTGTAATGCTC	GAGTTACCATTAGGAA		TCGTGGGGTGCAATAA					GAGTGAGTCGTTGCCT				ATAGGCTTCCAAGCAT	CTAAGTGAGAGTTGCG							ACACCAATCATTATCC			CCACCATAGGTTCCGC
TCCCACACAGCGACAA		TAACCAGGTCTTGAAC		CACTTCGGTACCTAGT	GCACGTGTCCACATAG							TCCCACATCCATTCGC		TCATACTAGTTCCGGC	ATCAGGTGTCAAAGTA	GAGTTGTCAACATCGT		TCTAACTCAGTCTCTC					GAGTGTTCAACCGGAA				ATAGGCTTCGCAGTGC	CTAAGTGAGCGTATGG							ACACCAATCCATTCAT			CCACCATCACCCTATC
TCCCACATCCATTGTT		TAACCAGTCATTCATC		CACTTCGGTCGAGATG	GCACTAATCTAAGGAA							TCCGAAACACATGAAA		TCATACTCACTTTAGG	ATCATTCCAGTGTGGA	GAGTTTGTCTGCGGCA		TCTAACTTCACAGTGT					GAGTGTTGTCTCACAA				ATAGGCTTCGGCCAAC	CTAAGTGCATATCTCT							ACACCAATCCTGTACC			CCACGAGAGTGGAAAG
TCCCACATCGACCCAG		TAACGACAGGTAGACC		CAGAGCCGTTAGAAGT	GCAGCCACAATCAGCT							TCCGTGTCACTAAACC		TCATACTGTGTTCGTA	ATCATTCGTAACAGGC	GATAGAAAGGTTTGAA		TCTACATAGAGAAGGT					GAGTGTTTCCTACCGT				ATAGGCTTCTTCGGAA	CTAAGTGGTGGATGAC							ACACCAATCGCCTTTG			CCACGAGGTCGTCTCT
TCCCAGTGTCATGGCC		TAACGACCAGCCCACA		CAGAGCCGTTCCAGGC	GCAGCCATCGAGCTGC							TCCGTGTGTCGACTGC		TCATATCAGAAGATCT	ATCATTCGTTAATGAG	GATAGAATCTTACGGA		TCTATACCACGCGCTA					GAGTTGTTCACCCATC				ATATCCTAGGCTGGAT	CTAAGTGTCAGGAGAC							ACACCAATCTACTGCC			CCACGAGGTGACACAG
TCCGAAACAACTGGTT		TAACGACGTATTTCGG		CAGAGCCTCCAAGAGG	GCAGCTGCAGACGATG							TCCGTGTTCTTCCTAA		TCATATCGTGTGCTTA	ATCATTCTCAAGATAG	GATAGCTCAGGACGAT		TCTATACGTAGCGCTC					GAGTTGTTCGACGACC				ATATCCTGTTATTCTC	CTAAGTGTCTTGCAAG							ACACGCGAGAAATCCA			CCACGTTAGGTGGCTA
TCCGAAAGTTCTCCCA		TAACGACTCCATACAG		CAGATACAGTATCTGC	GCAGTTAGTTCCGTTC							TCCTAATGTGTGTTTG		TCATCATAGGTTTACC	ATCATTCTCCTAGAGT	GATCACAGTACGAGCA		TCTATCAGTTCTGACA					GAGTTTGAGACTCTTG				ATATCCTGTTCAGTAC	CTACAGAAGTAGGTTA							ACACGCGAGAAGGATG			CCACGTTCAACACACT
TCCGAAATCGTGGTAT		TAACTTCAGGCTTCCG		CAGATACGTGAGTAGC	GCATCGGAGGGTGAGG							TCCTCGAGTAGTTCCA		TCATCATGTCGCTCGA	ATCCACCCAGTTGTTG	GATCAGTTCAAACCCA		TCTCACGAGGGTCAAC					GAGTTTGCAAATGGTA				ATATCCTTCAACTCTT	CTACAGAGTTCAGGTT							ACACGCGAGACGTCCC			CCACGTTTCCGGACTG
TCCGGGAAGCAGGCTA		TAAGCACAGTAAGGGA		CAGATACTCTCATGGA	GCATCGGTCCTGCTAC							TCCTGCAAGGAGTACC		TCATCATTCGCTGATA	ATCCACCGTCGGAACA	GATCATGAGCATACTC		TCTCACGGTGCTTCAA					GAGTTTGTCTAGCATG				ATATCCTTCCACACCT	CTACATTCAGTCAGTT							ACACGCGAGATGACCG			CCACTTGGTAGTACGG
TCCTAATAGCTGAGTG		TAAGCACCAGACCTGC		CAGATCAGTAGTCACT	GCATCTCAGCAGCCTC							TCCTGCACAAGCACCC		TCATCATTCTCTCAAT	ATCCACCGTTGTCTAG	GATCATGGTTCCGCAG		TCTCACGTCGACCATA					GATAGCTAGTACAGCG				ATCACAGAGATGACCG	CTACCCAAGCTGAGTG							ACACGCGAGCCTATTG			CCACTTGGTCAAGTTC
TCCTAATCACAGCATT		TAAGCACTCAAACCCA		CAGATCAGTTCATCTT	GCATCTCCAAGTGATA							TCCTTCTCAATGAGCG		TCATCCGCAGTCCCGA	ATCCATTAGACGGAAA	GATCATGTCAAGCCTA		TCTCACGTCGGCATTA					GATAGCTCAAGTTTGC				ATCACAGCAAGTGCAG	CTACCTGAGCATGCAG							ACACGCGAGGTGCATG			CCACTTGTCGTTGCCT
TCCTAATCAGAAGCTG		TAAGCCATCGTGTTCC		CAGCAATAGCAAATGT	GCATGATCACTCATAG							TCCTTTCGTCACGTGC		TCATCCGGTGAATGTA	ATCCATTAGTTACGAA	GATCCCTTCGTGGCGT		TCTCAGCGTCCACAGC					GATCACATCTTCGTAT				ATCACAGCAGGCATTT	CTACGGGGTCTTTCAT							ACACGCGAGTAGTGCG			CCATAAGCACTCCGAG
TCCTAATTCTGCCTGT		TAAGCGTTCCTTCTTC		CAGCAATAGTAGGAAG	GCATTAGAGGATGCGT							TCGAACACACCCAAGC		TCATGCCAGGAGGTTC	ATCCATTGTACATACC	GATCGTATCGGAGCAA		TCTCAGCGTCGCTCGA					GATCATGGTCACAGTT				ATCACAGCATAGCACT	CTACGGGGTGGAACCA							ACACGCGCAGCGAACA			CCATCACAGGTGATAT
TCCTCCCAGCGATGCA		TAAGTCGCACCGTACG		CAGCAATGTACGTGAG	GCATTAGAGGGACACT							TCGAACAGTTTACGTG		TCATTACCAGATCCTA	ATCCATTTCAGGCGAA	GATGAGGTCGGCGATC		TCTCAGCGTGATATAG					GATCATGGTGTGTACT				ATCACAGGTTCGGTAT	CTACGGGTCGGTCTAA							ACACGCGCATGGAGAC			CCATCACAGTATGGCG
TCCTCGAAGCTGACAG		TACAACGAGCCGAATG		CAGCAATTCTAGCCTC	GCCAACGCAGTGTATC							TCGAAGTTCGTAACTG		TCATTACGTCCCGCAA	ATCCCTGAGCCGAACA	GATGCTACAGCGACAA		TCTCTGGGTCGTGCCA					GATCCCTCAACCGTAT				ATCACAGGTTGGCTAT	CTACGGGTCTCTCTAA							ACACGCGCATGTCTAG			CCATCACCACAGTGAG
TCCTCGAGTAGGACCA		TACACCCAGGCTTAGG		CAGCACGCAGTTTCAG	GCCAGCAGTATTGACC							TCGACGGCACCCTGAG		TCATTACGTGAGGATC	ATCCCTGAGGTACAAT	GATGGAGCAAGGCGTA		TCTGCCAGTTCAAAGA					GATCCCTCAACCTATG				ATCACAGGTTGTCAGT	CTACTATAGAAAGCGA							ACACGCGGTAGATGTA			CCATCACGTTGCATGT
TCCTGCATCCGTGGGT		TACAGGTCATAGCACT		CAGCACGCATCCGAAT	GCCAGCATCCACAGCG							TCGCAGGAGCTCTTCC		TCATTCACAAGCACAG	ATCCCTGCACGAGGAT	GATGGAGTCGTCGACG		TCTGGCTCAGGCATGA					GATCGTATCCATTCGC				ATCACAGTCCTTCTTC	CTACTATCAGCGTGCT							ACACGCGGTCATCTAG			CCATCACTCTGCCTCA
TCGAACAAGCAGCGAT		TACAGGTTCCGATGTA		CAGCACGTCGGCCCAA	GCCAGCATCCTGGGAC							TCGCTCAAGTAAAGCT		TCATTTGCACGCCACA	ATCCCTGGTGTGTCGC	GATGTTGGTGGTCCCA		TCTTAGTCACTTCAGA					GATGACTCACGCGGTT				ATCACAGTCTGCAGCG	CTACTATCATCGGAGA							ACACGCGGTCTCAGAT			CCCAACTAGCGTCAAG
TCGAAGTGTTACCCAA		TACATTCCACTATCCC		CAGCAGCCACATAGCT	GCCAGGTAGTAACCGG							TCGCTCAAGTGCAGCA		TCCATGCTCCAATCCC	ATCCCTGTCATATGGC	GATTCGAAGGTCATCT		TCTTAGTTCAGAGTGG					GATGACTGTGTAACGG				ATCACGAAGGGTGGGA	CTAGGTATCCATTGCC							ACACGCGGTGCCGAAA			CCCAACTCACCGTCGA
TCGAAGTTCTTTCCAA		TACCCACTCAACCTCC		CAGCAGCTCAGACAAA	GCCAGGTTCGACCAAT							TCGCTCACAAGACGGT		TCCCACACAGAATTCC	ATCCCTGTCGGTAAGG	GATTCGACACCATATG		TCTTCCTGTCAATCTG					GATGAGGGTGTCATCA				ATCACGACACGACAAG	CTATAGGGTCTAATCG							ACACGCGTCCGATGCG			CCCAACTCAGTAGGAC
TCGACGGCAGCTGTGC		TACCCACTCCACCCTA		CAGCCAGCAACACAGG	GCCATGGCATTGCTGA							TCGCTTGAGCGTTGTT		TCCCAGTTCACTTTGT	ATCCTATTCACATTGG	GATTCTTGTAGGAAAG		TCTTGCGAGGATTTGA					GATGAGGTCTAGCATG				ATCACGACATTCCTAT	CTATAGGTCTGCTTTA							ACACGCGTCGGCTATA			CCCAACTCATCCGCGA
TCGATTTAGGCCTGAA		TACCGAACAAGCACAG		CAGCCAGGTGCGAGTA	GCCATGGGTACGATTC							TCGCTTGTCCATAGAC		TCCCATGTCAGAGTTC	ATCCTATTCGTAGAGG	GATTCTTGTGTAAATG		TCTTTGAGTCATAAAG					GATGATCCAGGTATGG				ATCACGAGTATATGGA	CTATCTACACGTCGGT							ACACTGAAGAACAAGG			CCCAACTCATTGACCA
TCGCACTAGAGAGCAA		TACCTCGTCTTAAGGC		CAGCCAGTCCTTCTTC	GCCATGGGTCAGACTT							TCGGATAAGGCTGTAG		TCCTCTTCATTGAGCT	ATCGATGAGCGCCGTT	GATTGGTCATAAGATG		TGAATGCCATCCGGTG					GATGGAGAGCGTCAGA				ATCACGAGTGGCATCC	CTATCTAGTAGAAACT							ACACTGAAGACACACG			CCCAACTTCTCTTCAA
TCGCACTTCACGATCA		TACGGGCCAATGCAGG		CAGCCAGTCGAACACT	GCCATTCTCTTCTTCC							TCGGATACAGCTGAGA		TCCTCTTGTGGCTGAA	ATCGATGAGCTTCTAG	GATTGGTGTGTTGATC		TGAATGCGTTGCACGC					GATGGAGCACACCTTC				ATCACGAGTGTCCGTG	CTATCTAGTTCTCCTG							ACACTGAAGCCAGAGT			CCCATTGAGGTGCCAA
TCGCACTTCATTGTGG		TACGGGCTCGGACTGC		CAGCGTGAGTGCGCTC	GCCCAGATCAAAGCCT							TCGGGTGAGTAAACGT		TCCTCTTTCCTGTAAG	ATCGATGAGGAGAGGC	GATTGGTTCGCTTGAA		TGACAGTGTCAGTTTG					GATGGAGTCAGCTGAT				ATCACGAGTTCGGCTG	CTCAACCGTCGAACGA							ACACTGAAGCCTATTG			CCCATTGCAAATAGCA
TCGCAGGCAAGTAGTA		TACGGTACAGTTCCAA		CAGGCCACACGCGCTA	GCCCGAAAGCCGTTAT							TCGGGTGCACATTCTT		TCCTGCATCACATACG	ATCGATGAGTTCCTGA	GCAACATAGGAACGAA		TGACAGTTCACGAACT					GATGTTGCACAGTACT				ATCACGATCCGGCTTT	CTCAAGAAGATTAGCA							ACACTGAAGCTCGTGC			CCCATTGTCCCTTGTG
TCGCTCAGTGGTGATG		TACTTACGTCGAACAG		CAGGCCACAGGGTCTC	GCCCGAACACTCTGCT							TCGGGTGGTCGCGGTT		TCCTGCATCTCCAATT	ATCGATGCAGCTCATA	GCAACCGGTCGTGGTC		TGACCCTAGGGTACGT					GATGTTGCAGTTTCGA				ATCACTTAGCAGTAAT	CTCAATTAGATGTTGA							ACACTGAAGCTGGCCT			CCCATTGTCTCTTAAC
TCGCTTGCAGCAGAAC		TACTTCAGTTCAAGGG		CAGGCCAGTGATACTC	GCCGATGAGTGGATTA							TCGGGTGTCTAACACG		TCCTTCTGTGAATAAC	ATCGATGCAGTCAGTT	GCAACCGTCCGGTAGC		TGACCCTAGGTTCTTG					GATTCGACAAACCGGA				ATCACTTAGTCGTTAC	CTCAATTGTAACTGCT							ACACTGAAGGAACATT			CCCGAAGAGGTCGCCT
TCGCTTGCAGGTATGG		TACTTGTCAATTGCTG		CAGGGCTTCCCGAGAC	GCCGTGAGTTTCTATC							TCGGTCTAGTCCGTCG		TCCTTCTTCCCTTGGT	ATCGATGGTGACCGTC	GCACATAAGGTAGATT		TGACGCGTCCTTCACG					GATTCGAGTCCTGTCT				ATCACTTCACAGCTTA	CTCAATTGTAATACCC							ACACTGAAGGGCCAAT			CCCGAAGCAAGACCGA
TCGCTTGTCAGCTAGT		TACTTGTTCAACGCTA		CAGGTATAGAAACTCA	GCCGTGATCCTGCTAC							TCGGTCTCAGGACATG		TCCTTTCCAGGTCCCA	ATCGATGGTGCTGCAC	GCACGGTAGTGATTCC		TGACTCCGTTTCCATT					GATTCGATCCCAATAG				ATCACTTGTCCGGATC	CTCAGAAGTTCAGTAC							ACACTGAAGTCATGGG			CCCGAAGTCCCGAACG
TCGGATACACCCTCTA		TACTTGTTCGTAGTCA		CAGGTATAGTCACTCA	GCCTGTTGTACTTGTG							TCGGTCTGTAGTCACT		TCCTTTCTCCAAGGGA	ATCGATGTCTCGTTTA	GCACGGTCAGTTTCGA		TGAGCATAGCCTTTCC					GATTCTTCAGAGGGTT				ATCACTTGTCGCGTTG	CTCAGAATCGAACCTA							ACACTGAAGTTGGAGC			CCCGAAGTCGTGGACC
TCGGGACCACTAACCA		TAGACTGCACGACGCT		CAGGTATGTCTAACTG	GCCTGTTGTAGATCGG							TCGGTCTGTTGGCCGT		TCCTTTCTCCTCACCA	ATCGCCTAGTGTAGAT	GCACGGTGTTACACTG		TGAGCATCAGTCGAGA					GATTGGTCAGAGCTAG				ATCACTTTCATTTGTC	CTCAGAATCTCAGGCG							ACACTGACAAAGACTA			CCCGGAAAGAGATTCA
TCGGGACGTCACTTAG		TAGACTGTCCTTCAGC		CAGGTATGTGTCCGTG	GCGAGAATCCACCTCA							TCGTAGAAGCTTCGTA		TCGAAGTAGGGCAAGG	ATCGCCTCAAACACCT	GCACGGTTCTACTTCA		TGAGCATTCAGACATC					GATTGGTGTAGAATGT				ATCACTTTCCATACAG	CTCAGGGTCAAAGGTA							ACACTGACAACCTATG			CCCGGAACAAGGCCTC
TCGGGCAAGAAGTCCG		TAGATCGCACATATGC		CAGGTATTCCAAGCAT	GCGATCGAGCGTTCCG							TCGTAGAAGTCATGGG		TCGAAGTGTAGCGATG	ATCGCCTCAGGCTACC	GCACGGTTCTCTAGGA		TGAGCGCAGATAGCTA					GATTGGTGTGTGTCCG				ATCACTTTCGGTTGTA	CTCAGGGTCACTGTCC							ACACTGACAGCCTTCT			CCCGGAATCCACACCT
TCGGGCAGTCCTGAAT		TAGATCGGTTGTAGCT		CAGGTATTCCCGATCT	GCGATCGCAGCGTACC							TCGTAGATCGAGCCAC		TCGACCTGTTGAAGTA	ATCGCCTCAGTGTATC	GCACGTGGTTGGTAGG		TGAGCGCCAAGTATCC					GATTGGTTCGATCCCT				ATCAGGTAGACTGTTC	CTCAGTCCACAGACGA							ACACTGACAGCGAGTA			CCCTAACAGTGCAGCA
TCGGGTGAGGGCAACT		TAGATCGTCGAAGTGG		CAGTGCGCAGAGGTTG	GCGATCGTCGATTGAC							TCGTCCAAGAGTCACG		TCGACGGGTCCTGTCT	ATCGCCTCATCACGGC	GCACGTGTCTTACCAT		TGAGCGCGTCCTTGTC					GATTTCTCACAAGGTG				ATCAGGTAGCGTGCTC	CTCAGTCCACCCTGTT							ACACTGAGTACTCCGG			CCCTCAAAGATTGACA
TCGTGCTGTCCTCCTA		TAGCACAAGATGAATC		CAGTGCGGTTCTCGTC	GCGGAAAGTGTATTGC							TCGTCCAAGCACTCCG		TCGACGGTCAGACCGC	ATCGCCTGTGACTCTA	GCACTAAGTCGAACAG		TGAGGAGGTTCAGTAC					GCAACATTCATGTCTT				ATCAGGTCAAAGCTCT	CTCATGCAGCCAAGCA							ACACTGAGTCGACGCT			CCCTCAACAACTCATG
TCTAACTTCTCGGTCT		TAGCACATCTACCAGA		CAGTTAGAGACGGATC	GCGGATCCAATAACGA							TCGTCCATCAAATGAG		TCGCACTCACCCTCTA	ATCGCCTTCATCACAG	GCACTAATCGCAAGAG		TGAGGAGGTTTGGAAA					GCAACCGCATCCGTGG				ATCAGGTTCACAAGAA	CTCATGCCATAGAATG							ACACTGATCCAGGACC			CCCTCTCCACCAAATC
TCTACCGCACCCTTGT		TAGGTACTCCCAGTGG		CAGTTAGAGCGCATCC	GCGTGCAAGGTAGATT							TCGTGCTAGCCTGGAA		TCGCAGGCATCGAACT	ATCGGATAGCCGTTAT	GCAGCCACATGAGTAA		TGAGGTTCAGCGCTTG					GCACGGTAGTGGAAAG				ATCAGGTTCCGTTGGG	CTCATGCCATGACGGA							ACACTGATCGCTATTT			CCCTCTCTCCGCTGTT
TCTATACCAGTGGGTA		TATACCTAGTACTCGT		CAGTTCCCAATCTCTT	GCGTGCACATTGAAGA							TCGTGGGTCTCATAGG		TCGCTCACATACTTTC	ATCGGATAGCTAAACA	GCAGCTGGTACCCGAC		TGAGTCAGTACAATAG					GCACGTGAGCAGAAAG				ATCAGGTTCTTACCGC	CTCATGCGTTTGACAC							ACACTGATCGGTTGTA			CCCTGATAGGTAGTAT
TCTATACTCTTCTGTA		TATACCTCAACGACTT		CAGTTCCGTTTATGCG	GCGTGCAGTTCCGGTG							TCTACCGTCAAGTTGC		TCGCTCAGTGCACATT	ATCGGATAGCTGAGCA	GCAGCTGGTACGTGAG		TGATGCACACGTGTGC					GCACGTGCAGACTGCC				ATCATTCAGATTCGAA	CTCATGCTCATGTCAG							ACAGAAAAGAAGCCTG			CCCTTAGAGCGCTGAA
TCTATCACAGGAGACT		TATACCTCACGGTGTC		CAGTTCCTCACCTCGT	GCGTTTCCAGTTACCA							TCTATACTCGTGCGAC		TCGCTTGCACACGGAA	ATCGGATAGGATTCCT	GCAGGCTAGCACTAGG		TGATGCATCCGGCAGT					GCACGTGCATCAACCA				ATCATTCGTTCCACGG	CTCATTAGTGAGCCAA							ACAGAAAAGGTCACCC			CCCTTAGGTACAAACA
TCTATCACATAAGCAA		TATACCTTCCTTATAC		CATAAGCAGCTGACTT	GCTACAAAGACATCAA							TCTCACGCAACAAGTA		TCGGATAGTATGACAA	ATCGGATAGGCCCAAA	GCAGTTACATGACTCA		TGATTTCCACTTTATC					GCAGCTGAGGTAAGTT				ATCCACCAGCGACTTT	CTCATTATCGTTCATT							ACAGAAAAGTCATGAA			CCGAACGAGACTTCAC
TCTATCAGTCAAATCC		TATATCCGTACACGCC		CATAAGCCAACCACGC	GCTACAAAGACCATTC							TCTCACGGTCCACATA		TCGGGTGCACAACGAG	ATCGGATCAGAACATA	GCAGTTAGTCTTTATC		TGCACGGTCATCACCC					GCAGCTGCAAAGGCTG				ATCCACCAGCGCCCAT	CTCCAACAGTTGGAAT							ACAGAAACAATCGCCG			CCGAACGGTACGTACT
TCTCAGCAGCGCCTAC		TATCAGGTCGCGTCGA		CATAAGCGTCACTTCC	GCTACAAAGTTTGAGA							TCTCCGAGTAGGGTAC		TCGGGTGTCAAGGTGG	ATCGGATCAGCGTAGA	GCATCGGAGACATAAC		TGCAGATTCGAGCCAC					GCAGCTGGTCAGGCAA				ATCCACCAGTGAACAT	CTCCAACTCCTGGTCT							ACAGAAACACAATCTG			CCGAACGGTATTAAGG
TCTCAGCAGGGAGATA		TATCCTACAATTCTTC		CATAAGCGTCCTGTCT	GCTACAAGTCATGCAT							TCTTAGTAGCCTGGAA		TCGGTCTGTAAGAACT	ATCGGATTCACTCTTA	GCATCGGGTCCGAAGA		TGCAGGCGTCTTGCTC					GCAGCTGTCTACACAG				ATCCACCTCGTCCTCA	CTCCACATCGGTTAGT							ACAGAAACACCTAAAC			CCGAACGGTTAGTCGT
TCTCTGGGTGACTCTA		TATCGCCGTCACCACG		CATAAGCTCGGAGCAA	GCTACAATCTAGCAAC							TCTTAGTGTCAATGGG		TCGGTCTGTGACTGTT	ATCGGCGAGCGAGTCA	GCATCTCAGGAGAGGC		TGCATGAGTATTGACC					GCAGGCTAGTCCCAGC				ATCCACCTCTCGCTCA	CTCCATGGTGTTTACG							ACAGAAACAGCGCGTT			CCGAACGTCTCCAAGA
TCTGTCGAGCAATTAG		TATCTGTGTTAAGGAT		CATACAGAGATTCGAA	GCTACCTCAAATGATG							TCTTGCGCAGCTCTGG		TCGGTCTTCATCTACT	ATCGGCGCACTCGATA	GCCAACGCATAACTCG		TGCCGAGAGCTGACTT					GCAGGCTCAGTTGGTT				ATCCATTAGCACCCAC	CTCCATGTCGTCTAAG							ACAGAAACATGACACT			CCGATCTCAAGATGGC
TCTTAGTCAGGATGAC		TATCTGTTCACTTATC		CATACAGCAATGGCCC	GCTACCTCACATACGT							TCTTGCGGTACAAACA		TCGTAGAAGCGTCAGA	ATCGGCGCACTGTCCT	GCCAACGGTGCCTAAT		TGCGACGTCATTCACT					GCAGGCTTCATTACCT				ATCCATTAGCAGTAAT	CTCCCAAGTACAAACA							ACAGAAACATGGGTTT			CCGATCTGTCTGTTAG
TCTTAGTGTCATCGCG		TATGTTCCAGAAATCA		CATACAGGTGTTACAC	GCTACCTCAGCCTATA							TCTTGCGGTGCACATT		TCGTCCACAAGTGTCT	ATCGGCGTCATCTATC	GCCAGCAAGCTGTTCA		TGCGGCAAGCGGATCA					GCAGTTATCACCTGTC				ATCCATTAGCCAGACA	CTCCCAATCGAGATAA							ACAGAAACATGTGTCA			CCGATGGCAGAGTCTT
[truncated: 15,095 more rows]
[truncated: 7 more columns]

## Sheet: Cluster Percentages
Additional File 1. Cell Distributions for each cluster.
[truncated: 11 more rows]

[truncated: 3 more sheets: Differential Genes (Clusters), Pseudobulk R47H-WT_xMG, Foam Signature]
